# Supplementary material for: Gene name errors: Lessons not learned
Source: PLoS Comput Biol. 2021 Jul 30;17(7):e1008984. doi: 10.1371/journal.pcbi.1008984 (PMC8357140; doi:10.1371/journal.pcbi.1008984)
Supplement: S1 Table — (XLSX) [file pcbi.1008984.s001.xlsx]

## Sheet: S1 - Excel date genes across Eu
Kingdom	Taxon	GeneID	GeneSymbol
Fungi	ashbya_gossypii	AGOS_AFR198W	2021-10-01
Fungi	fungi_ascomycota1_collection	PICST_73446	2021-04-01
Fungi	fungi_ascomycota1_collection	R103_K10591	2021-10-01
Fungi	fungi_ascomycota1_collection	R103_K10591	2021-10-01
Fungi	fungi_ascomycota1_collection	PICST_89481	2021-10-01
Fungi	fungi_ascomycota1_collection	PP7435_CHR2-2375	2021-10-01
Fungi	fungi_ascomycota1_collection	SCY_3247	2021-10-01
Fungi	fungi_ascomycota1_collection	H779_YJM993K00088	2021-10-01
Fungi	fungi_ascomycota1_collection	BN7_676	2021-10-01
Fungi	fungi_ascomycota1_collection	P283_K10586	2021-10-01
Fungi	fungi_ascomycota1_collection	P283_K10586	2021-10-01
Fungi	fungi_ascomycota1_collection	PROQFM164_S03g001233	2021-10-01
Fungi	fungi_ascomycota2_collection	CFO_g4931	2021-09-01
Fungi	fungi_ascomycota2_collection	CFO_g3384	2021-09-14
Fungi	fungi_ascomycota2_collection	H777_YJM987K00088	2021-10-01
Fungi	fungi_ascomycota2_collection	H763_YJM554K00088	2021-10-01
Fungi	fungi_ascomycota2_collection	H828_YJM1478K00089	2021-10-01
Fungi	fungi_ascomycota2_collection	H790_YJM1252K00089	2021-10-01
Fungi	fungi_ascomycota2_collection	H797_YJM1336K00089	2021-10-01
Fungi	fungi_ascomycota2_collection	H813_YJM1402K00088	2021-10-01
Fungi	fungi_ascomycota2_collection	H796_YJM1332K00089	2021-10-01
Fungi	fungi_ascomycota2_collection	H800_YJM1342K00089	2021-10-01
Fungi	fungi_ascomycota2_collection	H756_YJM428K00088	2021-10-01
Fungi	fungi_ascomycota2_collection	H825_YJM1460K00084	2021-10-01
Fungi	fungi_ascomycota2_collection	H772_YJM972K00088	2021-10-01
Fungi	fungi_ascomycota2_collection	H755_YJM326K00089	2021-10-01
Fungi	fungi_ascomycota2_collection	H822_YJM1444K00088	2021-10-01
Fungi	fungi_ascomycota2_collection	H826_YJM1463K00089	2021-10-01
Fungi	fungi_ascomycota2_collection	H788_YJM1248K00088	2021-10-01
Fungi	fungi_ascomycota2_collection	H635_YJM1083K00088	2021-10-01
Fungi	fungi_ascomycota2_collection	H789_YJM1250K00088	2021-10-01
Fungi	fungi_ascomycota2_collection	H786_YJM1242K00088	2021-10-01
Fungi	fungi_ascomycota2_collection	H833_YJM1573K00089	2021-10-01
Fungi	fungi_ascomycota2_collection	H778_YJM990K00088	2021-10-01
Fungi	fungi_ascomycota2_collection	H784_YJM1202K00088	2021-10-01
Fungi	fungi_ascomycota2_collection	H823_YJM1447K00089	2021-10-01
Fungi	fungi_ascomycota2_collection	H824_YJM1450K00088	2021-10-01
Fungi	fungi_ascomycota2_collection	H809_YJM1389K00085	2021-10-01
Fungi	fungi_ascomycota2_collection	H811_YJM1400K00089	2021-10-01
Fungi	fungi_ascomycota2_collection	H792_YJM1304K00088	2021-10-01
Fungi	fungi_ascomycota2_collection	H827_YJM1477K00088	2021-10-01
Fungi	fungi_ascomycota2_collection	H760_YJM456K00089	2021-10-01
Fungi	fungi_ascomycota2_collection	H769_YJM689K00088	2021-10-01
Fungi	fungi_ascomycota2_collection	H776_YJM984K00088	2021-10-01
Fungi	fungi_ascomycota2_collection	H766_YJM681K00088	2021-10-01
Fungi	fungi_ascomycota2_collection	H787_YJM1244K00088	2021-10-01
Fungi	fungi_ascomycota2_collection	H812_YJM1401K00089	2021-10-01
Fungi	fungi_ascomycota2_collection	H768_YJM683K00089	2021-10-01
Fungi	fungi_ascomycota2_collection	H808_YJM1388K00089	2021-10-01
Fungi	fungi_ascomycota2_collection	H747_YJM189K00089	2021-10-01
Fungi	fungi_ascomycota2_collection	H767_YJM682K00088	2021-10-01
Fungi	fungi_ascomycota2_collection	F842_YJM1078K00089	2021-10-01
Fungi	fungi_ascomycota2_collection	H836_YJM1615K00089	2021-10-01
Fungi	fungi_ascomycota2_collection	H817_YJM1419K00088	2021-10-01
Fungi	fungi_ascomycota2_collection	H829_YJM1479K00089	2021-10-01
Fungi	fungi_ascomycota2_collection	H801_YJM1355K00089	2021-10-01
Fungi	fungi_ascomycota2_collection	H765_YJM627K00088	2021-10-01
Fungi	fungi_ascomycota2_collection	H752_YJM270K00088	2021-10-01
Fungi	fungi_ascomycota2_collection	H759_YJM453K00089	2021-10-01
Fungi	fungi_ascomycota2_collection	H753_YJM271K00088	2021-10-01
Fungi	fungi_ascomycota2_collection	H799_YJM1341K00089	2021-10-01
Fungi	fungi_ascomycota2_collection	H834_YJM1574K00088	2021-10-01
Fungi	fungi_ascomycota2_collection	H757_YJM450K00089	2021-10-01
Fungi	fungi_ascomycota2_collection	H770_YJM693K00089	2021-10-01
Fungi	fungi_ascomycota2_collection	H764_YJM555K00088	2021-10-01
Fungi	fungi_ascomycota2_collection	H791_YJM1273K00089	2021-10-01
Fungi	fungi_ascomycota2_collection	H794_YJM1311K00088	2021-10-01
Fungi	fungi_ascomycota2_collection	H773_YJM975K00088	2021-10-01
Fungi	fungi_ascomycota2_collection	H761_YJM470K00088	2021-10-01
Fungi	fungi_ascomycota2_collection	H793_YJM1307K00089	2021-10-01
Fungi	fungi_ascomycota2_collection	H819_YJM1434K00089	2021-10-01
Fungi	fungi_ascomycota2_collection	CFO_g3137	2021-10-01
Fungi	fungi_ascomycota2_collection	H821_YJM1443K00088	2021-10-01
Fungi	fungi_ascomycota2_collection	H781_YJM1133K00088	2021-10-01
Fungi	fungi_ascomycota2_collection	H831_YJM1527K00088	2021-10-01
Fungi	fungi_ascomycota2_collection	H832_YJM1549K00088	2021-10-01
Fungi	fungi_ascomycota2_collection	H780_YJM996K00089	2021-10-01
Fungi	fungi_ascomycota2_collection	H774_YJM978K00088	2021-10-01
Fungi	fungi_ascomycota2_collection	H749_YJM195K00088	2021-10-01
Fungi	fungi_ascomycota2_collection	H805_YJM1385K00088	2021-10-01
Fungi	fungi_ascomycota2_collection	H762_YJM541K00088	2021-10-01
Fungi	fungi_ascomycota2_collection	H803_YJM1381K00087	2021-10-01
Fungi	fungi_ascomycota2_collection	H668_YJM1129K00088	2021-10-01
Fungi	fungi_ascomycota2_collection	H758_YJM451K00034	2021-10-01
Fungi	fungi_ascomycota2_collection	H775_YJM981K00088	2021-10-01
Fungi	fungi_ascomycota2_collection	H816_YJM1418K00089	2021-10-01
Fungi	fungi_ascomycota3_collection	BN1211_2534	2021-04-01
Fungi	fungi_ascomycota3_collection	H820_YJM1439K00088	2021-10-01
Fungi	fungi_ascomycota3_collection	H807_YJM1387K00089	2021-10-01
Fungi	fungi_ascomycota3_collection	H751_YJM248K00088	2021-10-01
Fungi	fungi_ascomycota3_collection	H815_YJM1417K00089	2021-10-01
Fungi	fungi_ascomycota3_collection	H750_YJM244K00089	2021-10-01
Fungi	fungi_ascomycota3_collection	H754_YJM320K00088	2021-10-01
Fungi	fungi_ascomycota3_collection	H771_YJM969K00088	2021-10-01
Fungi	fungi_ascomycota3_collection	PEBR_34276	2021-10-01
Fungi	fungi_ascomycota3_collection	H804_YJM1383K00088	2021-10-01
Fungi	fungi_ascomycota3_collection	H748_YJM193K00088	2021-10-01
Fungi	fungi_ascomycota3_collection	H795_YJM1326K00088	2021-10-01
Fungi	fungi_ascomycota3_collection	H798_YJM1338K00088	2021-10-01
Fungi	fungi_ascomycota3_collection	H830_YJM1526K00088	2021-10-01
Fungi	fungi_ascomycota3_collection	H802_YJM1356K00089	2021-10-01
Fungi	fungi_ascomycota3_collection	AT249_GQ6700481	2021-10-01
Fungi	fungi_ascomycota3_collection	AT249_GQ6700481	2021-10-01
Fungi	fungi_ascomycota3_collection	AWJ20_321	2021-10-01
Fungi	fungi_ascomycota3_collection	VE01_06448	2021-10-01
Fungi	fungi_ascomycota3_collection	H814_YJM1415K00089	2021-10-01
Fungi	fungi_ascomycota3_collection	CLCR_00572	2021-10-01
Fungi	fungi_ascomycota3_collection	AT250_GQ6800908	2021-10-01
Fungi	fungi_ascomycota3_collection	AT250_GQ6800908	2021-10-01
Fungi	fungi_ascomycota3_collection	BN1211_0216	2021-10-01
Fungi	fungi_ascomycota3_collection	H806_YJM1386K00089	2021-10-01
Fungi	fungi_ascomycota3_collection	ATY40_BA7502741	2021-10-01
Fungi	fungi_ascomycota3_collection	ATY40_BA7502741	2021-10-01
Fungi	fungi_ascomycota3_collection	H818_YJM1433K00089	2021-10-01
Fungi	fungi_ascomycota3_collection	H783_YJM1199K00088	2021-10-01
Fungi	fungi_ascomycota3_collection	H782_YJM1190K00087	2021-10-01
Fungi	fungi_ascomycota3_collection	VC83_08055	2021-10-01
Fungi	fungi_ascomycota3_collection	H835_YJM1592K00089	2021-10-01
Fungi	fungi_ascomycota3_collection	H785_YJM1208K00088	2021-10-01
Fungi	fungi_ascomycota3_collection	KLMA_30114	2021-10-01
Fungi	fungi_ascomycota4_collection	BM221_002995	2021-03-01
Fungi	fungi_ascomycota4_collection	BM221_001544	2021-03-04
Fungi	fungi_ascomycota4_collection	BM221_004604	2021-09-01
Fungi	fungi_ascomycota4_collection	BM221_008871	2021-09-06
Fungi	fungi_ascomycota4_collection	BM221_010275	2021-09-07
Fungi	fungi_ascomycota4_collection	BM221_004014	2021-10-01
Fungi	fungi_basidiomycota1_collection	Hypma_05122	15
Fungi	fungi_basidiomycota1_collection	Hypma_05782	2021-03-01
Fungi	fungi_basidiomycota1_collection	A0H81_11489	2021-03-01
Fungi	fungi_basidiomycota1_collection	A0H81_05413	2021-03-05
Fungi	fungi_basidiomycota1_collection	A0H81_01002	2021-03-11
Fungi	fungi_basidiomycota1_collection	Hypma_03566	2021-04-01
Fungi	fungi_basidiomycota1_collection	Hypma_00637	2021-10-01
Fungi	fungi_basidiomycota1_collection	MVES_002298	2021-10-01
Fungi	fungi_basidiomycota1_collection	A0H81_01204	2021-10-01
Fungi	fungi_mucoromycota1_collection	A0J61_05564	2021-03-05
Fungi	fungi_mucoromycota1_collection	A0J61_05460	2021-09-02
Fungi	fungi_mucoromycota1_collection	A0J61_07334	2021-10-01
Fungi	magnaporthe_oryzae	MGG_00487	2021-10-01
Fungi	magnaporthe_oryzae	MGG_00487	2021-10-01
Fungi	phaeosphaeria_nodorum	SNOG_15771	2021-10-01
Fungi	saccharomyces_cerevisiae	YPR153W	2021-05-24
Fungi	saccharomyces_cerevisiae	YKL134C	2021-10-01
Fungi	schizosaccharomyces_pombe	SPBC4C3.12	2021-09-01
Fungi	schizosaccharomyces_pombe	SPBC4C3.12	2021-09-01
Fungi	schizosaccharomyces_pombe	SPAC1F3.10c	2021-10-01
Fungi	schizosaccharomyces_pombe	SPAC1F3.10c	2021-10-01
Fungi	sporisorium_reilianum	sr14440	2021-09-03
Fungi	sporisorium_reilianum	sr14440	2021-09-03
Metazoa	apis_mellifera	GeneID_552378	2021-03-06
Metazoa	apis_mellifera	GeneID_552378	2021-03-06
Metazoa	caenorhabditis_elegans	WBGene00077696	2021-03-01
Metazoa	caenorhabditis_elegans	WBGene00008433	2021-03-02
Metazoa	caenorhabditis_elegans	WBGene00007643	2021-03-03
Metazoa	caenorhabditis_elegans	WBGene00016903	2021-03-04
Metazoa	caenorhabditis_elegans	WBGene00013273	2021-03-05
Metazoa	caenorhabditis_elegans	WBGene00018847	2021-03-06
Metazoa	caenorhabditis_elegans	WBGene00000156	2021-04-01
Metazoa	caenorhabditis_elegans	WBGene00012005	1-Jun
Metazoa	caenorhabditis_elegans	WBGene00004775	2021-09-01
Metazoa	caenorhabditis_elegans	WBGene00003842	2021-10-01
Metazoa	caenorhabditis_elegans	WBGene00003843	2021-10-02
Metazoa	drosophila_melanogaster	FBgn0011710	2021-09-01
Metazoa	drosophila_melanogaster	FBgn0011710	2021-09-01
Metazoa	drosophila_melanogaster	FBgn0014029	2021-09-02
Metazoa	drosophila_melanogaster	FBgn0014029	2021-09-02
Metazoa	drosophila_melanogaster	FBgn0259923	2021-09-04
Metazoa	drosophila_melanogaster	FBgn0259923	2021-09-04
Metazoa	drosophila_melanogaster	FBgn0026361	2021-09-05
Metazoa	drosophila_melanogaster	FBgn0026361	2021-09-05
Metazoa	drosophila_melanogaster	FBgn0000427	2021-12-01
Metazoa	drosophila_melanogaster	FBgn0000427	2021-12-01
Plants	arabidopsis_thaliana	AT4G04610	2021-04-01
Plants	arabidopsis_thaliana	AT1G62180	2021-04-02
Plants	arabidopsis_thaliana	AT4G21990	2021-04-03
Plants	arabidopsis_thaliana	AT2G41350	2021-08-01
Plants	arabidopsis_thaliana	AT2G32980	2021-08-02
Plants	arabidopsis_thaliana	AT1G50710	2021-08-04
Plants	arabidopsis_thaliana	AT5G38880	2021-08-05
Plants	arabidopsis_thaliana	AT5G40740	2021-08-06
Plants	arabidopsis_thaliana	AT5G17620	2021-08-07
Plants	arabidopsis_thaliana	AT4G30710	2021-08-08
Plants	arabidopsis_thaliana	AT4G34190	2021-09-01
Plants	arabidopsis_thaliana	AT5G15800	2021-09-01
Plants	arabidopsis_thaliana	AT2G21970	2021-09-02
Plants	arabidopsis_thaliana	AT3G02310	2021-09-02
Plants	arabidopsis_thaliana	AT1G24260	2021-09-03
Plants	arabidopsis_thaliana	AT1G73220	2021-10-01
Plants	arabidopsis_thaliana	AT5G51540	2021-10-01
Plants	arabidopsis_thaliana	AT1G79360	2021-10-02
Plants	arabidopsis_thaliana	AT1G16390	2021-10-03
Plants	arabidopsis_thaliana	AT3G20660	2021-10-04
Plants	arabidopsis_thaliana	AT1G79410	2021-10-05
Plants	arabidopsis_thaliana	AT1G16370	2021-10-06
Plants	arabidopsis_thaliana	AT3G13050	2021-10-07
Plants	helianthus_annuus	HannXRQ_Chr15g0470721	2021-04-01
Plants	helianthus_annuus	HannXRQ_Chr15g0470721	2021-04-01
Plants	helianthus_annuus	HannXRQ_Chr16g0515511	2021-04-02
Plants	helianthus_annuus	HannXRQ_Chr16g0515511	2021-04-02
Plants	helianthus_annuus	HannXRQ_Chr05g0129431	2021-04-03
Plants	helianthus_annuus	HannXRQ_Chr05g0129431	2021-04-03
Plants	helianthus_annuus	HannXRQ_Chr09g0265001	2021-09-01
Plants	helianthus_annuus	HannXRQ_Chr09g0265001	2021-09-01
Plants	helianthus_annuus	HannXRQ_Chr14g0446291	2021-09-02
Plants	helianthus_annuus	HannXRQ_Chr14g0446291	2021-09-02
Plants	helianthus_annuus	HannXRQ_Chr08g0223671	2021-09-04
Plants	helianthus_annuus	HannXRQ_Chr08g0223671	2021-09-04
Plants	nicotiana_attenuata	A4A49_08404	2021-08-01
Plants	nicotiana_attenuata	A4A49_17094	2021-08-03
Plants	nicotiana_attenuata	A4A49_17094	2021-08-03
Plants	nicotiana_attenuata	A4A49_39360	2021-08-05
Plants	nicotiana_attenuata	A4A49_28858	2021-08-07
Plants	nicotiana_attenuata	A4A49_08240	2021-09-02
Plants	ostreococcus_lucimarinus	OSTLU_13445	2021-04-01
Protists	dictyostelium_discoideum	DDB_G0268396	2021-09-15
Protists	dictyostelium_discoideum	DDB_G0268396	2021-09-15
Protists	emiliania_huxleyi	EMIHUDRAFT_236460	2021-10-01
Protists	leishmania_major	LMJF_12_0060	2021-03-01
Protists	protists_alveolata1_collection	AK812_SmicGene16862	2021-03-01
Protists	protists_alveolata1_collection	AK812_SmicGene21817	2021-03-01
Protists	protists_alveolata1_collection	AK812_SmicGene35699	2021-03-01
Protists	protists_alveolata1_collection	AK812_SmicGene9002	2021-03-02
Protists	protists_alveolata1_collection	AK812_SmicGene35506	2021-03-07
Protists	protists_alveolata1_collection	PBSP11RLL_000497500	2021-09-01
Protists	protists_alveolata1_collection	PBSP11A_000498500	2021-09-01
Protists	protists_alveolata1_collection	PBNK65E_000501200	2021-09-01
Protists	protists_alveolata1_collection	AK812_SmicGene14817	2021-09-02
Protists	protists_alveolata1_collection	AK812_SmicGene195	2021-09-02
Protists	protists_alveolata1_collection	AK812_SmicGene23866	2021-09-02
Protists	protists_alveolata1_collection	AK812_SmicGene25701	2021-09-02
Protists	protists_alveolata1_collection	AK812_SmicGene32690	2021-09-02
Protists	protists_alveolata1_collection	AK812_SmicGene9868	2021-09-02
Protists	protists_amoebozoa1_collection	DLAC_04407	2021-09-15
Protists	protists_amoebozoa1_collection	DFA_09871	2021-09-15
Protists	protists_euglenozoa1_collection	LPMP_120070	2021-03-01
Protists	protists_parabasalia1_collection	TRFO_35901	2021-09-02
Protists	protists_stramenopiles1_collection	Esi_0012_0017	2021-09-01
Protists	protists_stramenopiles1_collection	Esi_0012_0017	2021-09-01
Protists	protists_stramenopiles1_collection	Esi_0012_0020	2021-09-02
Protists	protists_stramenopiles1_collection	Esi_0012_0020	2021-09-02
Protists	protists_stramenopiles1_collection	Esi_0270_0021	2021-09-03
Protists	protists_stramenopiles1_collection	Esi_0270_0017	2021-09-05
Protists	protists_stramenopiles1_collection	AURANDRAFT_77986	2021-09-15
Protists	thalassiosira_pseudonana	THAPSDRAFT_31777	2021-10-01
Protists	thalassiosira_pseudonana	THAPSDRAFT_31777	2021-10-01
Vertebrates	anabas_testudineus	ENSATEG00000011721	2021-03-01
Vertebrates	anabas_testudineus	ENSATEG00000017679	2021-03-02
Vertebrates	anabas_testudineus	ENSATEG00000023729	2021-03-02
Vertebrates	anabas_testudineus	ENSATEG00000020649	2021-03-04
Vertebrates	anabas_testudineus	ENSATEG00000010690	2021-03-05
Vertebrates	anabas_testudineus	ENSATEG00000009299	2021-03-06
Vertebrates	anabas_testudineus	ENSATEG00000014126	2021-03-06
Vertebrates	anabas_testudineus	ENSATEG00000015221	2021-03-07
Vertebrates	anabas_testudineus	ENSATEG00000015247	2021-03-07
Vertebrates	anabas_testudineus	ENSATEG00000001524	2021-03-08
Vertebrates	anabas_testudineus	ENSATEG00000024630	2021-03-09
Vertebrates	anabas_testudineus	ENSATEG00000014296	2021-03-11
Vertebrates	anabas_testudineus	ENSATEG00000019489	2021-09-02
Vertebrates	anabas_testudineus	ENSATEG00000000191	2021-09-03
Vertebrates	anabas_testudineus	ENSATEG00000018814	2021-09-06
Vertebrates	anabas_testudineus	ENSATEG00000001021	2021-09-10
Vertebrates	anabas_testudineus	ENSATEG00000007502	2021-09-12
Vertebrates	anabas_testudineus	ENSATEG00000007365	2021-09-15
Vertebrates	astatotilapia_calliptera	ENSACLG00000005438	2021-03-02
Vertebrates	astatotilapia_calliptera	ENSACLG00000007071	2021-03-02
Vertebrates	astatotilapia_calliptera	ENSACLG00000016071	2021-03-04
Vertebrates	astatotilapia_calliptera	ENSACLG00000018666	2021-03-05
Vertebrates	astatotilapia_calliptera	ENSACLG00000022131	2021-03-06
Vertebrates	astatotilapia_calliptera	ENSACLG00000023238	2021-03-06
Vertebrates	astatotilapia_calliptera	ENSACLG00000010924	2021-03-07
Vertebrates	astatotilapia_calliptera	ENSACLG00000022077	2021-03-07
Vertebrates	astatotilapia_calliptera	ENSACLG00000010899	2021-03-08
Vertebrates	astatotilapia_calliptera	ENSACLG00000016086	2021-03-09
Vertebrates	astatotilapia_calliptera	ENSACLG00000024262	2021-03-11
Vertebrates	astatotilapia_calliptera	ENSACLG00000009428	2021-09-02
Vertebrates	astatotilapia_calliptera	ENSACLG00000001734	2021-09-06
Vertebrates	astatotilapia_calliptera	ENSACLG00000019672	2021-09-10
Vertebrates	astatotilapia_calliptera	ENSACLG00000004253	2021-09-15
Vertebrates	astyanax_mexicanus_pachon	ENSAMXG00005001449	2021-03-01
Vertebrates	astyanax_mexicanus_pachon	ENSAMXG00005016109	2021-03-02
Vertebrates	astyanax_mexicanus_pachon	ENSAMXG00005020788	2021-03-03
Vertebrates	astyanax_mexicanus_pachon	ENSAMXG00005003437	2021-03-05
Vertebrates	astyanax_mexicanus_pachon	ENSAMXG00005024238	2021-03-06
Vertebrates	astyanax_mexicanus_pachon	ENSAMXG00005019088	2021-03-07
Vertebrates	astyanax_mexicanus_pachon	ENSAMXG00005019110	2021-03-07
Vertebrates	astyanax_mexicanus_pachon	ENSAMXG00005022774	2021-03-08
Vertebrates	astyanax_mexicanus_pachon	ENSAMXG00005012006	2021-09-02
Vertebrates	astyanax_mexicanus_pachon	ENSAMXG00005006589	2021-09-03
Vertebrates	astyanax_mexicanus_pachon	ENSAMXG00005025306	2021-09-06
Vertebrates	astyanax_mexicanus_pachon	ENSAMXG00005003873	2021-09-10
Vertebrates	astyanax_mexicanus_pachon	ENSAMXG00005015955	2021-09-10
Vertebrates	astyanax_mexicanus_pachon	ENSAMXG00005013544	2021-09-12
Vertebrates	astyanax_mexicanus_pachon	ENSAMXG00005003650	2021-10-02
Vertebrates	callorhinchus_milii	ENSCMIG00000009667	2021-03-02
Vertebrates	callorhinchus_milii	ENSCMIG00000018151	2021-03-05
Vertebrates	callorhinchus_milii	ENSCMIG00000000825	2021-03-06
Vertebrates	callorhinchus_milii	ENSCMIG00000014935	2021-03-07
Vertebrates	callorhinchus_milii	ENSCMIG00000009826	2021-03-08
Vertebrates	callorhinchus_milii	ENSCMIG00000007956	2021-03-09
Vertebrates	callorhinchus_milii	ENSCMIG00000011995	2021-09-02
Vertebrates	callorhinchus_milii	ENSCMIG00000014022	2021-09-06
Vertebrates	callorhinchus_milii	ENSCMIG00000007394	2021-09-12
Vertebrates	callorhinchus_milii	ENSCMIG00000018436	2021-10-02
Vertebrates	canis_lupus_familiarisgreatdane	ENSCAFG00040007531	2021-03-03
Vertebrates	canis_lupus_familiarisgreatdane	ENSCAFG00040021028	2021-03-04
Vertebrates	canis_lupus_familiarisgreatdane	ENSCAFG00040025525	2021-03-08
Vertebrates	capra_hircus_blackbengal	ENSCHIG00010012341	2021-03-03
Vertebrates	carassius_auratus	ENSCARG00000007256	2021-03-01
Vertebrates	carassius_auratus	ENSCARG00000028914	2021-03-01
Vertebrates	carassius_auratus	ENSCARG00000034380	2021-03-01
Vertebrates	carassius_auratus	ENSCARG00000041316	2021-03-01
Vertebrates	carassius_auratus	ENSCARG00000008487	2021-03-02
Vertebrates	carassius_auratus	ENSCARG00000011138	2021-03-02
Vertebrates	carassius_auratus	ENSCARG00000040593	2021-03-02
Vertebrates	carassius_auratus	ENSCARG00000004760	2021-03-04
Vertebrates	carassius_auratus	ENSCARG00000028291	2021-03-04
Vertebrates	carassius_auratus	ENSCARG00000026495	2021-03-05
Vertebrates	carassius_auratus	ENSCARG00000047381	2021-03-05
Vertebrates	carassius_auratus	ENSCARG00000052280	2021-03-05
Vertebrates	carassius_auratus	ENSCARG00000018988	2021-03-06
Vertebrates	carassius_auratus	ENSCARG00000049029	2021-03-06
Vertebrates	carassius_auratus	ENSCARG00000067318	2021-03-06
Vertebrates	carassius_auratus	ENSCARG00000017096	2021-03-07
Vertebrates	carassius_auratus	ENSCARG00000035290	2021-03-07
Vertebrates	carassius_auratus	ENSCARG00000027821	2021-03-08
Vertebrates	carassius_auratus	ENSCARG00000046806	2021-03-08
Vertebrates	carassius_auratus	ENSCARG00000004729	2021-03-09
Vertebrates	carassius_auratus	ENSCARG00000056167	2021-03-09
Vertebrates	carassius_auratus	ENSCARG00000064140	2021-03-09
Vertebrates	carassius_auratus	ENSCARG00000002419	2021-03-11
Vertebrates	carassius_auratus	ENSCARG00000011708	2021-03-11
Vertebrates	carassius_auratus	ENSCARG00000028258	2021-03-11
Vertebrates	carassius_auratus	ENSCARG00000058249	2021-03-11
Vertebrates	carassius_auratus	ENSCARG00000013393	2021-09-02
Vertebrates	carassius_auratus	ENSCARG00000017835	2021-09-02
Vertebrates	carassius_auratus	ENSCARG00000027591	2021-09-02
Vertebrates	carassius_auratus	ENSCARG00000011136	2021-09-03
Vertebrates	carassius_auratus	ENSCARG00000069668	2021-09-03
Vertebrates	carassius_auratus	ENSCARG00000006082	2021-09-06
Vertebrates	carassius_auratus	ENSCARG00000014244	2021-09-06
Vertebrates	carassius_auratus	ENSCARG00000067650	2021-09-06
Vertebrates	carassius_auratus	ENSCARG00000002233	2021-09-10
Vertebrates	carassius_auratus	ENSCARG00000067807	2021-09-10
Vertebrates	carassius_auratus	ENSCARG00000000412	2021-09-12
Vertebrates	carassius_auratus	ENSCARG00000035466	2021-09-12
Vertebrates	carassius_auratus	ENSCARG00000005142	2021-09-15
Vertebrates	carassius_auratus	ENSCARG00000017656	2021-09-15
Vertebrates	carassius_auratus	ENSCARG00000024674	2021-09-15
Vertebrates	carassius_auratus	ENSCARG00000010900	2021-10-02
Vertebrates	carassius_auratus	ENSCARG00000066084	2021-10-02
Vertebrates	cottoperca_gobio	ENSCGOG00000006106	2021-03-01
Vertebrates	cottoperca_gobio	ENSCGOG00000013679	2021-03-01
Vertebrates	cottoperca_gobio	ENSCGOG00000006710	2021-03-02
Vertebrates	cottoperca_gobio	ENSCGOG00000014860	2021-03-02
Vertebrates	cottoperca_gobio	ENSCGOG00000024728	2021-03-04
Vertebrates	cottoperca_gobio	ENSCGOG00000007468	2021-03-05
Vertebrates	cottoperca_gobio	ENSCGOG00000015377	2021-03-06
Vertebrates	cottoperca_gobio	ENSCGOG00000023780	2021-03-06
Vertebrates	cottoperca_gobio	ENSCGOG00000013155	2021-03-07
Vertebrates	cottoperca_gobio	ENSCGOG00000014069	2021-03-07
Vertebrates	cottoperca_gobio	ENSCGOG00000015399	2021-03-08
Vertebrates	cottoperca_gobio	ENSCGOG00000013837	2021-03-09
Vertebrates	cottoperca_gobio	ENSCGOG00000022408	2021-03-11
Vertebrates	cottoperca_gobio	ENSCGOG00000012085	2021-09-02
Vertebrates	cottoperca_gobio	ENSCGOG00000019613	2021-09-03
Vertebrates	cottoperca_gobio	ENSCGOG00000014875	2021-09-06
Vertebrates	cottoperca_gobio	ENSCGOG00000010996	2021-09-10
Vertebrates	cottoperca_gobio	ENSCGOG00000001236	2021-09-12
Vertebrates	cottoperca_gobio	ENSCGOG00000006220	2021-09-15
Vertebrates	cottoperca_gobio	ENSCGOG00000003015	2021-10-02
Vertebrates	cynoglossus_semilaevis	ENSCSEG00000010115	2021-03-01
Vertebrates	cynoglossus_semilaevis	ENSCSEG00000007136	2021-03-02
Vertebrates	cynoglossus_semilaevis	ENSCSEG00000012156	2021-03-02
Vertebrates	cynoglossus_semilaevis	ENSCSEG00000010778	2021-03-04
Vertebrates	cynoglossus_semilaevis	ENSCSEG00000008446	2021-03-05
Vertebrates	cynoglossus_semilaevis	ENSCSEG00000010737	2021-03-06
Vertebrates	cynoglossus_semilaevis	ENSCSEG00000021289	2021-03-06
Vertebrates	cynoglossus_semilaevis	ENSCSEG00000000818	2021-03-07
Vertebrates	cynoglossus_semilaevis	ENSCSEG00000001098	2021-03-07
Vertebrates	cynoglossus_semilaevis	ENSCSEG00000009463	2021-03-09
Vertebrates	cynoglossus_semilaevis	ENSCSEG00000017561	2021-09-02
Vertebrates	cynoglossus_semilaevis	ENSCSEG00000006653	2021-09-03
Vertebrates	cynoglossus_semilaevis	ENSCSEG00000002026	2021-09-06
Vertebrates	cynoglossus_semilaevis	ENSCSEG00000012775	2021-09-10
Vertebrates	cynoglossus_semilaevis	ENSCSEG00000011498	2021-09-12
Vertebrates	cynoglossus_semilaevis	ENSCSEG00000002096	2021-09-15
Vertebrates	cyprinodon_variegatus	ENSCVAG00000009094	2021-03-01
Vertebrates	cyprinodon_variegatus	ENSCVAG00000016997	2021-03-02
Vertebrates	cyprinodon_variegatus	ENSCVAG00000019726	2021-03-02
Vertebrates	cyprinodon_variegatus	ENSCVAG00000000636	2021-03-05
Vertebrates	cyprinodon_variegatus	ENSCVAG00000006240	2021-03-06
Vertebrates	cyprinodon_variegatus	ENSCVAG00000006438	2021-03-06
Vertebrates	cyprinodon_variegatus	ENSCVAG00000007832	2021-03-07
Vertebrates	cyprinodon_variegatus	ENSCVAG00000014782	2021-03-07
Vertebrates	cyprinodon_variegatus	ENSCVAG00000013730	2021-03-08
Vertebrates	cyprinodon_variegatus	ENSCVAG00000010689	2021-03-09
Vertebrates	cyprinodon_variegatus	ENSCVAG00000010453	2021-03-11
Vertebrates	cyprinodon_variegatus	ENSCVAG00000008351	2021-09-02
Vertebrates	cyprinodon_variegatus	ENSCVAG00000023430	2021-09-03
Vertebrates	cyprinodon_variegatus	ENSCVAG00000004959	2021-09-06
Vertebrates	cyprinodon_variegatus	ENSCVAG00000010014	2021-09-10
Vertebrates	cyprinodon_variegatus	ENSCVAG00000016641	2021-09-10
Vertebrates	cyprinodon_variegatus	ENSCVAG00000017438	2021-09-15
Vertebrates	cyprinus_carpio	ENSCCRG00000024849	2021-03-01
Vertebrates	cyprinus_carpio	ENSCCRG00000028997	2021-03-01
Vertebrates	cyprinus_carpio	ENSCCRG00000006630	2021-03-02
Vertebrates	cyprinus_carpio	ENSCCRG00000007542	2021-03-02
Vertebrates	cyprinus_carpio	ENSCCRG00000006152	2021-03-04
Vertebrates	cyprinus_carpio	ENSCCRG00000051658	2021-03-04
Vertebrates	cyprinus_carpio	ENSCCRG00000012963	2021-03-05
Vertebrates	cyprinus_carpio	ENSCCRG00000025030	2021-03-05
Vertebrates	cyprinus_carpio	ENSCCRG00000010824	2021-03-06
Vertebrates	cyprinus_carpio	ENSCCRG00000051435	2021-03-06
Vertebrates	cyprinus_carpio	ENSCCRG00000022922	2021-03-07
Vertebrates	cyprinus_carpio	ENSCCRG00000026256	2021-03-07
Vertebrates	cyprinus_carpio	ENSCCRG00000001504	2021-03-08
Vertebrates	cyprinus_carpio	ENSCCRG00000001546	2021-03-08
Vertebrates	cyprinus_carpio	ENSCCRG00000051965	2021-03-08
Vertebrates	cyprinus_carpio	ENSCCRG00000030987	2021-03-09
Vertebrates	cyprinus_carpio	ENSCCRG00000034019	2021-03-09
Vertebrates	cyprinus_carpio	ENSCCRG00000042097	2021-03-09
Vertebrates	cyprinus_carpio	ENSCCRG00000044995	2021-03-09
Vertebrates	cyprinus_carpio	ENSCCRG00000020024	2021-03-11
Vertebrates	cyprinus_carpio	ENSCCRG00000029586	2021-03-11
Vertebrates	cyprinus_carpio	ENSCCRG00000040857	2021-09-02
Vertebrates	cyprinus_carpio	ENSCCRG00000047002	2021-09-02
Vertebrates	cyprinus_carpio	ENSCCRG00000041260	2021-09-03
Vertebrates	cyprinus_carpio	ENSCCRG00000052429	2021-09-03
Vertebrates	cyprinus_carpio	ENSCCRG00000001959	2021-09-06
Vertebrates	cyprinus_carpio	ENSCCRG00000020722	2021-09-06
Vertebrates	cyprinus_carpio	ENSCCRG00000051072	2021-09-10
Vertebrates	cyprinus_carpio	ENSCCRG00000011649	2021-09-12
Vertebrates	cyprinus_carpio	ENSCCRG00000001222	2021-09-15
Vertebrates	cyprinus_carpio	ENSCCRG00000012341	2021-09-15
Vertebrates	cyprinus_carpio	ENSCCRG00000008385	2021-10-02
Vertebrates	cyprinus_carpio_germanmirror	ENSCCRG00010000062	2021-03-01
Vertebrates	cyprinus_carpio_germanmirror	ENSCCRG00010025926	2021-03-01
Vertebrates	cyprinus_carpio_germanmirror	ENSCCRG00010035764	2021-03-01
Vertebrates	cyprinus_carpio_germanmirror	ENSCCRG00010047987	2021-03-01
Vertebrates	cyprinus_carpio_germanmirror	ENSCCRG00010021737	2021-03-02
Vertebrates	cyprinus_carpio_germanmirror	ENSCCRG00010050078	2021-03-02
Vertebrates	cyprinus_carpio_germanmirror	ENSCCRG00010032233	2021-03-04
Vertebrates	cyprinus_carpio_germanmirror	ENSCCRG00010034851	2021-03-04
Vertebrates	cyprinus_carpio_germanmirror	ENSCCRG00010011654	2021-03-05
Vertebrates	cyprinus_carpio_germanmirror	ENSCCRG00010027319	2021-03-05
Vertebrates	cyprinus_carpio_germanmirror	ENSCCRG00010021486	2021-03-06
Vertebrates	cyprinus_carpio_germanmirror	ENSCCRG00010039965	2021-03-06
Vertebrates	cyprinus_carpio_germanmirror	ENSCCRG00010026753	2021-03-07
Vertebrates	cyprinus_carpio_germanmirror	ENSCCRG00010048509	2021-03-07
Vertebrates	cyprinus_carpio_germanmirror	ENSCCRG00010024717	2021-03-08
Vertebrates	cyprinus_carpio_germanmirror	ENSCCRG00010035972	2021-03-08
Vertebrates	cyprinus_carpio_germanmirror	ENSCCRG00010001508	2021-03-09
Vertebrates	cyprinus_carpio_germanmirror	ENSCCRG00010007039	2021-03-09
Vertebrates	cyprinus_carpio_germanmirror	ENSCCRG00010018814	2021-03-11
Vertebrates	cyprinus_carpio_germanmirror	ENSCCRG00010038307	2021-03-11
Vertebrates	cyprinus_carpio_germanmirror	ENSCCRG00010022951	2021-09-02
Vertebrates	cyprinus_carpio_germanmirror	ENSCCRG00010034510	2021-09-02
Vertebrates	cyprinus_carpio_germanmirror	ENSCCRG00010010704	2021-09-03
Vertebrates	cyprinus_carpio_germanmirror	ENSCCRG00010050269	2021-09-03
Vertebrates	cyprinus_carpio_germanmirror	ENSCCRG00010020537	2021-09-06
Vertebrates	cyprinus_carpio_germanmirror	ENSCCRG00010039540	2021-09-06
Vertebrates	cyprinus_carpio_germanmirror	ENSCCRG00010033970	2021-09-10
Vertebrates	cyprinus_carpio_germanmirror	ENSCCRG00010042124	2021-09-10
Vertebrates	cyprinus_carpio_germanmirror	ENSCCRG00010019642	2021-09-12
Vertebrates	cyprinus_carpio_germanmirror	ENSCCRG00010020790	2021-09-12
Vertebrates	cyprinus_carpio_germanmirror	ENSCCRG00010011825	2021-09-15
Vertebrates	cyprinus_carpio_germanmirror	ENSCCRG00010018185	2021-09-15
Vertebrates	cyprinus_carpio_germanmirror	ENSCCRG00010027318	2021-10-02
Vertebrates	cyprinus_carpio_hebaored	ENSCCRG00020002408	2021-03-01
Vertebrates	cyprinus_carpio_hebaored	ENSCCRG00020018479	2021-03-01
Vertebrates	cyprinus_carpio_hebaored	ENSCCRG00020039683	2021-03-01
Vertebrates	cyprinus_carpio_hebaored	ENSCCRG00020046668	2021-03-01
Vertebrates	cyprinus_carpio_hebaored	ENSCCRG00020018712	2021-03-02
Vertebrates	cyprinus_carpio_hebaored	ENSCCRG00020038264	2021-03-02
Vertebrates	cyprinus_carpio_hebaored	ENSCCRG00020046621	2021-03-04
Vertebrates	cyprinus_carpio_hebaored	ENSCCRG00020052819	2021-03-04
Vertebrates	cyprinus_carpio_hebaored	ENSCCRG00020006024	2021-03-05
Vertebrates	cyprinus_carpio_hebaored	ENSCCRG00020033378	2021-03-05
Vertebrates	cyprinus_carpio_hebaored	ENSCCRG00020007812	2021-03-06
Vertebrates	cyprinus_carpio_hebaored	ENSCCRG00020053614	2021-03-06
Vertebrates	cyprinus_carpio_hebaored	ENSCCRG00020022617	2021-03-07
Vertebrates	cyprinus_carpio_hebaored	ENSCCRG00020046437	2021-03-07
Vertebrates	cyprinus_carpio_hebaored	ENSCCRG00020006154	2021-03-08
Vertebrates	cyprinus_carpio_hebaored	ENSCCRG00020045952	2021-03-08
Vertebrates	cyprinus_carpio_hebaored	ENSCCRG00020008795	2021-03-09
Vertebrates	cyprinus_carpio_hebaored	ENSCCRG00020011337	2021-03-09
Vertebrates	cyprinus_carpio_hebaored	ENSCCRG00020009509	2021-03-11
Vertebrates	cyprinus_carpio_hebaored	ENSCCRG00020051544	2021-03-11
Vertebrates	cyprinus_carpio_hebaored	ENSCCRG00020003048	2021-09-02
Vertebrates	cyprinus_carpio_hebaored	ENSCCRG00020013365	2021-09-02
Vertebrates	cyprinus_carpio_hebaored	ENSCCRG00020029660	2021-09-03
Vertebrates	cyprinus_carpio_hebaored	ENSCCRG00020032311	2021-09-03
Vertebrates	cyprinus_carpio_hebaored	ENSCCRG00020021696	2021-09-06
Vertebrates	cyprinus_carpio_hebaored	ENSCCRG00020036114	2021-09-06
Vertebrates	cyprinus_carpio_hebaored	ENSCCRG00020020449	2021-09-10
Vertebrates	cyprinus_carpio_hebaored	ENSCCRG00020042634	2021-09-10
Vertebrates	cyprinus_carpio_hebaored	ENSCCRG00020018954	2021-09-12
Vertebrates	cyprinus_carpio_hebaored	ENSCCRG00020034813	2021-09-12
Vertebrates	cyprinus_carpio_hebaored	ENSCCRG00020020844	2021-09-15
Vertebrates	cyprinus_carpio_hebaored	ENSCCRG00020046733	2021-09-15
Vertebrates	cyprinus_carpio_hebaored	ENSCCRG00020021872	2021-10-02
Vertebrates	cyprinus_carpio_huanghe	ENSCCRG00015005843	2021-03-01
Vertebrates	cyprinus_carpio_huanghe	ENSCCRG00015031729	2021-03-01
Vertebrates	cyprinus_carpio_huanghe	ENSCCRG00015033310	2021-03-01
Vertebrates	cyprinus_carpio_huanghe	ENSCCRG00015046120	2021-03-01
Vertebrates	cyprinus_carpio_huanghe	ENSCCRG00015027341	2021-03-02
Vertebrates	cyprinus_carpio_huanghe	ENSCCRG00015044011	2021-03-02
Vertebrates	cyprinus_carpio_huanghe	ENSCCRG00015010558	2021-03-04
Vertebrates	cyprinus_carpio_huanghe	ENSCCRG00015045748	2021-03-04
Vertebrates	cyprinus_carpio_huanghe	ENSCCRG00015007574	2021-03-05
Vertebrates	cyprinus_carpio_huanghe	ENSCCRG00015016673	2021-03-05
Vertebrates	cyprinus_carpio_huanghe	ENSCCRG00015028716	2021-03-06
Vertebrates	cyprinus_carpio_huanghe	ENSCCRG00015040557	2021-03-06
Vertebrates	cyprinus_carpio_huanghe	ENSCCRG00015026219	2021-03-07
Vertebrates	cyprinus_carpio_huanghe	ENSCCRG00015044953	2021-03-07
Vertebrates	cyprinus_carpio_huanghe	ENSCCRG00015027700	2021-03-08
Vertebrates	cyprinus_carpio_huanghe	ENSCCRG00015047538	2021-03-08
Vertebrates	cyprinus_carpio_huanghe	ENSCCRG00015017160	2021-03-09
Vertebrates	cyprinus_carpio_huanghe	ENSCCRG00015026210	2021-03-09
Vertebrates	cyprinus_carpio_huanghe	ENSCCRG00015017001	2021-03-11
Vertebrates	cyprinus_carpio_huanghe	ENSCCRG00015046335	2021-03-11
Vertebrates	cyprinus_carpio_huanghe	ENSCCRG00015027464	2021-09-02
Vertebrates	cyprinus_carpio_huanghe	ENSCCRG00015030155	2021-09-02
Vertebrates	cyprinus_carpio_huanghe	ENSCCRG00015005067	2021-09-03
Vertebrates	cyprinus_carpio_huanghe	ENSCCRG00015011145	2021-09-03
Vertebrates	cyprinus_carpio_huanghe	ENSCCRG00015001982	2021-09-06
Vertebrates	cyprinus_carpio_huanghe	ENSCCRG00015008909	2021-09-06
Vertebrates	cyprinus_carpio_huanghe	ENSCCRG00015029969	2021-09-10
Vertebrates	cyprinus_carpio_huanghe	ENSCCRG00015038624	2021-09-10
Vertebrates	cyprinus_carpio_huanghe	ENSCCRG00015007890	2021-09-12
Vertebrates	cyprinus_carpio_huanghe	ENSCCRG00015022542	2021-09-12
Vertebrates	cyprinus_carpio_huanghe	ENSCCRG00015018121	2021-09-15
Vertebrates	cyprinus_carpio_huanghe	ENSCCRG00015020949	2021-09-15
Vertebrates	cyprinus_carpio_huanghe	ENSCCRG00015031631	2021-10-02
Vertebrates	danio_rerio	ENSDARG00000037487	2021-03-01
Vertebrates	danio_rerio	ENSDARG00000070487	2021-03-01
Vertebrates	danio_rerio	ENSDARG00000061738	2021-03-02
Vertebrates	danio_rerio	ENSDARG00000056439	2021-03-04
Vertebrates	danio_rerio	ENSDARG00000032552	2021-03-05
Vertebrates	danio_rerio	ENSDARG00000076066	2021-03-06
Vertebrates	danio_rerio	ENSDARG00000057772	2021-03-07
Vertebrates	danio_rerio	ENSDARG00000096271	2021-03-07
Vertebrates	danio_rerio	ENSDARG00000096375	2021-03-07
Vertebrates	danio_rerio	ENSDARG00000062489	2021-03-08
Vertebrates	danio_rerio	ENSDARG00000055740	2021-03-09
Vertebrates	danio_rerio	ENSDARG00000075212	2021-03-11
Vertebrates	danio_rerio	ENSDARG00000027590	2021-09-02
Vertebrates	danio_rerio	ENSDARG00000030656	2021-09-03
Vertebrates	danio_rerio	ENSDARG00000010721	2021-09-06
Vertebrates	danio_rerio	ENSDARG00000099236	2021-09-10
Vertebrates	danio_rerio	ENSDARG00000019191	2021-09-12
Vertebrates	danio_rerio	ENSDARG00000102889	2021-09-15
Vertebrates	danio_rerio	ENSDARG00000058775	2021-10-02
Vertebrates	denticeps_clupeoides	ENSDCDG00000020348	2021-03-01
Vertebrates	denticeps_clupeoides	ENSDCDG00000004719	2021-03-06
Vertebrates	denticeps_clupeoides	ENSDCDG00000004004	2021-03-07
Vertebrates	denticeps_clupeoides	ENSDCDG00000005325	2021-03-08
Vertebrates	denticeps_clupeoides	ENSDCDG00000026285	2021-03-09
Vertebrates	denticeps_clupeoides	ENSDCDG00000029719	2021-03-09
Vertebrates	denticeps_clupeoides	ENSDCDG00000014488	2021-09-03
Vertebrates	denticeps_clupeoides	ENSDCDG00000023201	2021-09-06
Vertebrates	denticeps_clupeoides	ENSDCDG00000000991	2021-09-10
Vertebrates	electrophorus_electricus	ENSEEEG00000016647	2021-03-02
Vertebrates	electrophorus_electricus	ENSEEEG00000020907	2021-03-04
Vertebrates	electrophorus_electricus	ENSEEEG00000005586	2021-03-05
Vertebrates	electrophorus_electricus	ENSEEEG00000009679	2021-03-06
Vertebrates	electrophorus_electricus	ENSEEEG00000021995	2021-03-07
Vertebrates	electrophorus_electricus	ENSEEEG00000008650	2021-03-08
Vertebrates	electrophorus_electricus	ENSEEEG00000001755	2021-03-09
Vertebrates	electrophorus_electricus	ENSEEEG00000020962	2021-09-02
Vertebrates	electrophorus_electricus	ENSEEEG00000019618	2021-09-03
Vertebrates	electrophorus_electricus	ENSEEEG00000014450	2021-09-06
Vertebrates	electrophorus_electricus	ENSEEEG00000007772	2021-09-10
Vertebrates	electrophorus_electricus	ENSEEEG00000020252	2021-09-12
Vertebrates	electrophorus_electricus	ENSEEEG00000014473	2021-09-15
Vertebrates	gadus_morhua	ENSGMOG00000007397	2021-03-02
Vertebrates	gadus_morhua	ENSGMOG00000010047	2021-03-04
Vertebrates	gadus_morhua	ENSGMOG00000008310	2021-03-05
Vertebrates	gadus_morhua	ENSGMOG00000006372	2021-03-06
Vertebrates	gadus_morhua	ENSGMOG00000000642	2021-03-07
Vertebrates	gadus_morhua	ENSGMOG00000015703	2021-03-07
Vertebrates	gadus_morhua	ENSGMOG00000006671	2021-03-08
Vertebrates	gadus_morhua	ENSGMOG00000011529	2021-03-09
Vertebrates	gadus_morhua	ENSGMOG00000017631	2021-09-02
Vertebrates	gadus_morhua	ENSGMOG00000005438	2021-09-03
Vertebrates	gadus_morhua	ENSGMOG00000001671	2021-09-06
Vertebrates	gadus_morhua	ENSGMOG00000000391	2021-09-10
Vertebrates	gadus_morhua	ENSGMOG00000009662	2021-09-12
Vertebrates	gadus_morhua	ENSGMOG00000004394	2021-09-15
Vertebrates	gambusia_affinis	ENSGAFG00000014399	2021-03-01
Vertebrates	gambusia_affinis	ENSGAFG00000005694	2021-03-02
Vertebrates	gambusia_affinis	ENSGAFG00000007115	2021-03-02
Vertebrates	gambusia_affinis	ENSGAFG00000001638	2021-03-05
Vertebrates	gambusia_affinis	ENSGAFG00000009218	2021-03-06
Vertebrates	gambusia_affinis	ENSGAFG00000012086	2021-03-06
Vertebrates	gambusia_affinis	ENSGAFG00000009897	2021-03-07
Vertebrates	gambusia_affinis	ENSGAFG00000011765	2021-03-07
Vertebrates	gambusia_affinis	ENSGAFG00000009431	2021-03-08
Vertebrates	gambusia_affinis	ENSGAFG00000019169	2021-03-09
Vertebrates	gambusia_affinis	ENSGAFG00000018564	2021-03-11
Vertebrates	gambusia_affinis	ENSGAFG00000018172	2021-09-02
Vertebrates	gambusia_affinis	ENSGAFG00000008333	2021-09-03
Vertebrates	gambusia_affinis	ENSGAFG00000000922	2021-09-06
Vertebrates	gambusia_affinis	ENSGAFG00000011429	2021-09-10
Vertebrates	gambusia_affinis	ENSGAFG00000005527	2021-09-12
Vertebrates	gambusia_affinis	ENSGAFG00000021944	2021-09-15
Vertebrates	gasterosteus_aculeatus	ENSGACG00000005156	2021-03-01
Vertebrates	gasterosteus_aculeatus	ENSGACG00000013320	2021-03-02
Vertebrates	gasterosteus_aculeatus	ENSGACG00000015477	2021-03-02
Vertebrates	gasterosteus_aculeatus	ENSGACG00000006082	2021-03-04
Vertebrates	gasterosteus_aculeatus	ENSGACG00000002949	2021-03-05
Vertebrates	gasterosteus_aculeatus	ENSGACG00000002631	2021-03-06
Vertebrates	gasterosteus_aculeatus	ENSGACG00000014521	2021-03-06
Vertebrates	gasterosteus_aculeatus	ENSGACG00000014913	2021-03-07
Vertebrates	gasterosteus_aculeatus	ENSGACG00000015187	2021-03-07
Vertebrates	gasterosteus_aculeatus	ENSGACG00000007749	2021-03-08
Vertebrates	gasterosteus_aculeatus	ENSGACG00000011728	2021-03-09
Vertebrates	gasterosteus_aculeatus	ENSGACG00000015721	2021-09-02
Vertebrates	gasterosteus_aculeatus	ENSGACG00000015988	2021-09-03
Vertebrates	gasterosteus_aculeatus	ENSGACG00000017441	2021-09-06
Vertebrates	gasterosteus_aculeatus	ENSGACG00000006634	2021-09-10
Vertebrates	gasterosteus_aculeatus	ENSGACG00000000503	2021-09-12
Vertebrates	gasterosteus_aculeatus	ENSGACG00000002265	2021-09-15
Vertebrates	haplochromis_burtoni	ENSHBUG00000011856	2021-03-01
Vertebrates	haplochromis_burtoni	ENSHBUG00000000436	2021-03-02
Vertebrates	haplochromis_burtoni	ENSHBUG00000009928	2021-03-02
Vertebrates	haplochromis_burtoni	ENSHBUG00000000068	2021-03-04
Vertebrates	haplochromis_burtoni	ENSHBUG00000004067	2021-03-05
Vertebrates	haplochromis_burtoni	ENSHBUG00000011807	2021-03-06
Vertebrates	haplochromis_burtoni	ENSHBUG00000021431	2021-03-06
Vertebrates	haplochromis_burtoni	ENSHBUG00000004575	2021-03-07
Vertebrates	haplochromis_burtoni	ENSHBUG00000005092	2021-03-07
Vertebrates	haplochromis_burtoni	ENSHBUG00000023102	2021-03-08
Vertebrates	haplochromis_burtoni	ENSHBUG00000009054	2021-03-09
Vertebrates	haplochromis_burtoni	ENSHBUG00000011675	2021-03-11
Vertebrates	haplochromis_burtoni	ENSHBUG00000007012	2021-09-02
Vertebrates	haplochromis_burtoni	ENSHBUG00000005002	2021-09-03
Vertebrates	haplochromis_burtoni	ENSHBUG00000017506	2021-09-06
Vertebrates	haplochromis_burtoni	ENSHBUG00000013743	2021-09-10
Vertebrates	haplochromis_burtoni	ENSHBUG00000022725	2021-09-15
Vertebrates	heterocephalus_glaber_female	ENSHGLG00000006489	2021-03-02
Vertebrates	heterocephalus_glaber_female	ENSHGLG00000012041	2021-03-05
Vertebrates	heterocephalus_glaber_female	ENSHGLG00000003823	2021-03-06
Vertebrates	heterocephalus_glaber_female	ENSHGLG00000005291	2021-09-02
Vertebrates	hucho_hucho	ENSHHUG00000013667	2021-03-02
Vertebrates	hucho_hucho	ENSHHUG00000015665	2021-03-02
Vertebrates	hucho_hucho	ENSHHUG00000028524	2021-03-02
Vertebrates	hucho_hucho	ENSHHUG00000037734	2021-03-02
Vertebrates	hucho_hucho	ENSHHUG00000045450	2021-03-05
Vertebrates	hucho_hucho	ENSHHUG00000049490	2021-03-05
Vertebrates	hucho_hucho	ENSHHUG00000019125	2021-03-06
Vertebrates	hucho_hucho	ENSHHUG00000019300	2021-03-06
Vertebrates	hucho_hucho	ENSHHUG00000027938	2021-03-07
Vertebrates	hucho_hucho	ENSHHUG00000042202	2021-03-07
Vertebrates	hucho_hucho	ENSHHUG00000025310	2021-03-08
Vertebrates	hucho_hucho	ENSHHUG00000044754	2021-03-08
Vertebrates	hucho_hucho	ENSHHUG00000023311	2021-03-09
Vertebrates	hucho_hucho	ENSHHUG00000047211	2021-03-09
Vertebrates	hucho_hucho	ENSHHUG00000032251	2021-09-02
Vertebrates	hucho_hucho	ENSHHUG00000052499	2021-09-02
Vertebrates	hucho_hucho	ENSHHUG00000030280	2021-09-03
Vertebrates	hucho_hucho	ENSHHUG00000033430	2021-09-03
Vertebrates	hucho_hucho	ENSHHUG00000026433	2021-09-06
Vertebrates	hucho_hucho	ENSHHUG00000048517	2021-09-06
Vertebrates	hucho_hucho	ENSHHUG00000029076	2021-09-10
Vertebrates	hucho_hucho	ENSHHUG00000039545	2021-09-10
Vertebrates	hucho_hucho	ENSHHUG00000001754	2021-09-15
Vertebrates	hucho_hucho	ENSHHUG00000024121	2021-09-15
Vertebrates	hucho_hucho	ENSHHUG00000043807	2021-10-02
Vertebrates	ictalurus_punctatus	ENSIPUG00000002942	2021-03-01
Vertebrates	ictalurus_punctatus	ENSIPUG00000025099	2021-03-02
Vertebrates	ictalurus_punctatus	ENSIPUG00000006517	2021-03-04
Vertebrates	ictalurus_punctatus	ENSIPUG00000018537	2021-03-05
Vertebrates	ictalurus_punctatus	ENSIPUG00000004528	2021-03-06
Vertebrates	ictalurus_punctatus	ENSIPUG00000018025	2021-03-07
Vertebrates	ictalurus_punctatus	ENSIPUG00000018056	2021-03-07
Vertebrates	ictalurus_punctatus	ENSIPUG00000022666	2021-03-09
Vertebrates	ictalurus_punctatus	ENSIPUG00000017270	2021-09-02
Vertebrates	ictalurus_punctatus	ENSIPUG00000021317	2021-09-03
Vertebrates	ictalurus_punctatus	ENSIPUG00000016504	2021-09-06
Vertebrates	ictalurus_punctatus	ENSIPUG00000019317	2021-09-06
Vertebrates	ictalurus_punctatus	ENSIPUG00000021380	2021-09-10
Vertebrates	ictalurus_punctatus	ENSIPUG00000015361	2021-09-12
Vertebrates	ictalurus_punctatus	ENSIPUG00000014056	2021-09-15
Vertebrates	labrus_bergylta	ENSLBEG00000001054	2021-03-01
Vertebrates	labrus_bergylta	ENSLBEG00000001901	2021-03-02
Vertebrates	labrus_bergylta	ENSLBEG00000004196	2021-03-02
Vertebrates	labrus_bergylta	ENSLBEG00000006033	2021-03-02
Vertebrates	labrus_bergylta	ENSLBEG00000015279	2021-03-02
Vertebrates	labrus_bergylta	ENSLBEG00000003451	2021-03-04
Vertebrates	labrus_bergylta	ENSLBEG00000001198	2021-03-05
Vertebrates	labrus_bergylta	ENSLBEG00000025917	2021-03-05
Vertebrates	labrus_bergylta	ENSLBEG00000013349	2021-03-06
Vertebrates	labrus_bergylta	ENSLBEG00000023830	2021-03-06
Vertebrates	labrus_bergylta	ENSLBEG00000006878	2021-03-07
Vertebrates	labrus_bergylta	ENSLBEG00000026192	2021-03-07
Vertebrates	labrus_bergylta	ENSLBEG00000006681	2021-03-08
Vertebrates	labrus_bergylta	ENSLBEG00000025350	2021-03-09
Vertebrates	labrus_bergylta	ENSLBEG00000007372	2021-09-02
Vertebrates	labrus_bergylta	ENSLBEG00000019948	2021-09-03
Vertebrates	labrus_bergylta	ENSLBEG00000028683	2021-09-06
Vertebrates	labrus_bergylta	ENSLBEG00000001725	2021-09-10
Vertebrates	labrus_bergylta	ENSLBEG00000004076	2021-09-12
Vertebrates	labrus_bergylta	ENSLBEG00000006770	2021-09-15
Vertebrates	labrus_bergylta	ENSLBEG00000003960	2021-10-02
Vertebrates	lates_calcarifer	ENSLCAG00010009622	2021-03-02
Vertebrates	lates_calcarifer	ENSLCAG00010021331	2021-03-02
Vertebrates	lates_calcarifer	ENSLCAG00010023784	2021-03-04
Vertebrates	lates_calcarifer	ENSLCAG00010009101	2021-03-05
Vertebrates	lates_calcarifer	ENSLCAG00010005930	2021-03-06
Vertebrates	lates_calcarifer	ENSLCAG00010016206	2021-03-06
Vertebrates	lates_calcarifer	ENSLCAG00010009946	2021-03-07
Vertebrates	lates_calcarifer	ENSLCAG00010004255	2021-03-08
Vertebrates	lates_calcarifer	ENSLCAG00010003310	2021-03-09
Vertebrates	lates_calcarifer	ENSLCAG00010023476	2021-09-02
Vertebrates	lates_calcarifer	ENSLCAG00010025904	2021-09-03
Vertebrates	lates_calcarifer	ENSLCAG00010000796	2021-09-06
Vertebrates	lates_calcarifer	ENSLCAG00010025017	2021-09-06
Vertebrates	lates_calcarifer	ENSLCAG00010021086	2021-09-10
Vertebrates	lates_calcarifer	ENSLCAG00010014028	2021-09-12
Vertebrates	lates_calcarifer	ENSLCAG00010008645	2021-09-15
Vertebrates	lates_calcarifer	ENSLCAG00010024766	2021-10-02
Vertebrates	latimeria_chalumnae	ENSLACG00000002464	2021-09-03
Vertebrates	lonchura_striata_domestica	ENSLSDG00000014556	2021-03-02
Vertebrates	lonchura_striata_domestica	ENSLSDG00000009757	2021-03-05
Vertebrates	lonchura_striata_domestica	ENSLSDG00000016691	2021-03-08
Vertebrates	lonchura_striata_domestica	ENSLSDG00000008856	2021-09-02
Vertebrates	lonchura_striata_domestica	ENSLSDG00000013332	2021-09-02
Vertebrates	lonchura_striata_domestica	ENSLSDG00000002390	2021-09-03
Vertebrates	lonchura_striata_domestica	ENSLSDG00000013312	2021-09-05
Vertebrates	lonchura_striata_domestica	ENSLSDG00000005089	2021-09-06
Vertebrates	lonchura_striata_domestica	ENSLSDG00000005971	2021-09-09
Vertebrates	lonchura_striata_domestica	ENSLSDG00000012300	2021-09-11
Vertebrates	lonchura_striata_domestica	ENSLSDG00000002232	2021-09-12
Vertebrates	lonchura_striata_domestica	ENSLSDG00000011317	2021-09-15
Vertebrates	maylandia_zebra	ENSMZEG00005003339	2021-03-02
Vertebrates	maylandia_zebra	ENSMZEG00005010963	2021-03-02
Vertebrates	maylandia_zebra	ENSMZEG00005007652	2021-03-04
Vertebrates	maylandia_zebra	ENSMZEG00005012025	2021-03-05
Vertebrates	maylandia_zebra	ENSMZEG00005014537	2021-03-06
Vertebrates	maylandia_zebra	ENSMZEG00005021337	2021-03-06
Vertebrates	maylandia_zebra	ENSMZEG00005005449	2021-03-07
Vertebrates	maylandia_zebra	ENSMZEG00005015297	2021-03-07
Vertebrates	maylandia_zebra	ENSMZEG00005027700	2021-03-08
Vertebrates	maylandia_zebra	ENSMZEG00005026662	2021-03-09
Vertebrates	maylandia_zebra	ENSMZEG00005000442	2021-03-11
Vertebrates	maylandia_zebra	ENSMZEG00005005022	2021-09-02
Vertebrates	maylandia_zebra	ENSMZEG00005023846	2021-09-03
Vertebrates	maylandia_zebra	ENSMZEG00005007935	2021-09-06
Vertebrates	maylandia_zebra	ENSMZEG00005010486	2021-09-10
Vertebrates	maylandia_zebra	ENSMZEG00005015547	2021-09-15
Vertebrates	mus_musculus_aj	MGP_AJ_G0016888	2021-03-01
Vertebrates	mus_musculus_aj	MGP_AJ_G0016889	2021-03-02
Vertebrates	mus_musculus_aj	MGP_AJ_G0023493	2021-03-02
Vertebrates	mus_musculus_aj	MGP_AJ_G0024411	2021-03-03
Vertebrates	mus_musculus_aj	MGP_AJ_G0016115	2021-03-04
Vertebrates	mus_musculus_aj	MGP_AJ_G0025054	2021-03-05
Vertebrates	mus_musculus_aj	MGP_AJ_G0021727	2021-03-06
Vertebrates	mus_musculus_aj	MGP_AJ_G0025735	2021-03-07
Vertebrates	mus_musculus_aj	MGP_AJ_G0017778	2021-03-09
Vertebrates	mus_musculus_aj	MGP_AJ_G0019253	2021-03-10
Vertebrates	mus_musculus_aj	MGP_AJ_G0021713	2021-03-11
Vertebrates	mus_musculus_aj	MGP_AJ_G0033009	2021-09-01
Vertebrates	mus_musculus_aj	MGP_AJ_G0016324	2021-09-02
Vertebrates	mus_musculus_aj	MGP_AJ_G0022100	2021-09-03
Vertebrates	mus_musculus_aj	MGP_AJ_G0018873	2021-09-04
Vertebrates	mus_musculus_aj	MGP_AJ_G0022577	2021-09-05
Vertebrates	mus_musculus_aj	MGP_AJ_G0035605	2021-09-06
Vertebrates	mus_musculus_aj	MGP_AJ_G0034475	2021-09-07
Vertebrates	mus_musculus_aj	MGP_AJ_G0018267	2021-09-08
Vertebrates	mus_musculus_aj	MGP_AJ_G0019414	2021-09-09
Vertebrates	mus_musculus_aj	MGP_AJ_G0017230	2021-09-10
Vertebrates	mus_musculus_aj	MGP_AJ_G0029724	2021-09-11
Vertebrates	mus_musculus_aj	MGP_AJ_G0022441	2021-09-12
Vertebrates	mus_musculus_aj	MGP_AJ_G0030095	2021-09-14
Vertebrates	mus_musculus_akrj	MGP_AKRJ_G0016853	2021-03-01
Vertebrates	mus_musculus_akrj	MGP_AKRJ_G0016854	2021-03-02
Vertebrates	mus_musculus_akrj	MGP_AKRJ_G0023459	2021-03-02
Vertebrates	mus_musculus_akrj	MGP_AKRJ_G0024381	2021-03-03
Vertebrates	mus_musculus_akrj	MGP_AKRJ_G0016072	2021-03-04
Vertebrates	mus_musculus_akrj	MGP_AKRJ_G0025022	2021-03-05
Vertebrates	mus_musculus_akrj	MGP_AKRJ_G0021704	2021-03-06
Vertebrates	mus_musculus_akrj	MGP_AKRJ_G0025705	2021-03-07
Vertebrates	mus_musculus_akrj	MGP_AKRJ_G0017741	2021-03-09
Vertebrates	mus_musculus_akrj	MGP_AKRJ_G0019222	2021-03-10
Vertebrates	mus_musculus_akrj	MGP_AKRJ_G0021691	2021-03-11
Vertebrates	mus_musculus_akrj	MGP_AKRJ_G0032941	2021-09-01
Vertebrates	mus_musculus_akrj	MGP_AKRJ_G0016285	2021-09-02
Vertebrates	mus_musculus_akrj	MGP_AKRJ_G0022076	2021-09-03
Vertebrates	mus_musculus_akrj	MGP_AKRJ_G0018843	2021-09-04
Vertebrates	mus_musculus_akrj	MGP_AKRJ_G0022554	2021-09-05
Vertebrates	mus_musculus_akrj	MGP_AKRJ_G0035538	2021-09-06
Vertebrates	mus_musculus_akrj	MGP_AKRJ_G0034401	2021-09-07
Vertebrates	mus_musculus_akrj	MGP_AKRJ_G0018237	2021-09-08
Vertebrates	mus_musculus_akrj	MGP_AKRJ_G0019384	2021-09-09
Vertebrates	mus_musculus_akrj	MGP_AKRJ_G0017189	2021-09-10
Vertebrates	mus_musculus_akrj	MGP_AKRJ_G0029670	2021-09-11
Vertebrates	mus_musculus_akrj	MGP_AKRJ_G0022418	2021-09-12
Vertebrates	mus_musculus_akrj	MGP_AKRJ_G0030029	2021-09-14
Vertebrates	mus_musculus_balbcj	MGP_BALBcJ_G0016846	2021-03-01
Vertebrates	mus_musculus_balbcj	MGP_BALBcJ_G0016847	2021-03-02
Vertebrates	mus_musculus_balbcj	MGP_BALBcJ_G0023497	2021-03-02
Vertebrates	mus_musculus_balbcj	MGP_BALBcJ_G0024411	2021-03-03
Vertebrates	mus_musculus_balbcj	MGP_BALBcJ_G0016070	2021-03-04
Vertebrates	mus_musculus_balbcj	MGP_BALBcJ_G0025052	2021-03-05
Vertebrates	mus_musculus_balbcj	MGP_BALBcJ_G0021733	2021-03-06
Vertebrates	mus_musculus_balbcj	MGP_BALBcJ_G0025730	2021-03-07
Vertebrates	mus_musculus_balbcj	MGP_BALBcJ_G0017742	2021-03-09
Vertebrates	mus_musculus_balbcj	MGP_BALBcJ_G0019227	2021-03-10
Vertebrates	mus_musculus_balbcj	MGP_BALBcJ_G0021720	2021-03-11
Vertebrates	mus_musculus_balbcj	MGP_BALBcJ_G0033014	2021-09-01
Vertebrates	mus_musculus_balbcj	MGP_BALBcJ_G0016280	2021-09-02
Vertebrates	mus_musculus_balbcj	MGP_BALBcJ_G0022106	2021-09-03
Vertebrates	mus_musculus_balbcj	MGP_BALBcJ_G0018846	2021-09-04
Vertebrates	mus_musculus_balbcj	MGP_BALBcJ_G0022582	2021-09-05
Vertebrates	mus_musculus_balbcj	MGP_BALBcJ_G0035598	2021-09-06
Vertebrates	mus_musculus_balbcj	MGP_BALBcJ_G0034466	2021-09-07
Vertebrates	mus_musculus_balbcj	MGP_BALBcJ_G0018238	2021-09-08
Vertebrates	mus_musculus_balbcj	MGP_BALBcJ_G0019389	2021-09-09
Vertebrates	mus_musculus_balbcj	MGP_BALBcJ_G0017191	2021-09-10
Vertebrates	mus_musculus_balbcj	MGP_BALBcJ_G0029734	2021-09-11
Vertebrates	mus_musculus_balbcj	MGP_BALBcJ_G0022446	2021-09-12
Vertebrates	mus_musculus_balbcj	MGP_BALBcJ_G0030105	2021-09-14
Vertebrates	mus_musculus_cbaj	MGP_CBAJ_G0016644	2021-03-01
Vertebrates	mus_musculus_cbaj	MGP_CBAJ_G0016645	2021-03-02
Vertebrates	mus_musculus_cbaj	MGP_CBAJ_G0023236	2021-03-02
Vertebrates	mus_musculus_cbaj	MGP_CBAJ_G0024148	2021-03-03
Vertebrates	mus_musculus_cbaj	MGP_CBAJ_G0015874	2021-03-04
Vertebrates	mus_musculus_cbaj	MGP_CBAJ_G0024788	2021-03-05
Vertebrates	mus_musculus_cbaj	MGP_CBAJ_G0021477	2021-03-06
Vertebrates	mus_musculus_cbaj	MGP_CBAJ_G0025471	2021-03-07
Vertebrates	mus_musculus_cbaj	MGP_CBAJ_G0017535	2021-03-09
Vertebrates	mus_musculus_cbaj	MGP_CBAJ_G0019005	2021-03-10
Vertebrates	mus_musculus_cbaj	MGP_CBAJ_G0021465	2021-03-11
Vertebrates	mus_musculus_cbaj	MGP_CBAJ_G0032697	2021-09-01
Vertebrates	mus_musculus_cbaj	MGP_CBAJ_G0016083	2021-09-02
Vertebrates	mus_musculus_cbaj	MGP_CBAJ_G0021842	2021-09-03
Vertebrates	mus_musculus_cbaj	MGP_CBAJ_G0018631	2021-09-04
Vertebrates	mus_musculus_cbaj	MGP_CBAJ_G0022318	2021-09-05
Vertebrates	mus_musculus_cbaj	MGP_CBAJ_G0035285	2021-09-06
Vertebrates	mus_musculus_cbaj	MGP_CBAJ_G0034151	2021-09-07
Vertebrates	mus_musculus_cbaj	MGP_CBAJ_G0018024	2021-09-08
Vertebrates	mus_musculus_cbaj	MGP_CBAJ_G0019166	2021-09-09
Vertebrates	mus_musculus_cbaj	MGP_CBAJ_G0016986	2021-09-10
Vertebrates	mus_musculus_cbaj	MGP_CBAJ_G0029427	2021-09-11
Vertebrates	mus_musculus_cbaj	MGP_CBAJ_G0022182	2021-09-12
Vertebrates	mus_musculus_cbaj	MGP_CBAJ_G0029792	2021-09-14
Vertebrates	mus_musculus_dba2j	MGP_DBA2J_G0016750	2021-03-01
Vertebrates	mus_musculus_dba2j	MGP_DBA2J_G0016751	2021-03-02
Vertebrates	mus_musculus_dba2j	MGP_DBA2J_G0023365	2021-03-02
Vertebrates	mus_musculus_dba2j	MGP_DBA2J_G0024278	2021-03-03
Vertebrates	mus_musculus_dba2j	MGP_DBA2J_G0015975	2021-03-04
Vertebrates	mus_musculus_dba2j	MGP_DBA2J_G0024920	2021-03-05
Vertebrates	mus_musculus_dba2j	MGP_DBA2J_G0021601	2021-03-06
Vertebrates	mus_musculus_dba2j	MGP_DBA2J_G0025602	2021-03-07
Vertebrates	mus_musculus_dba2j	MGP_DBA2J_G0017641	2021-03-09
Vertebrates	mus_musculus_dba2j	MGP_DBA2J_G0019117	2021-03-10
Vertebrates	mus_musculus_dba2j	MGP_DBA2J_G0021589	2021-03-11
Vertebrates	mus_musculus_dba2j	MGP_DBA2J_G0032849	2021-09-01
Vertebrates	mus_musculus_dba2j	MGP_DBA2J_G0016188	2021-09-02
Vertebrates	mus_musculus_dba2j	MGP_DBA2J_G0021970	2021-09-03
Vertebrates	mus_musculus_dba2j	MGP_DBA2J_G0018739	2021-09-04
Vertebrates	mus_musculus_dba2j	MGP_DBA2J_G0022450	2021-09-05
Vertebrates	mus_musculus_dba2j	MGP_DBA2J_G0035436	2021-09-06
Vertebrates	mus_musculus_dba2j	MGP_DBA2J_G0034309	2021-09-07
Vertebrates	mus_musculus_dba2j	MGP_DBA2J_G0018134	2021-09-08
Vertebrates	mus_musculus_dba2j	MGP_DBA2J_G0019278	2021-09-09
Vertebrates	mus_musculus_dba2j	MGP_DBA2J_G0017091	2021-09-10
Vertebrates	mus_musculus_dba2j	MGP_DBA2J_G0029571	2021-09-11
Vertebrates	mus_musculus_dba2j	MGP_DBA2J_G0022313	2021-09-12
Vertebrates	mus_musculus_dba2j	MGP_DBA2J_G0029942	2021-09-14
Vertebrates	mus_musculus_fvbnj	MGP_FVBNJ_G0016746	2021-03-01
Vertebrates	mus_musculus_fvbnj	MGP_FVBNJ_G0016747	2021-03-02
Vertebrates	mus_musculus_fvbnj	MGP_FVBNJ_G0023334	2021-03-02
Vertebrates	mus_musculus_fvbnj	MGP_FVBNJ_G0024245	2021-03-03
Vertebrates	mus_musculus_fvbnj	MGP_FVBNJ_G0015978	2021-03-04
Vertebrates	mus_musculus_fvbnj	MGP_FVBNJ_G0024881	2021-03-05
Vertebrates	mus_musculus_fvbnj	MGP_FVBNJ_G0021579	2021-03-06
Vertebrates	mus_musculus_fvbnj	MGP_FVBNJ_G0025564	2021-03-07
Vertebrates	mus_musculus_fvbnj	MGP_FVBNJ_G0017636	2021-03-09
Vertebrates	mus_musculus_fvbnj	MGP_FVBNJ_G0019108	2021-03-10
Vertebrates	mus_musculus_fvbnj	MGP_FVBNJ_G0021567	2021-03-11
Vertebrates	mus_musculus_fvbnj	MGP_FVBNJ_G0032802	2021-09-01
Vertebrates	mus_musculus_fvbnj	MGP_FVBNJ_G0016187	2021-09-02
Vertebrates	mus_musculus_fvbnj	MGP_FVBNJ_G0021947	2021-09-03
Vertebrates	mus_musculus_fvbnj	MGP_FVBNJ_G0018728	2021-09-04
Vertebrates	mus_musculus_fvbnj	MGP_FVBNJ_G0022425	2021-09-05
Vertebrates	mus_musculus_fvbnj	MGP_FVBNJ_G0035383	2021-09-06
Vertebrates	mus_musculus_fvbnj	MGP_FVBNJ_G0034252	2021-09-07
Vertebrates	mus_musculus_fvbnj	MGP_FVBNJ_G0018126	2021-09-08
Vertebrates	mus_musculus_fvbnj	MGP_FVBNJ_G0019270	2021-09-09
Vertebrates	mus_musculus_fvbnj	MGP_FVBNJ_G0017085	2021-09-10
Vertebrates	mus_musculus_fvbnj	MGP_FVBNJ_G0029530	2021-09-11
Vertebrates	mus_musculus_fvbnj	MGP_FVBNJ_G0022288	2021-09-12
Vertebrates	mus_musculus_fvbnj	MGP_FVBNJ_G0029898	2021-09-14
Vertebrates	mus_musculus_nodshiltj	MGP_NODShiLtJ_G0016778	2021-03-01
Vertebrates	mus_musculus_nodshiltj	MGP_NODShiLtJ_G0016779	2021-03-02
Vertebrates	mus_musculus_nodshiltj	MGP_NODShiLtJ_G0023354	2021-03-02
Vertebrates	mus_musculus_nodshiltj	MGP_NODShiLtJ_G0024275	2021-03-03
Vertebrates	mus_musculus_nodshiltj	MGP_NODShiLtJ_G0015998	2021-03-04
Vertebrates	mus_musculus_nodshiltj	MGP_NODShiLtJ_G0024912	2021-03-05
Vertebrates	mus_musculus_nodshiltj	MGP_NODShiLtJ_G0021604	2021-03-06
Vertebrates	mus_musculus_nodshiltj	MGP_NODShiLtJ_G0025595	2021-03-07
Vertebrates	mus_musculus_nodshiltj	MGP_NODShiLtJ_G0017664	2021-03-09
Vertebrates	mus_musculus_nodshiltj	MGP_NODShiLtJ_G0019138	2021-03-10
Vertebrates	mus_musculus_nodshiltj	MGP_NODShiLtJ_G0021592	2021-03-11
Vertebrates	mus_musculus_nodshiltj	MGP_NODShiLtJ_G0032834	2021-09-01
Vertebrates	mus_musculus_nodshiltj	MGP_NODShiLtJ_G0016212	2021-09-02
Vertebrates	mus_musculus_nodshiltj	MGP_NODShiLtJ_G0021968	2021-09-03
Vertebrates	mus_musculus_nodshiltj	MGP_NODShiLtJ_G0018755	2021-09-04
Vertebrates	mus_musculus_nodshiltj	MGP_NODShiLtJ_G0022447	2021-09-05
Vertebrates	mus_musculus_nodshiltj	MGP_NODShiLtJ_G0035427	2021-09-06
Vertebrates	mus_musculus_nodshiltj	MGP_NODShiLtJ_G0034296	2021-09-07
Vertebrates	mus_musculus_nodshiltj	MGP_NODShiLtJ_G0018150	2021-09-08
Vertebrates	mus_musculus_nodshiltj	MGP_NODShiLtJ_G0019303	2021-09-09
Vertebrates	mus_musculus_nodshiltj	MGP_NODShiLtJ_G0017113	2021-09-10
Vertebrates	mus_musculus_nodshiltj	MGP_NODShiLtJ_G0029559	2021-09-11
Vertebrates	mus_musculus_nodshiltj	MGP_NODShiLtJ_G0022310	2021-09-12
Vertebrates	mus_musculus_nodshiltj	MGP_NODShiLtJ_G0029929	2021-09-14
Vertebrates	mus_musculus_nzohlltj	MGP_NZOHlLtJ_G0017346	2021-03-01
Vertebrates	mus_musculus_nzohlltj	MGP_NZOHlLtJ_G0017347	2021-03-02
Vertebrates	mus_musculus_nzohlltj	MGP_NZOHlLtJ_G0023981	2021-03-02
Vertebrates	mus_musculus_nzohlltj	MGP_NZOHlLtJ_G0024904	2021-03-03
Vertebrates	mus_musculus_nzohlltj	MGP_NZOHlLtJ_G0016570	2021-03-04
Vertebrates	mus_musculus_nzohlltj	MGP_NZOHlLtJ_G0025551	2021-03-05
Vertebrates	mus_musculus_nzohlltj	MGP_NZOHlLtJ_G0022195	2021-03-06
Vertebrates	mus_musculus_nzohlltj	MGP_NZOHlLtJ_G0026234	2021-03-07
Vertebrates	mus_musculus_nzohlltj	MGP_NZOHlLtJ_G0018237	2021-03-09
Vertebrates	mus_musculus_nzohlltj	MGP_NZOHlLtJ_G0019714	2021-03-10
Vertebrates	mus_musculus_nzohlltj	MGP_NZOHlLtJ_G0022182	2021-03-11
Vertebrates	mus_musculus_nzohlltj	MGP_NZOHlLtJ_G0033539	2021-09-01
Vertebrates	mus_musculus_nzohlltj	MGP_NZOHlLtJ_G0016778	2021-09-02
Vertebrates	mus_musculus_nzohlltj	MGP_NZOHlLtJ_G0022563	2021-09-03
Vertebrates	mus_musculus_nzohlltj	MGP_NZOHlLtJ_G0019338	2021-09-04
Vertebrates	mus_musculus_nzohlltj	MGP_NZOHlLtJ_G0023042	2021-09-05
Vertebrates	mus_musculus_nzohlltj	MGP_NZOHlLtJ_G0036141	2021-09-06
Vertebrates	mus_musculus_nzohlltj	MGP_NZOHlLtJ_G0035007	2021-09-07
Vertebrates	mus_musculus_nzohlltj	MGP_NZOHlLtJ_G0018732	2021-09-08
Vertebrates	mus_musculus_nzohlltj	MGP_NZOHlLtJ_G0019877	2021-09-09
Vertebrates	mus_musculus_nzohlltj	MGP_NZOHlLtJ_G0017686	2021-09-10
Vertebrates	mus_musculus_nzohlltj	MGP_NZOHlLtJ_G0030222	2021-09-11
Vertebrates	mus_musculus_nzohlltj	MGP_NZOHlLtJ_G0022907	2021-09-12
Vertebrates	mus_musculus_nzohlltj	MGP_NZOHlLtJ_G0030599	2021-09-14
Vertebrates	mus_musculus_pwkphj	MGP_PWKPhJ_G0016040	2021-03-01
Vertebrates	mus_musculus_pwkphj	MGP_PWKPhJ_G0016041	2021-03-02
Vertebrates	mus_musculus_pwkphj	MGP_PWKPhJ_G0022510	2021-03-02
Vertebrates	mus_musculus_pwkphj	MGP_PWKPhJ_G0023396	2021-03-03
Vertebrates	mus_musculus_pwkphj	MGP_PWKPhJ_G0015272	2021-03-04
Vertebrates	mus_musculus_pwkphj	MGP_PWKPhJ_G0024030	2021-03-05
Vertebrates	mus_musculus_pwkphj	MGP_PWKPhJ_G0024696	2021-03-07
Vertebrates	mus_musculus_pwkphj	MGP_PWKPhJ_G0016911	2021-03-09
Vertebrates	mus_musculus_pwkphj	MGP_PWKPhJ_G0018354	2021-03-10
Vertebrates	mus_musculus_pwkphj	MGP_PWKPhJ_G0020755	2021-03-11
Vertebrates	mus_musculus_pwkphj	MGP_PWKPhJ_G0031760	2021-09-01
Vertebrates	mus_musculus_pwkphj	MGP_PWKPhJ_G0015477	2021-09-02
Vertebrates	mus_musculus_pwkphj	MGP_PWKPhJ_G0021139	2021-09-03
Vertebrates	mus_musculus_pwkphj	MGP_PWKPhJ_G0017985	2021-09-04
Vertebrates	mus_musculus_pwkphj	MGP_PWKPhJ_G0021618	2021-09-05
Vertebrates	mus_musculus_pwkphj	MGP_PWKPhJ_G0034308	2021-09-06
Vertebrates	mus_musculus_pwkphj	MGP_PWKPhJ_G0033206	2021-09-07
Vertebrates	mus_musculus_pwkphj	MGP_PWKPhJ_G0017389	2021-09-08
Vertebrates	mus_musculus_pwkphj	MGP_PWKPhJ_G0018514	2021-09-09
Vertebrates	mus_musculus_pwkphj	MGP_PWKPhJ_G0016368	2021-09-10
Vertebrates	mus_musculus_pwkphj	MGP_PWKPhJ_G0028586	2021-09-11
Vertebrates	mus_musculus_pwkphj	MGP_PWKPhJ_G0021479	2021-09-12
Vertebrates	mus_musculus_pwkphj	MGP_PWKPhJ_G0028945	2021-09-14
Vertebrates	mus_musculus_wsbeij	MGP_WSBEiJ_G0016315	2021-03-01
Vertebrates	mus_musculus_wsbeij	MGP_WSBEiJ_G0016316	2021-03-02
Vertebrates	mus_musculus_wsbeij	MGP_WSBEiJ_G0022821	2021-03-02
Vertebrates	mus_musculus_wsbeij	MGP_WSBEiJ_G0023715	2021-03-03
Vertebrates	mus_musculus_wsbeij	MGP_WSBEiJ_G0015547	2021-03-04
Vertebrates	mus_musculus_wsbeij	MGP_WSBEiJ_G0024345	2021-03-05
Vertebrates	mus_musculus_wsbeij	MGP_WSBEiJ_G0021080	2021-03-06
Vertebrates	mus_musculus_wsbeij	MGP_WSBEiJ_G0025023	2021-03-07
Vertebrates	mus_musculus_wsbeij	MGP_WSBEiJ_G0017187	2021-03-09
Vertebrates	mus_musculus_wsbeij	MGP_WSBEiJ_G0018640	2021-03-10
Vertebrates	mus_musculus_wsbeij	MGP_WSBEiJ_G0021068	2021-03-11
Vertebrates	mus_musculus_wsbeij	MGP_WSBEiJ_G0032165	2021-09-01
Vertebrates	mus_musculus_wsbeij	MGP_WSBEiJ_G0015752	2021-09-02
Vertebrates	mus_musculus_wsbeij	MGP_WSBEiJ_G0021448	2021-09-03
Vertebrates	mus_musculus_wsbeij	MGP_WSBEiJ_G0018266	2021-09-04
Vertebrates	mus_musculus_wsbeij	MGP_WSBEiJ_G0021922	2021-09-05
Vertebrates	mus_musculus_wsbeij	MGP_WSBEiJ_G0034742	2021-09-06
Vertebrates	mus_musculus_wsbeij	MGP_WSBEiJ_G0033616	2021-09-07
Vertebrates	mus_musculus_wsbeij	MGP_WSBEiJ_G0017661	2021-09-08
Vertebrates	mus_musculus_wsbeij	MGP_WSBEiJ_G0018801	2021-09-09
Vertebrates	mus_musculus_wsbeij	MGP_WSBEiJ_G0016649	2021-09-10
Vertebrates	mus_musculus_wsbeij	MGP_WSBEiJ_G0028946	2021-09-11
Vertebrates	mus_musculus_wsbeij	MGP_WSBEiJ_G0021788	2021-09-12
Vertebrates	mus_musculus_wsbeij	MGP_WSBEiJ_G0029305	2021-09-14
Vertebrates	myripristis_murdjan	ENSMMDG00005011285	2021-03-02
Vertebrates	myripristis_murdjan	ENSMMDG00005016775	2021-03-02
Vertebrates	myripristis_murdjan	ENSMMDG00005011767	2021-03-04
Vertebrates	myripristis_murdjan	ENSMMDG00005017709	2021-03-05
Vertebrates	myripristis_murdjan	ENSMMDG00005002720	2021-03-06
Vertebrates	myripristis_murdjan	ENSMMDG00005003870	2021-03-06
Vertebrates	myripristis_murdjan	ENSMMDG00005000328	2021-03-07
Vertebrates	myripristis_murdjan	ENSMMDG00005009855	2021-03-07
Vertebrates	myripristis_murdjan	ENSMMDG00005008320	2021-03-08
Vertebrates	myripristis_murdjan	ENSMMDG00005013577	2021-03-09
Vertebrates	myripristis_murdjan	ENSMMDG00005013014	2021-03-11
Vertebrates	myripristis_murdjan	ENSMMDG00005017672	2021-09-02
Vertebrates	myripristis_murdjan	ENSMMDG00005024885	2021-09-03
Vertebrates	myripristis_murdjan	ENSMMDG00005012003	2021-09-06
Vertebrates	myripristis_murdjan	ENSMMDG00005013507	2021-09-10
Vertebrates	myripristis_murdjan	ENSMMDG00005014513	2021-09-12
Vertebrates	myripristis_murdjan	ENSMMDG00005012597	2021-09-15
Vertebrates	myripristis_murdjan	ENSMMDG00005022249	2021-10-02
Vertebrates	neogobius_melanostomus	ENSNMLG00000026686	2021-03-01
Vertebrates	neogobius_melanostomus	ENSNMLG00000007997	2021-03-02
Vertebrates	neogobius_melanostomus	ENSNMLG00000024366	2021-03-04
Vertebrates	neogobius_melanostomus	ENSNMLG00000017559	2021-03-05
Vertebrates	neogobius_melanostomus	ENSNMLG00000020607	2021-03-06
Vertebrates	neogobius_melanostomus	ENSNMLG00000004198	2021-03-07
Vertebrates	neogobius_melanostomus	ENSNMLG00000006035	2021-03-07
Vertebrates	neogobius_melanostomus	ENSNMLG00000000322	2021-03-08
Vertebrates	neogobius_melanostomus	ENSNMLG00000018505	2021-03-09
Vertebrates	neogobius_melanostomus	ENSNMLG00000002309	2021-09-03
Vertebrates	neogobius_melanostomus	ENSNMLG00000005884	2021-09-06
Vertebrates	neogobius_melanostomus	ENSNMLG00000004680	2021-09-10
Vertebrates	neogobius_melanostomus	ENSNMLG00000000478	2021-09-12
Vertebrates	neogobius_melanostomus	ENSNMLG00000014073	2021-09-15
Vertebrates	nothobranchius_furzeri	ENSNFUG00015009847	2021-03-01
Vertebrates	nothobranchius_furzeri	ENSNFUG00015019728	2021-03-01
Vertebrates	nothobranchius_furzeri	ENSNFUG00015008870	2021-03-02
Vertebrates	nothobranchius_furzeri	ENSNFUG00015020081	2021-03-02
Vertebrates	nothobranchius_furzeri	ENSNFUG00015024950	2021-03-04
Vertebrates	nothobranchius_furzeri	ENSNFUG00015008021	2021-03-05
Vertebrates	nothobranchius_furzeri	ENSNFUG00015004786	2021-03-06
Vertebrates	nothobranchius_furzeri	ENSNFUG00015014520	2021-03-06
Vertebrates	nothobranchius_furzeri	ENSNFUG00015011440	2021-03-07
Vertebrates	nothobranchius_furzeri	ENSNFUG00015018583	2021-03-08
Vertebrates	nothobranchius_furzeri	ENSNFUG00015024429	2021-03-09
Vertebrates	nothobranchius_furzeri	ENSNFUG00015020280	2021-03-11
Vertebrates	nothobranchius_furzeri	ENSNFUG00015014940	2021-09-03
Vertebrates	nothobranchius_furzeri	ENSNFUG00015009500	2021-09-06
Vertebrates	nothobranchius_furzeri	ENSNFUG00015025242	2021-09-10
Vertebrates	nothobranchius_furzeri	ENSNFUG00015016592	2021-09-12
Vertebrates	nothobranchius_furzeri	ENSNFUG00015015460	2021-09-15
Vertebrates	oncorhynchus_mykiss	ENSOMYG00000010431	2021-03-02
Vertebrates	oncorhynchus_mykiss	ENSOMYG00000017055	2021-03-02
Vertebrates	oncorhynchus_mykiss	ENSOMYG00000046583	2021-03-02
Vertebrates	oncorhynchus_mykiss	ENSOMYG00000037882	2021-03-04
Vertebrates	oncorhynchus_mykiss	ENSOMYG00000000701	2021-03-05
Vertebrates	oncorhynchus_mykiss	ENSOMYG00000046225	2021-03-05
Vertebrates	oncorhynchus_mykiss	ENSOMYG00000012651	2021-03-06
Vertebrates	oncorhynchus_mykiss	ENSOMYG00000043397	2021-03-06
Vertebrates	oncorhynchus_mykiss	ENSOMYG00000002196	2021-03-07
Vertebrates	oncorhynchus_mykiss	ENSOMYG00000035532	2021-03-07
Vertebrates	oncorhynchus_mykiss	ENSOMYG00000020278	2021-03-08
Vertebrates	oncorhynchus_mykiss	ENSOMYG00000043704	2021-03-08
Vertebrates	oncorhynchus_mykiss	ENSOMYG00000021829	2021-03-09
Vertebrates	oncorhynchus_mykiss	ENSOMYG00000009064	2021-09-02
Vertebrates	oncorhynchus_mykiss	ENSOMYG00000044985	2021-09-02
Vertebrates	oncorhynchus_mykiss	ENSOMYG00000011389	2021-09-03
Vertebrates	oncorhynchus_mykiss	ENSOMYG00000020938	2021-09-06
Vertebrates	oncorhynchus_mykiss	ENSOMYG00000046699	2021-09-06
Vertebrates	oncorhynchus_mykiss	ENSOMYG00000031567	2021-09-10
Vertebrates	oncorhynchus_mykiss	ENSOMYG00000009330	2021-09-15
Vertebrates	oncorhynchus_mykiss	ENSOMYG00000026782	2021-09-15
Vertebrates	oncorhynchus_mykiss	ENSOMYG00000045654	2021-10-02
Vertebrates	oncorhynchus_tshawytscha	ENSOTSG00005026552	2021-03-01
Vertebrates	oncorhynchus_tshawytscha	ENSOTSG00005026341	2021-03-02
Vertebrates	oncorhynchus_tshawytscha	ENSOTSG00005033809	2021-03-02
Vertebrates	oncorhynchus_tshawytscha	ENSOTSG00005034282	2021-03-02
Vertebrates	oncorhynchus_tshawytscha	ENSOTSG00005034769	2021-03-02
Vertebrates	oncorhynchus_tshawytscha	ENSOTSG00005013483	2021-03-05
Vertebrates	oncorhynchus_tshawytscha	ENSOTSG00005044644	2021-03-05
Vertebrates	oncorhynchus_tshawytscha	ENSOTSG00005020463	2021-03-06
Vertebrates	oncorhynchus_tshawytscha	ENSOTSG00005038673	2021-03-06
Vertebrates	oncorhynchus_tshawytscha	ENSOTSG00005017895	2021-03-07
Vertebrates	oncorhynchus_tshawytscha	ENSOTSG00005019756	2021-03-08
Vertebrates	oncorhynchus_tshawytscha	ENSOTSG00005033721	2021-03-08
Vertebrates	oncorhynchus_tshawytscha	ENSOTSG00005005721	2021-03-09
Vertebrates	oncorhynchus_tshawytscha	ENSOTSG00005041219	2021-03-09
Vertebrates	oncorhynchus_tshawytscha	ENSOTSG00005023241	2021-09-02
Vertebrates	oncorhynchus_tshawytscha	ENSOTSG00005039064	2021-09-02
Vertebrates	oncorhynchus_tshawytscha	ENSOTSG00005000309	2021-09-03
Vertebrates	oncorhynchus_tshawytscha	ENSOTSG00005003315	2021-09-06
Vertebrates	oncorhynchus_tshawytscha	ENSOTSG00005029860	2021-09-06
Vertebrates	oncorhynchus_tshawytscha	ENSOTSG00005007177	2021-09-10
Vertebrates	oncorhynchus_tshawytscha	ENSOTSG00005029526	2021-09-15
Vertebrates	oncorhynchus_tshawytscha	ENSOTSG00005034364	2021-09-15
Vertebrates	oncorhynchus_tshawytscha	ENSOTSG00005025696	2021-10-02
Vertebrates	oreochromis_aureus	ENSOABG00000001720	2021-03-02
Vertebrates	oreochromis_aureus	ENSOABG00000002960	2021-03-02
Vertebrates	oreochromis_aureus	ENSOABG00000021011	2021-03-04
Vertebrates	oreochromis_aureus	ENSOABG00000022258	2021-03-05
Vertebrates	oreochromis_aureus	ENSOABG00000006382	2021-03-06
Vertebrates	oreochromis_aureus	ENSOABG00000014897	2021-03-06
Vertebrates	oreochromis_aureus	ENSOABG00000012411	2021-03-07
Vertebrates	oreochromis_aureus	ENSOABG00000017585	2021-03-07
Vertebrates	oreochromis_aureus	ENSOABG00000000660	2021-03-08
Vertebrates	oreochromis_aureus	ENSOABG00000008147	2021-03-09
Vertebrates	oreochromis_aureus	ENSOABG00000001932	2021-03-11
Vertebrates	oreochromis_aureus	ENSOABG00000016605	2021-09-02
Vertebrates	oreochromis_aureus	ENSOABG00000020261	2021-09-03
Vertebrates	oreochromis_aureus	ENSOABG00000023308	2021-09-06
Vertebrates	oreochromis_aureus	ENSOABG00000024674	2021-09-10
Vertebrates	oreochromis_aureus	ENSOABG00000002903	2021-09-15
Vertebrates	oryzias_melastigma	ENSOMEG00000002983	2021-03-01
Vertebrates	oryzias_melastigma	ENSOMEG00000002567	2021-03-02
Vertebrates	oryzias_melastigma	ENSOMEG00000017834	2021-03-02
Vertebrates	oryzias_melastigma	ENSOMEG00000001832	2021-03-04
Vertebrates	oryzias_melastigma	ENSOMEG00000021830	2021-03-05
Vertebrates	oryzias_melastigma	ENSOMEG00000012158	2021-03-06
Vertebrates	oryzias_melastigma	ENSOMEG00000014784	2021-03-06
Vertebrates	oryzias_melastigma	ENSOMEG00000014980	2021-03-07
Vertebrates	oryzias_melastigma	ENSOMEG00000020541	2021-03-07
Vertebrates	oryzias_melastigma	ENSOMEG00000003833	2021-03-08
Vertebrates	oryzias_melastigma	ENSOMEG00000014448	2021-03-09
Vertebrates	oryzias_melastigma	ENSOMEG00000020183	2021-03-11
Vertebrates	oryzias_melastigma	ENSOMEG00000008923	2021-09-02
Vertebrates	oryzias_melastigma	ENSOMEG00000000404	2021-09-03
Vertebrates	oryzias_melastigma	ENSOMEG00000014650	2021-09-06
Vertebrates	oryzias_melastigma	ENSOMEG00000023493	2021-09-10
Vertebrates	oryzias_melastigma	ENSOMEG00000015056	2021-09-15
Vertebrates	ovis_aries_rambouillet	ENSOARG00020003620	2021-03-03
Vertebrates	ovis_aries_rambouillet	ENSOARG00020018026	2021-03-07
Vertebrates	petromyzon_marinus	ENSPMAG00000008189	2021-03-04
Vertebrates	petromyzon_marinus	ENSPMAG00000000051	2021-03-05
Vertebrates	petromyzon_marinus	ENSPMAG00000008425	2021-03-06
Vertebrates	petromyzon_marinus	ENSPMAG00000002906	2021-03-08
Vertebrates	physeter_catodon	ENSPCTG00005002160	2021-03-01
Vertebrates	physeter_catodon	ENSPCTG00005003090	2021-03-02
Vertebrates	physeter_catodon	ENSPCTG00005016391	2021-03-02
Vertebrates	physeter_catodon	ENSPCTG00005002568	2021-03-03
Vertebrates	physeter_catodon	ENSPCTG00005017507	2021-03-04
Vertebrates	physeter_catodon	ENSPCTG00005021621	2021-03-05
Vertebrates	physeter_catodon	ENSPCTG00005002477	2021-03-06
Vertebrates	physeter_catodon	ENSPCTG00005008848	2021-03-07
Vertebrates	physeter_catodon	ENSPCTG00005020339	2021-03-09
Vertebrates	physeter_catodon	ENSPCTG00005008874	2021-03-10
Vertebrates	physeter_catodon	ENSPCTG00005003284	2021-03-11
Vertebrates	physeter_catodon	ENSPCTG00005014392	2021-09-03
Vertebrates	physeter_catodon	ENSPCTG00005014483	2021-09-04
Vertebrates	physeter_catodon	ENSPCTG00005012630	2021-09-05
Vertebrates	physeter_catodon	ENSPCTG00005002342	2021-09-07
Vertebrates	physeter_catodon	ENSPCTG00005008764	2021-09-08
Vertebrates	physeter_catodon	ENSPCTG00005014689	2021-09-10
Vertebrates	physeter_catodon	ENSPCTG00005005661	2021-09-11
Vertebrates	poecilia_latipinna	ENSPLAG00000015677	2021-03-01
Vertebrates	poecilia_latipinna	ENSPLAG00000018856	2021-03-01
Vertebrates	poecilia_latipinna	ENSPLAG00000001587	2021-03-02
Vertebrates	poecilia_latipinna	ENSPLAG00000014223	2021-03-02
Vertebrates	poecilia_latipinna	ENSPLAG00000002870	2021-03-05
Vertebrates	poecilia_latipinna	ENSPLAG00000005175	2021-03-06
Vertebrates	poecilia_latipinna	ENSPLAG00000010331	2021-03-06
Vertebrates	poecilia_latipinna	ENSPLAG00000008034	2021-03-07
Vertebrates	poecilia_latipinna	ENSPLAG00000013954	2021-03-07
Vertebrates	poecilia_latipinna	ENSPLAG00000003223	2021-03-08
Vertebrates	poecilia_latipinna	ENSPLAG00000017260	2021-03-09
Vertebrates	poecilia_latipinna	ENSPLAG00000008959	2021-03-11
Vertebrates	poecilia_latipinna	ENSPLAG00000003540	2021-09-02
Vertebrates	poecilia_latipinna	ENSPLAG00000010228	2021-09-03
Vertebrates	poecilia_latipinna	ENSPLAG00000005147	2021-09-06
Vertebrates	poecilia_latipinna	ENSPLAG00000019878	2021-09-06
Vertebrates	poecilia_latipinna	ENSPLAG00000000666	2021-09-10
Vertebrates	poecilia_latipinna	ENSPLAG00000004719	2021-09-12
Vertebrates	poecilia_latipinna	ENSPLAG00000010083	2021-09-15
Vertebrates	poecilia_latipinna	ENSPLAG00000014414	2021-10-02
Vertebrates	poecilia_mexicana	ENSPMEG00000017575	2021-03-01
Vertebrates	poecilia_mexicana	ENSPMEG00000017728	2021-03-01
Vertebrates	poecilia_mexicana	ENSPMEG00000007865	2021-03-02
Vertebrates	poecilia_mexicana	ENSPMEG00000012349	2021-03-02
Vertebrates	poecilia_mexicana	ENSPMEG00000021607	2021-03-05
Vertebrates	poecilia_mexicana	ENSPMEG00000010009	2021-03-06
Vertebrates	poecilia_mexicana	ENSPMEG00000014657	2021-03-06
Vertebrates	poecilia_mexicana	ENSPMEG00000016527	2021-03-07
Vertebrates	poecilia_mexicana	ENSPMEG00000021467	2021-03-07
Vertebrates	poecilia_mexicana	ENSPMEG00000001223	2021-03-08
Vertebrates	poecilia_mexicana	ENSPMEG00000004827	2021-03-08
Vertebrates	poecilia_mexicana	ENSPMEG00000014033	2021-03-09
Vertebrates	poecilia_mexicana	ENSPMEG00000007132	2021-03-11
Vertebrates	poecilia_mexicana	ENSPMEG00000003785	2021-09-02
Vertebrates	poecilia_mexicana	ENSPMEG00000019416	2021-09-03
Vertebrates	poecilia_mexicana	ENSPMEG00000023470	2021-09-06
Vertebrates	poecilia_mexicana	ENSPMEG00000018213	2021-09-10
Vertebrates	poecilia_mexicana	ENSPMEG00000022516	2021-09-12
Vertebrates	poecilia_mexicana	ENSPMEG00000012220	2021-09-15
Vertebrates	poecilia_mexicana	ENSPMEG00000023979	2021-10-02
Vertebrates	poecilia_reticulata	ENSPREG00000000123	2021-03-01
Vertebrates	poecilia_reticulata	ENSPREG00000008078	2021-03-01
Vertebrates	poecilia_reticulata	ENSPREG00000006351	2021-03-02
Vertebrates	poecilia_reticulata	ENSPREG00000014259	2021-03-02
Vertebrates	poecilia_reticulata	ENSPREG00000003047	2021-03-05
Vertebrates	poecilia_reticulata	ENSPREG00000001266	2021-03-06
Vertebrates	poecilia_reticulata	ENSPREG00000014263	2021-03-06
Vertebrates	poecilia_reticulata	ENSPREG00000016216	2021-03-07
Vertebrates	poecilia_reticulata	ENSPREG00000020663	2021-03-07
Vertebrates	poecilia_reticulata	ENSPREG00000019096	2021-03-08
Vertebrates	poecilia_reticulata	ENSPREG00000020188	2021-03-09
Vertebrates	poecilia_reticulata	ENSPREG00000020629	2021-03-11
Vertebrates	poecilia_reticulata	ENSPREG00000007538	2021-09-02
Vertebrates	poecilia_reticulata	ENSPREG00000012774	2021-09-03
Vertebrates	poecilia_reticulata	ENSPREG00000012310	2021-09-06
Vertebrates	poecilia_reticulata	ENSPREG00000012591	2021-09-10
Vertebrates	poecilia_reticulata	ENSPREG00000002858	2021-09-15
Vertebrates	pundamilia_nyererei	ENSPNYG00000004130	2021-03-02
Vertebrates	pundamilia_nyererei	ENSPNYG00000019636	2021-03-02
Vertebrates	pundamilia_nyererei	ENSPNYG00000000999	2021-03-04
Vertebrates	pundamilia_nyererei	ENSPNYG00000005261	2021-03-05
Vertebrates	pundamilia_nyererei	ENSPNYG00000000443	2021-03-06
Vertebrates	pundamilia_nyererei	ENSPNYG00000020320	2021-03-06
Vertebrates	pundamilia_nyererei	ENSPNYG00000000916	2021-03-07
Vertebrates	pundamilia_nyererei	ENSPNYG00000008633	2021-03-07
Vertebrates	pundamilia_nyererei	ENSPNYG00000007575	2021-03-08
Vertebrates	pundamilia_nyererei	ENSPNYG00000022383	2021-03-09
Vertebrates	pundamilia_nyererei	ENSPNYG00000016024	2021-03-11
Vertebrates	pundamilia_nyererei	ENSPNYG00000000783	2021-09-02
Vertebrates	pundamilia_nyererei	ENSPNYG00000023957	2021-09-03
Vertebrates	pundamilia_nyererei	ENSPNYG00000009709	2021-09-06
Vertebrates	pundamilia_nyererei	ENSPNYG00000018627	2021-09-10
Vertebrates	pundamilia_nyererei	ENSPNYG00000003186	2021-09-15
Vertebrates	salarias_fasciatus	ENSSFAG00005004856	2021-03-01
Vertebrates	salarias_fasciatus	ENSSFAG00005009758	2021-03-01
Vertebrates	salarias_fasciatus	ENSSFAG00005019202	2021-03-02
Vertebrates	salarias_fasciatus	ENSSFAG00005022926	2021-03-02
Vertebrates	salarias_fasciatus	ENSSFAG00005025669	2021-03-04
Vertebrates	salarias_fasciatus	ENSSFAG00005013689	2021-03-05
Vertebrates	salarias_fasciatus	ENSSFAG00005012598	2021-03-06
Vertebrates	salarias_fasciatus	ENSSFAG00005025401	2021-03-06
Vertebrates	salarias_fasciatus	ENSSFAG00005016821	2021-03-07
Vertebrates	salarias_fasciatus	ENSSFAG00005021150	2021-03-07
Vertebrates	salarias_fasciatus	ENSSFAG00005020715	2021-03-08
Vertebrates	salarias_fasciatus	ENSSFAG00005019077	2021-03-09
Vertebrates	salarias_fasciatus	ENSSFAG00005005616	2021-03-11
Vertebrates	salarias_fasciatus	ENSSFAG00005024783	2021-09-02
Vertebrates	salarias_fasciatus	ENSSFAG00005000574	2021-09-03
Vertebrates	salarias_fasciatus	ENSSFAG00005011693	2021-09-06
Vertebrates	salarias_fasciatus	ENSSFAG00005011503	2021-09-10
Vertebrates	salarias_fasciatus	ENSSFAG00005005151	2021-09-12
Vertebrates	salarias_fasciatus	ENSSFAG00005025178	2021-09-15
Vertebrates	salarias_fasciatus	ENSSFAG00005026109	2021-09-15
Vertebrates	salarias_fasciatus	ENSSFAG00005024171	2021-10-02
Vertebrates	salmo_salar	ENSSSAG00000056113	2021-03-02
Vertebrates	salmo_salar	ENSSSAG00000057077	2021-03-02
Vertebrates	salmo_salar	ENSSSAG00000073798	2021-03-02
Vertebrates	salmo_salar	ENSSSAG00000056762	2021-03-05
Vertebrates	salmo_salar	ENSSSAG00000046756	2021-03-06
Vertebrates	salmo_salar	ENSSSAG00000069305	2021-03-06
Vertebrates	salmo_salar	ENSSSAG00000079228	2021-03-07
Vertebrates	salmo_salar	ENSSSAG00000067567	2021-03-08
Vertebrates	salmo_salar	ENSSSAG00000068611	2021-03-08
Vertebrates	salmo_salar	ENSSSAG00000054395	2021-03-09
Vertebrates	salmo_salar	ENSSSAG00000077782	2021-03-09
Vertebrates	salmo_salar	ENSSSAG00000049017	2021-04-03
Vertebrates	salmo_salar	ENSSSAG00000053676	2021-09-02
Vertebrates	salmo_salar	ENSSSAG00000006070	2021-09-03
Vertebrates	salmo_salar	ENSSSAG00000007203	2021-09-03
Vertebrates	salmo_salar	ENSSSAG00000007394	2021-09-03
Vertebrates	salmo_salar	ENSSSAG00000002107	2021-09-06
Vertebrates	salmo_salar	ENSSSAG00000074743	2021-09-06
Vertebrates	salmo_salar	ENSSSAG00000069070	2021-09-07
Vertebrates	salmo_salar	ENSSSAG00000076438	2021-09-08
Vertebrates	salmo_salar	ENSSSAG00000010139	2021-09-10
Vertebrates	salmo_salar	ENSSSAG00000004119	2021-09-15
Vertebrates	salmo_salar	ENSSSAG00000042607	2021-09-15
Vertebrates	salmo_salar	ENSSSAG00000073774	2021-10-02
Vertebrates	sander_lucioperca	ENSSLUG00000013883	2021-03-01
Vertebrates	sander_lucioperca	ENSSLUG00000018547	2021-03-01
Vertebrates	sander_lucioperca	ENSSLUG00000001696	2021-03-02
Vertebrates	sander_lucioperca	ENSSLUG00000003365	2021-03-02
Vertebrates	sander_lucioperca	ENSSLUG00000023443	2021-03-04
Vertebrates	sander_lucioperca	ENSSLUG00000025040	2021-03-05
Vertebrates	sander_lucioperca	ENSSLUG00000017599	2021-03-06
Vertebrates	sander_lucioperca	ENSSLUG00000017696	2021-03-06
Vertebrates	sander_lucioperca	ENSSLUG00000020575	2021-03-07
Vertebrates	sander_lucioperca	ENSSLUG00000025890	2021-03-07
Vertebrates	sander_lucioperca	ENSSLUG00000021524	2021-03-08
Vertebrates	sander_lucioperca	ENSSLUG00000024754	2021-03-09
Vertebrates	sander_lucioperca	ENSSLUG00000014622	2021-03-11
Vertebrates	sander_lucioperca	ENSSLUG00000018289	2021-09-02
Vertebrates	sander_lucioperca	ENSSLUG00000020817	2021-09-06
Vertebrates	sander_lucioperca	ENSSLUG00000024439	2021-09-10
Vertebrates	sander_lucioperca	ENSSLUG00000022229	2021-09-12
Vertebrates	sander_lucioperca	ENSSLUG00000002322	2021-09-15
Vertebrates	sarcophilus_harrisii	ENSSHAG00000028424	2021-03-01
Vertebrates	scleropages_formosus	ENSSFOG00015025804	2021-03-01
Vertebrates	scleropages_formosus	ENSSFOG00015031063	2021-03-02
Vertebrates	scleropages_formosus	ENSSFOG00015007863	2021-03-04
Vertebrates	scleropages_formosus	ENSSFOG00015004930	2021-03-05
Vertebrates	scleropages_formosus	ENSSFOG00015012016	2021-03-06
Vertebrates	scleropages_formosus	ENSSFOG00015013566	2021-03-06
Vertebrates	scleropages_formosus	ENSSFOG00015027063	2021-03-07
Vertebrates	scleropages_formosus	ENSSFOG00015032982	2021-03-08
Vertebrates	scleropages_formosus	ENSSFOG00015007965	2021-03-11
Vertebrates	scleropages_formosus	ENSSFOG00015018742	2021-09-02
Vertebrates	scleropages_formosus	ENSSFOG00015005477	2021-09-06
Vertebrates	scleropages_formosus	ENSSFOG00015010832	2021-09-06
Vertebrates	scleropages_formosus	ENSSFOG00015003811	2021-09-10
Vertebrates	scleropages_formosus	ENSSFOG00015023237	2021-09-10
Vertebrates	scleropages_formosus	ENSSFOG00015023684	2021-09-12
Vertebrates	scleropages_formosus	ENSSFOG00015023747	2021-09-15
Vertebrates	scleropages_formosus	ENSSFOG00015013509	2021-10-02
Vertebrates	scophthalmus_maximus	ENSSMAG00000003502	2021-03-01
Vertebrates	scophthalmus_maximus	ENSSMAG00000004909	2021-03-02
Vertebrates	scophthalmus_maximus	ENSSMAG00000018632	2021-03-02
Vertebrates	scophthalmus_maximus	ENSSMAG00000010382	2021-03-04
Vertebrates	scophthalmus_maximus	ENSSMAG00000013888	2021-03-05
Vertebrates	scophthalmus_maximus	ENSSMAG00000015704	2021-03-06
Vertebrates	scophthalmus_maximus	ENSSMAG00000017592	2021-03-06
Vertebrates	scophthalmus_maximus	ENSSMAG00000011640	2021-03-07
Vertebrates	scophthalmus_maximus	ENSSMAG00000012263	2021-03-07
Vertebrates	scophthalmus_maximus	ENSSMAG00000002381	2021-03-08
Vertebrates	scophthalmus_maximus	ENSSMAG00000018445	2021-03-09
Vertebrates	scophthalmus_maximus	ENSSMAG00000004878	2021-03-11
Vertebrates	scophthalmus_maximus	ENSSMAG00000007297	2021-09-02
Vertebrates	scophthalmus_maximus	ENSSMAG00000013826	2021-09-03
Vertebrates	scophthalmus_maximus	ENSSMAG00000012785	2021-09-06
Vertebrates	scophthalmus_maximus	ENSSMAG00000008131	2021-09-10
Vertebrates	scophthalmus_maximus	ENSSMAG00000015399	2021-09-12
Vertebrates	seriola_lalandi_dorsalis	ENSSLDG00000006002	2021-03-01
Vertebrates	seriola_lalandi_dorsalis	ENSSLDG00000005251	2021-03-02
Vertebrates	seriola_lalandi_dorsalis	ENSSLDG00000020670	2021-03-02
Vertebrates	seriola_lalandi_dorsalis	ENSSLDG00000007291	2021-03-04
Vertebrates	seriola_lalandi_dorsalis	ENSSLDG00000021414	2021-03-05
Vertebrates	seriola_lalandi_dorsalis	ENSSLDG00000008227	2021-03-06
Vertebrates	seriola_lalandi_dorsalis	ENSSLDG00000021989	2021-03-06
Vertebrates	seriola_lalandi_dorsalis	ENSSLDG00000023068	2021-03-07
Vertebrates	seriola_lalandi_dorsalis	ENSSLDG00000019743	2021-03-08
Vertebrates	seriola_lalandi_dorsalis	ENSSLDG00000003272	2021-03-09
Vertebrates	seriola_lalandi_dorsalis	ENSSLDG00000001616	2021-03-11
Vertebrates	seriola_lalandi_dorsalis	ENSSLDG00000016125	2021-09-02
Vertebrates	seriola_lalandi_dorsalis	ENSSLDG00000023869	2021-09-03
Vertebrates	seriola_lalandi_dorsalis	ENSSLDG00000003277	2021-09-06
Vertebrates	seriola_lalandi_dorsalis	ENSSLDG00000024200	2021-09-10
Vertebrates	seriola_lalandi_dorsalis	ENSSLDG00000021664	2021-09-12
Vertebrates	seriola_lalandi_dorsalis	ENSSLDG00000002936	2021-09-15
Vertebrates	seriola_lalandi_dorsalis	ENSSLDG00000002555	2021-10-02
Vertebrates	sinocyclocheilus_grahami	ENSSGRG00000002824	2021-03-01
Vertebrates	sinocyclocheilus_grahami	ENSSGRG00000025473	2021-03-01
Vertebrates	sinocyclocheilus_grahami	ENSSGRG00000029395	2021-03-02
Vertebrates	sinocyclocheilus_grahami	ENSSGRG00000053447	2021-03-02
Vertebrates	sinocyclocheilus_grahami	ENSSGRG00000038604	2021-03-04
Vertebrates	sinocyclocheilus_grahami	ENSSGRG00000031992	2021-03-05
Vertebrates	sinocyclocheilus_grahami	ENSSGRG00000039934	2021-03-05
Vertebrates	sinocyclocheilus_grahami	ENSSGRG00000038395	2021-03-06
Vertebrates	sinocyclocheilus_grahami	ENSSGRG00000052809	2021-03-06
Vertebrates	sinocyclocheilus_grahami	ENSSGRG00000000947	2021-03-07
Vertebrates	sinocyclocheilus_grahami	ENSSGRG00000026611	2021-03-07
Vertebrates	sinocyclocheilus_grahami	ENSSGRG00000011807	2021-03-08
Vertebrates	sinocyclocheilus_grahami	ENSSGRG00000047925	2021-03-08
Vertebrates	sinocyclocheilus_grahami	ENSSGRG00000017902	2021-03-09
Vertebrates	sinocyclocheilus_grahami	ENSSGRG00000024585	2021-03-09
Vertebrates	sinocyclocheilus_grahami	ENSSGRG00000025898	2021-03-11
Vertebrates	sinocyclocheilus_grahami	ENSSGRG00000028715	2021-03-11
Vertebrates	sinocyclocheilus_grahami	ENSSGRG00000006395	2021-09-02
Vertebrates	sinocyclocheilus_grahami	ENSSGRG00000051409	2021-09-02
Vertebrates	sinocyclocheilus_grahami	ENSSGRG00000027360	2021-09-03
Vertebrates	sinocyclocheilus_grahami	ENSSGRG00000040220	2021-09-03
Vertebrates	sinocyclocheilus_grahami	ENSSGRG00000028675	2021-09-06
Vertebrates	sinocyclocheilus_grahami	ENSSGRG00000054190	2021-09-06
Vertebrates	sinocyclocheilus_grahami	ENSSGRG00000026024	2021-09-10
Vertebrates	sinocyclocheilus_grahami	ENSSGRG00000031630	2021-09-12
Vertebrates	sinocyclocheilus_grahami	ENSSGRG00000048359	2021-09-12
Vertebrates	sinocyclocheilus_grahami	ENSSGRG00000010804	2021-09-15
Vertebrates	sinocyclocheilus_grahami	ENSSGRG00000038239	2021-09-15
Vertebrates	sinocyclocheilus_rhinocerous	ENSSRHG00000005970	2021-03-01
Vertebrates	sinocyclocheilus_rhinocerous	ENSSRHG00000031684	2021-03-01
Vertebrates	sinocyclocheilus_rhinocerous	ENSSRHG00000032691	2021-03-01
Vertebrates	sinocyclocheilus_rhinocerous	ENSSRHG00000028106	2021-03-02
Vertebrates	sinocyclocheilus_rhinocerous	ENSSRHG00000028341	2021-03-02
Vertebrates	sinocyclocheilus_rhinocerous	ENSSRHG00000013882	2021-03-04
Vertebrates	sinocyclocheilus_rhinocerous	ENSSRHG00000022867	2021-03-04
Vertebrates	sinocyclocheilus_rhinocerous	ENSSRHG00000002983	2021-03-05
Vertebrates	sinocyclocheilus_rhinocerous	ENSSRHG00000015754	2021-03-05
Vertebrates	sinocyclocheilus_rhinocerous	ENSSRHG00000029682	2021-03-06
Vertebrates	sinocyclocheilus_rhinocerous	ENSSRHG00000036427	2021-03-06
Vertebrates	sinocyclocheilus_rhinocerous	ENSSRHG00000004468	2021-03-07
Vertebrates	sinocyclocheilus_rhinocerous	ENSSRHG00000008655	2021-03-07
Vertebrates	sinocyclocheilus_rhinocerous	ENSSRHG00000021148	2021-03-08
Vertebrates	sinocyclocheilus_rhinocerous	ENSSRHG00000023892	2021-03-08
Vertebrates	sinocyclocheilus_rhinocerous	ENSSRHG00000013981	2021-03-09
Vertebrates	sinocyclocheilus_rhinocerous	ENSSRHG00000041576	2021-03-09
Vertebrates	sinocyclocheilus_rhinocerous	ENSSRHG00000026201	2021-03-11
Vertebrates	sinocyclocheilus_rhinocerous	ENSSRHG00000042402	2021-03-11
Vertebrates	sinocyclocheilus_rhinocerous	ENSSRHG00000003581	2021-09-02
Vertebrates	sinocyclocheilus_rhinocerous	ENSSRHG00000011809	2021-09-02
Vertebrates	sinocyclocheilus_rhinocerous	ENSSRHG00000015352	2021-09-03
Vertebrates	sinocyclocheilus_rhinocerous	ENSSRHG00000031471	2021-09-03
Vertebrates	sinocyclocheilus_rhinocerous	ENSSRHG00000033909	2021-09-06
Vertebrates	sinocyclocheilus_rhinocerous	ENSSRHG00000038670	2021-09-06
Vertebrates	sinocyclocheilus_rhinocerous	ENSSRHG00000034435	2021-09-10
Vertebrates	sinocyclocheilus_rhinocerous	ENSSRHG00000045367	2021-09-10
Vertebrates	sinocyclocheilus_rhinocerous	ENSSRHG00000020418	2021-09-12
Vertebrates	sinocyclocheilus_rhinocerous	ENSSRHG00000031717	2021-09-12
Vertebrates	sinocyclocheilus_rhinocerous	ENSSRHG00000001296	2021-09-15
Vertebrates	sinocyclocheilus_rhinocerous	ENSSRHG00000027590	2021-09-15
Vertebrates	sinocyclocheilus_rhinocerous	ENSSRHG00000035870	2021-10-02
Vertebrates	sinocyclocheilus_rhinocerous	ENSSRHG00000037060	2021-10-02
Vertebrates	sphaeramia_orbicularis	ENSSORG00005023532	2021-03-01
Vertebrates	sphaeramia_orbicularis	ENSSORG00005011543	2021-03-02
Vertebrates	sphaeramia_orbicularis	ENSSORG00005021751	2021-03-02
Vertebrates	sphaeramia_orbicularis	ENSSORG00005024038	2021-03-04
Vertebrates	sphaeramia_orbicularis	ENSSORG00005019374	2021-03-05
Vertebrates	sphaeramia_orbicularis	ENSSORG00005015784	2021-03-06
Vertebrates	sphaeramia_orbicularis	ENSSORG00005016047	2021-03-06
Vertebrates	sphaeramia_orbicularis	ENSSORG00005001966	2021-03-07
Vertebrates	sphaeramia_orbicularis	ENSSORG00005011692	2021-03-07
Vertebrates	sphaeramia_orbicularis	ENSSORG00005015963	2021-03-08
Vertebrates	sphaeramia_orbicularis	ENSSORG00005012561	2021-03-09
Vertebrates	sphaeramia_orbicularis	ENSSORG00005014630	2021-09-02
Vertebrates	sphaeramia_orbicularis	ENSSORG00005001786	2021-09-03
Vertebrates	sphaeramia_orbicularis	ENSSORG00005024517	2021-09-06
Vertebrates	sphaeramia_orbicularis	ENSSORG00005016399	2021-09-10
Vertebrates	sphaeramia_orbicularis	ENSSORG00005017093	2021-09-12
Vertebrates	sphaeramia_orbicularis	ENSSORG00005005944	2021-09-15
Vertebrates	stegastes_partitus	ENSSPAG00000007818	2021-03-01
Vertebrates	stegastes_partitus	ENSSPAG00000009155	2021-03-01
Vertebrates	stegastes_partitus	ENSSPAG00000011441	2021-03-02
Vertebrates	stegastes_partitus	ENSSPAG00000017295	2021-03-02
Vertebrates	stegastes_partitus	ENSSPAG00000003844	2021-03-04
Vertebrates	stegastes_partitus	ENSSPAG00000004687	2021-03-05
Vertebrates	stegastes_partitus	ENSSPAG00000009456	2021-03-06
Vertebrates	stegastes_partitus	ENSSPAG00000015264	2021-03-06
Vertebrates	stegastes_partitus	ENSSPAG00000005065	2021-03-07
Vertebrates	stegastes_partitus	ENSSPAG00000023385	2021-03-07
Vertebrates	stegastes_partitus	ENSSPAG00000013969	2021-03-08
Vertebrates	stegastes_partitus	ENSSPAG00000005090	2021-03-09
Vertebrates	stegastes_partitus	ENSSPAG00000001557	2021-09-02
Vertebrates	stegastes_partitus	ENSSPAG00000013513	2021-09-03
Vertebrates	stegastes_partitus	ENSSPAG00000010108	2021-09-06
Vertebrates	stegastes_partitus	ENSSPAG00000014466	2021-09-10
Vertebrates	stegastes_partitus	ENSSPAG00000017566	2021-09-15
Vertebrates	stegastes_partitus	ENSSPAG00000015822	2021-10-02
Vertebrates	sus_scrofa_hampshire	ENSSSCG00035044320	2021-03-02
Vertebrates	sus_scrofa_hampshire	ENSSSCG00035062268	2021-03-03
Vertebrates	sus_scrofa_hampshire	ENSSSCG00035015081	2021-03-05
Vertebrates	sus_scrofa_hampshire	ENSSSCG00035034763	2021-03-06
Vertebrates	sus_scrofa_hampshire	ENSSSCG00035008091	2021-03-07
Vertebrates	sus_scrofa_hampshire	ENSSSCG00035029540	2021-03-08
Vertebrates	sus_scrofa_hampshire	ENSSSCG00035007847	2021-03-09
Vertebrates	sus_scrofa_hampshire	ENSSSCG00035063496	2021-09-01
Vertebrates	sus_scrofa_hampshire	ENSSSCG00035021851	2021-09-03
Vertebrates	sus_scrofa_hampshire	ENSSSCG00035061360	2021-09-04
Vertebrates	sus_scrofa_hampshire	ENSSSCG00035039416	2021-09-05
Vertebrates	sus_scrofa_hampshire	ENSSSCG00035076747	2021-09-06
Vertebrates	sus_scrofa_hampshire	ENSSSCG00035019753	2021-09-08
Vertebrates	sus_scrofa_hampshire	ENSSSCG00035074950	2021-09-11
Vertebrates	sus_scrofa_hampshire	ENSSSCG00035030225	2021-09-12
Vertebrates	sus_scrofa_hampshire	ENSSSCG00035041817	2021-09-14
Vertebrates	sus_scrofa_jinhua	ENSSSCG00060031825	2021-03-03
Vertebrates	sus_scrofa_jinhua	ENSSSCG00060075662	2021-03-04
Vertebrates	sus_scrofa_jinhua	ENSSSCG00060029673	2021-03-05
Vertebrates	sus_scrofa_jinhua	ENSSSCG00060021903	2021-03-06
Vertebrates	sus_scrofa_jinhua	ENSSSCG00060070309	2021-03-08
Vertebrates	sus_scrofa_jinhua	ENSSSCG00060005884	2021-03-09
Vertebrates	sus_scrofa_jinhua	ENSSSCG00060067015	2021-09-02
Vertebrates	sus_scrofa_jinhua	ENSSSCG00060057890	2021-09-03
Vertebrates	sus_scrofa_jinhua	ENSSSCG00060038650	2021-09-06
Vertebrates	sus_scrofa_jinhua	ENSSSCG00060055681	2021-09-08
Vertebrates	sus_scrofa_jinhua	ENSSSCG00060009976	2021-09-10
Vertebrates	sus_scrofa_jinhua	ENSSSCG00060019554	2021-09-11
Vertebrates	sus_scrofa_jinhua	ENSSSCG00060077550	2021-09-12
Vertebrates	sus_scrofa_landrace	ENSSSCG00045024521	2021-03-02
Vertebrates	sus_scrofa_landrace	ENSSSCG00045007766	2021-03-04
Vertebrates	sus_scrofa_landrace	ENSSSCG00045001218	2021-03-05
Vertebrates	sus_scrofa_landrace	ENSSSCG00045028009	2021-03-06
Vertebrates	sus_scrofa_landrace	ENSSSCG00045036922	2021-03-07
Vertebrates	sus_scrofa_landrace	ENSSSCG00045011105	2021-03-09
Vertebrates	sus_scrofa_landrace	ENSSSCG00045015764	2021-09-02
Vertebrates	sus_scrofa_landrace	ENSSSCG00045006483	2021-09-03
Vertebrates	sus_scrofa_landrace	ENSSSCG00045035465	2021-09-06
Vertebrates	sus_scrofa_landrace	ENSSSCG00045016303	2021-09-12
Vertebrates	sus_scrofa_landrace	ENSSSCG00045030501	2021-09-14
Vertebrates	sus_scrofa_largewhite	ENSSSCG00025030183	2021-03-01
Vertebrates	sus_scrofa_largewhite	ENSSSCG00025014586	2021-03-02
Vertebrates	sus_scrofa_largewhite	ENSSSCG00025007066	2021-03-03
Vertebrates	sus_scrofa_largewhite	ENSSSCG00025006342	2021-03-05
Vertebrates	sus_scrofa_largewhite	ENSSSCG00025032168	2021-03-06
Vertebrates	sus_scrofa_largewhite	ENSSSCG00025027382	2021-03-07
Vertebrates	sus_scrofa_largewhite	ENSSSCG00025071461	2021-03-08
Vertebrates	sus_scrofa_largewhite	ENSSSCG00025076090	2021-09-02
Vertebrates	sus_scrofa_largewhite	ENSSSCG00025014639	2021-09-03
Vertebrates	sus_scrofa_largewhite	ENSSSCG00025073254	2021-09-07
Vertebrates	sus_scrofa_largewhite	ENSSSCG00025054271	2021-09-08
Vertebrates	sus_scrofa_largewhite	ENSSSCG00025017981	2021-09-11
Vertebrates	sus_scrofa_largewhite	ENSSSCG00025019304	2021-09-12
Vertebrates	sus_scrofa_largewhite	ENSSSCG00025037922	2021-09-14
Vertebrates	sus_scrofa_meishan	ENSSSCG00040028645	2021-03-03
Vertebrates	sus_scrofa_meishan	ENSSSCG00040012522	2021-03-05
Vertebrates	sus_scrofa_meishan	ENSSSCG00040063969	2021-03-07
Vertebrates	sus_scrofa_meishan	ENSSSCG00040039780	2021-03-08
Vertebrates	sus_scrofa_meishan	ENSSSCG00040055501	2021-03-09
Vertebrates	sus_scrofa_meishan	ENSSSCG00040068665	2021-09-02
Vertebrates	sus_scrofa_meishan	ENSSSCG00040016656	2021-09-03
Vertebrates	sus_scrofa_meishan	ENSSSCG00040039331	2021-09-06
Vertebrates	sus_scrofa_meishan	ENSSSCG00040021252	2021-09-08
Vertebrates	sus_scrofa_meishan	ENSSSCG00040074799	2021-09-11
Vertebrates	sus_scrofa_pietrain	ENSSSCG00055022311	2021-03-03
Vertebrates	sus_scrofa_pietrain	ENSSSCG00055021213	2021-03-05
Vertebrates	sus_scrofa_pietrain	ENSSSCG00055012611	2021-03-06
Vertebrates	sus_scrofa_pietrain	ENSSSCG00055015376	2021-03-07
Vertebrates	sus_scrofa_pietrain	ENSSSCG00055016685	2021-03-08
Vertebrates	sus_scrofa_pietrain	ENSSSCG00055018337	2021-03-09
Vertebrates	sus_scrofa_pietrain	ENSSSCG00055024477	2021-09-02
Vertebrates	sus_scrofa_pietrain	ENSSSCG00055022083	2021-09-03
Vertebrates	sus_scrofa_pietrain	ENSSSCG00055022055	2021-09-04
Vertebrates	sus_scrofa_pietrain	ENSSSCG00055008451	2021-09-05
Vertebrates	sus_scrofa_pietrain	ENSSSCG00055027641	2021-09-06
Vertebrates	sus_scrofa_pietrain	ENSSSCG00055003893	2021-09-08
Vertebrates	sus_scrofa_pietrain	ENSSSCG00055028905	2021-09-14
Vertebrates	sus_scrofa_rongchang	ENSSSCG00030018183	2021-03-02
Vertebrates	sus_scrofa_rongchang	ENSSSCG00030047445	2021-03-02
Vertebrates	sus_scrofa_rongchang	ENSSSCG00030068298	2021-03-03
Vertebrates	sus_scrofa_rongchang	ENSSSCG00030023633	2021-03-04
Vertebrates	sus_scrofa_rongchang	ENSSSCG00030058028	2021-03-05
Vertebrates	sus_scrofa_rongchang	ENSSSCG00030032746	2021-03-06
Vertebrates	sus_scrofa_rongchang	ENSSSCG00030004156	2021-03-07
Vertebrates	sus_scrofa_rongchang	ENSSSCG00030026247	2021-03-08
Vertebrates	sus_scrofa_rongchang	ENSSSCG00030064267	2021-03-09
Vertebrates	sus_scrofa_rongchang	ENSSSCG00030007929	2021-09-03
Vertebrates	sus_scrofa_rongchang	ENSSSCG00030070227	2021-09-04
Vertebrates	sus_scrofa_rongchang	ENSSSCG00030036049	2021-09-06
Vertebrates	sus_scrofa_rongchang	ENSSSCG00030009217	2021-09-11
Vertebrates	sus_scrofa_rongchang	ENSSSCG00030062967	2021-09-14
Vertebrates	sus_scrofa_usmarc	ENSSSCG00070025815	2021-03-07
Vertebrates	sus_scrofa_usmarc	ENSSSCG00070026214	2021-09-12
Vertebrates	vulpes_vulpes	ENSVVUG00000025209	2021-03-02
Vertebrates	vulpes_vulpes	ENSVVUG00000030145	2021-03-03
Vertebrates	vulpes_vulpes	ENSVVUG00000007709	2021-03-04
Vertebrates	vulpes_vulpes	ENSVVUG00000021366	2021-03-05
Vertebrates	vulpes_vulpes	ENSVVUG00000019334	2021-03-07
Vertebrates	vulpes_vulpes	ENSVVUG00000021182	2021-03-08
Vertebrates	vulpes_vulpes	ENSVVUG00000022793	2021-09-02
Vertebrates	vulpes_vulpes	ENSVVUG00000002589	2021-09-03
Vertebrates	vulpes_vulpes	ENSVVUG00000011533	2021-09-06
Vertebrates	vulpes_vulpes	ENSVVUG00000015245	2021-09-09
Vertebrates	vulpes_vulpes	ENSVVUG00000020735	2021-09-10
Vertebrates	vulpes_vulpes	ENSVVUG00000023346	2021-09-11
Vertebrates	vulpes_vulpes	ENSVVUG00000016536	2021-09-12
Vertebrates	xenopus_tropicalis	ENSXETG00000034903	2021-03-01
Vertebrates	xenopus_tropicalis	ENSXETG00000041240	2021-03-01
Vertebrates	xenopus_tropicalis	ENSXETG00000038834	2021-03-05
Vertebrates	xenopus_tropicalis	ENSXETG00000036386	2021-03-10
Vertebrates	xenopus_tropicalis	ENSXETG00000030617	2021-09-08
Vertebrates	xiphophorus_couchianus	ENSXCOG00000016092	2021-03-01
Vertebrates	xiphophorus_couchianus	ENSXCOG00000008043	2021-03-02
Vertebrates	xiphophorus_couchianus	ENSXCOG00000009191	2021-03-02
Vertebrates	xiphophorus_couchianus	ENSXCOG00000006118	2021-03-05
Vertebrates	xiphophorus_couchianus	ENSXCOG00000006882	2021-03-06
Vertebrates	xiphophorus_couchianus	ENSXCOG00000007786	2021-03-06
Vertebrates	xiphophorus_couchianus	ENSXCOG00000001738	2021-03-07
Vertebrates	xiphophorus_couchianus	ENSXCOG00000020466	2021-03-07
Vertebrates	xiphophorus_couchianus	ENSXCOG00000012340	2021-03-08
Vertebrates	xiphophorus_couchianus	ENSXCOG00000015715	2021-03-09
Vertebrates	xiphophorus_couchianus	ENSXCOG00000007338	2021-09-02
Vertebrates	xiphophorus_couchianus	ENSXCOG00000013650	2021-09-03
Vertebrates	xiphophorus_couchianus	ENSXCOG00000016712	2021-09-06
Vertebrates	xiphophorus_couchianus	ENSXCOG00000014294	2021-09-10
Vertebrates	xiphophorus_couchianus	ENSXCOG00000007643	2021-09-12
Vertebrates	xiphophorus_couchianus	ENSXCOG00000020716	2021-09-15
Vertebrates	xiphophorus_maculatus	ENSXMAG00000008047	2021-03-01
Vertebrates	xiphophorus_maculatus	ENSXMAG00000018861	2021-03-02
Vertebrates	xiphophorus_maculatus	ENSXMAG00000026178	2021-03-02
Vertebrates	xiphophorus_maculatus	ENSXMAG00000007675	2021-03-05
Vertebrates	xiphophorus_maculatus	ENSXMAG00000011271	2021-03-06
Vertebrates	xiphophorus_maculatus	ENSXMAG00000019153	2021-03-06
Vertebrates	xiphophorus_maculatus	ENSXMAG00000001736	2021-03-07
Vertebrates	xiphophorus_maculatus	ENSXMAG00000022497	2021-03-07
Vertebrates	xiphophorus_maculatus	ENSXMAG00000028080	2021-03-08
Vertebrates	xiphophorus_maculatus	ENSXMAG00000009434	2021-03-09
Vertebrates	xiphophorus_maculatus	ENSXMAG00000022163	2021-03-11
Vertebrates	xiphophorus_maculatus	ENSXMAG00000004256	2021-09-02
Vertebrates	xiphophorus_maculatus	ENSXMAG00000017559	2021-09-03
Vertebrates	xiphophorus_maculatus	ENSXMAG00000013699	2021-09-06
Vertebrates	xiphophorus_maculatus	ENSXMAG00000016237	2021-09-10
Vertebrates	xiphophorus_maculatus	ENSXMAG00000012528	2021-09-12
Vertebrates	xiphophorus_maculatus	ENSXMAG00000025079	2021-09-15
