# Supplementary material for: Gene name errors: Lessons not learned
Source: PLoS Comput Biol. 2021 Jul 30;17(7):e1008984. doi: 10.1371/journal.pcbi.1008984 (PMC8357140; doi:10.1371/journal.pcbi.1008984)
Supplement: S2 Table — (XLSX) [file pcbi.1008984.s002.xlsx]

## Sheet: S2 - true positives
PMCID	Species	Journal_Name	Year	Affected_file	Confirmed	Notes/Example
PMC3879165	Mmusculus	PLoS_Genet	2014	https://www.ncbi.nlm.nih.gov/pmc/articles/PMC3879165/bin/pgen.1004006.s005.xlsx	MK	Sep-02
PMC3886906	Mmusculus	PLoS_Genet	2014	https://www.ncbi.nlm.nih.gov/pmc/articles/PMC3886906/bin/pgen.1004079.s012.xlsx	MK	2021-03-04
PMC3894565	Mmusculus	Sci_Rep	2014	https://www.ncbi.nlm.nih.gov/pmc/articles/PMC3894565/bin/srep03692-s1.xls	MK	Sep-01
PMC3894565	Mmusculus	Sci_Rep	2014	https://www.ncbi.nlm.nih.gov/pmc/articles/PMC3894565/bin/srep03692-s2.xls	MK	Sep-05
PMC3894996	Hsapiens	PLoS_One	2014	https://www.ncbi.nlm.nih.gov/pmc/articles/PMC3894996/bin/pone.0085599.s003.xlsx	MK	41340
PMC3897657	Athaliana	PLoS_One	2014	https://www.ncbi.nlm.nih.gov/pmc/articles/PMC3897657/bin/pone.0086220.s002.xlsx	MK	Sep-01
PMC3898482	Mmusculus	Cell	2014	https://www.ncbi.nlm.nih.gov/pmc/articles/PMC3898482/bin/mmc4.xlsx	MK	Sep-04
PMC3900551	Mmusculus	Diabetes	2014	https://www.ncbi.nlm.nih.gov/pmc/articles/PMC3900551/bin/supp_db13-1260_DB131260SupplementaryData.xls	MK	6-Sep
PMC3901708	Hsapiens	PLoS_One	2014	https://www.ncbi.nlm.nih.gov/pmc/articles/PMC3901708/bin/pone.0086822.s014.xlsx	MK	5-Sep
PMC3905221	Hsapiens	Transl_Psychiatry	2014	https://www.ncbi.nlm.nih.gov/pmc/articles/PMC3905221/bin/tp2013111x1.xls	MK	2021-03-01
PMC3905221	Hsapiens	Transl_Psychiatry	2014	https://www.ncbi.nlm.nih.gov/pmc/articles/PMC3905221/bin/tp2013111x2.xls	MK	2021-03-01
PMC3905221	Hsapiens	Transl_Psychiatry	2014	https://www.ncbi.nlm.nih.gov/pmc/articles/PMC3905221/bin/tp2013111x3.xls	MK	2021-03-01
PMC3909937	Hsapiens	BMC_Genomics	2014	https://www.ncbi.nlm.nih.gov/pmc/articles/PMC3909937/bin/1471-2164-15-74-S1.xlsx	MK	Sep-04
PMC3916313	Hsapiens	BMC_Med_Genomics	2014	https://www.ncbi.nlm.nih.gov/pmc/articles/PMC3916313/bin/1755-8794-7-8-S4.xlsx	MK	41344
PMC3921077	Mmusculus	Gene_Regul_Syst_Bio	2014	https://www.ncbi.nlm.nih.gov/pmc/articles/PMC3921077/bin/cr_data_submissions_13612_uomf-December_9_2013-Additional_file_1.xls	MK	15-Sep
PMC3921077	Mmusculus	Gene_Regul_Syst_Bio	2014	https://www.ncbi.nlm.nih.gov/pmc/articles/PMC3921077/bin/cr_data_submissions_13612_uomf-December_9_2013-Additional_file_2.xls	MK	11-Sep
PMC3923676	Hsapiens	PLoS_Genet	2014	https://www.ncbi.nlm.nih.gov/pmc/articles/PMC3923676/bin/pgen.1004135.s002.xls	MK	41344
PMC3924578	Ggallus	Front_Genet	2014	https://www.ncbi.nlm.nih.gov/pmc/articles/PMC3924578/bin/DataSheet2.XLS	MK	2021-03-01
PMC3924578	Hsapiens	Front_Genet	2014	https://www.ncbi.nlm.nih.gov/pmc/articles/PMC3924578/bin/DataSheet3.XLS	MK	2021-03-05
PMC3925986	Mmusculus	BMC_Genomics	2014	https://www.ncbi.nlm.nih.gov/pmc/articles/PMC3925986/bin/12864_2013_6998_MOESM4_ESM.xls	MK	2021-03-05
PMC3925986	Mmusculus	BMC_Genomics	2014	https://www.ncbi.nlm.nih.gov/pmc/articles/PMC3925986/bin/12864_2013_6998_MOESM6_ESM.xls	MK	2021-03-05
PMC3925986	Drerio	BMC_Genomics	2014	https://www.ncbi.nlm.nih.gov/pmc/articles/PMC3925986/bin/12864_2013_6998_MOESM7_ESM.xls	MK	2021-03-05
PMC3925986	Drerio	BMC_Genomics	2014	https://www.ncbi.nlm.nih.gov/pmc/articles/PMC3925986/bin/12864_2013_6998_MOESM9_ESM.xls	MK	2021-03-05
PMC3928427	Mmusculus	PLoS_One	2014	https://www.ncbi.nlm.nih.gov/pmc/articles/PMC3928427/bin/pone.0089110.s003.xlsx	MK	Sep-04
PMC3931727	Hsapiens	PLoS_One	2014	https://www.ncbi.nlm.nih.gov/pmc/articles/PMC3931727/bin/pone.0089376.s004.xlsx	MK	2021-03-01
PMC3931727	Hsapiens	PLoS_One	2014	https://www.ncbi.nlm.nih.gov/pmc/articles/PMC3931727/bin/pone.0089376.s005.xlsx	MK	10-Sep
PMC3937222	Scerevisiae	PLoS_Genet	2014	https://www.ncbi.nlm.nih.gov/pmc/articles/PMC3937222/bin/pgen.1004168.s013.xls	MK	2021-10-01
PMC3937229	Mmusculus	PLoS_Genet	2014	https://www.ncbi.nlm.nih.gov/pmc/articles/PMC3937229/bin/pgen.1004167.s008.xlsx	MK	38961
PMC3937440	Hsapiens	PLoS_One	2014	https://www.ncbi.nlm.nih.gov/pmc/articles/PMC3937440/bin/pone.0090166.s001.xlsx	MK	Mar-01
PMC3938307	Hsapiens	Acta_Neuropathol_Commun	2014	https://www.ncbi.nlm.nih.gov/pmc/articles/PMC3938307/bin/40478_2013_98_MOESM1_ESM.xlsx	MK	2021-03-05
PMC3940881	Mmusculus	PLoS_One	2014	https://www.ncbi.nlm.nih.gov/pmc/articles/PMC3940881/bin/pone.0090335.s016.xls	MK	15-Sep and 9.33E+22
PMC3941971	Mmusculus	BMC_Neurosci	2014	https://www.ncbi.nlm.nih.gov/pmc/articles/PMC3941971/bin/1471-2202-15-31-S4.xls	MK	39880
PMC3945174	Hsapiens	PLoS_Genet	2014	https://www.ncbi.nlm.nih.gov/pmc/articles/PMC3945174/bin/pgen.1004160.s009.xlsx	MK	2021-03-03
PMC3945225	Mmusculus	PLoS_Genet	2014	https://www.ncbi.nlm.nih.gov/pmc/articles/PMC3945225/bin/pgen.1004204.s011.xlsx	MK	1-Sep
PMC3945225	Mmusculus	PLoS_Genet	2014	https://www.ncbi.nlm.nih.gov/pmc/articles/PMC3945225/bin/pgen.1004204.s012.xlsx	MK	2021-03-08
PMC3945788	Scerevisiae	PLoS_Genet	2014	https://www.ncbi.nlm.nih.gov/pmc/articles/PMC3945788/bin/pgen.1004203.s009.xlsx	MK	2021-10-01
PMC3958411	Hsapiens	PLoS_One	2014	https://www.ncbi.nlm.nih.gov/pmc/articles/PMC3958411/bin/pone.0092031.s001.xlsx	MK	2021-04-02
PMC3961192	Dmelanogaster	PLoS_Genet	2014	https://www.ncbi.nlm.nih.gov/pmc/articles/PMC3961192/bin/pgen.1004240.s010.xlsx	MK	1-Sep
PMC3961192	Dmelanogaster	PLoS_Genet	2014	https://www.ncbi.nlm.nih.gov/pmc/articles/PMC3961192/bin/pgen.1004240.s011.xlsx	MK	1-Sep
PMC3961192	Dmelanogaster	PLoS_Genet	2014	https://www.ncbi.nlm.nih.gov/pmc/articles/PMC3961192/bin/pgen.1004240.s018.xlsx	MK	1-Sep
PMC3962487	Dmelanogaster	G3_	2014	https://www.ncbi.nlm.nih.gov/pmc/articles/PMC3962487/bin/supp_g3.113.009357_FileS1.xlsx	MK	41518
PMC3962487	Dmelanogaster	G3_	2014	https://www.ncbi.nlm.nih.gov/pmc/articles/PMC3962487/bin/supp_g3.113.009357_FileS3.xlsx	MK	1-Sep
PMC3962487	Dmelanogaster	G3_	2014	https://www.ncbi.nlm.nih.gov/pmc/articles/PMC3962487/bin/supp_g3.113.009357_FileS5.xlsx	MK	1-Sep
PMC3967965	Hsapiens	PLoS_Genet	2014	https://www.ncbi.nlm.nih.gov/pmc/articles/PMC3967965/bin/pgen.1004263.s004.xls	MK	9-Sep
PMC3968145	Hsapiens	PLoS_One	2014	https://www.ncbi.nlm.nih.gov/pmc/articles/PMC3968145/bin/pone.0093388.s005.xls	MK	2021-03-02
PMC3969260	Dmelanogaster	Curr_Biol	2014	https://www.ncbi.nlm.nih.gov/pmc/articles/PMC3969260/bin/mmc3.xlsx	MK	Sep-04
PMC3973632	Hsapiens	PLoS_One	2014	https://www.ncbi.nlm.nih.gov/pmc/articles/PMC3973632/bin/pone.0092553.s004.xlsx	MK	Sep-07
PMC3974860	Hsapiens	PLoS_One	2014	https://www.ncbi.nlm.nih.gov/pmc/articles/PMC3974860/bin/pone.0093972.s008.xlsx	MK	2-Sep
PMC3983682	Hsapiens	EMBO_J	2014	https://www.ncbi.nlm.nih.gov/pmc/articles/PMC3983682/bin/embj0033-0648-sd10.xlsx	MK	40787
PMC3983682	Ggallus	EMBO_J	2014	https://www.ncbi.nlm.nih.gov/pmc/articles/PMC3983682/bin/embj0033-0648-sd9.xlsx	MK	Sep-02
PMC3983687	Mmusculus	EMBO_J	2014	https://www.ncbi.nlm.nih.gov/pmc/articles/PMC3983687/bin/embj0033-0296-sd11.xlsx	MK	2021-03-05
PMC3983687	Mmusculus	EMBO_J	2014	https://www.ncbi.nlm.nih.gov/pmc/articles/PMC3983687/bin/embj0033-0296-sd9.xlsx	MK	2021-03-04
PMC3988006	Mmusculus	PLoS_Biol	2014	https://www.ncbi.nlm.nih.gov/pmc/articles/PMC3988006/bin/pbio.1001840.s010.xls	MK	2021-03-05
PMC3989189	Hsapiens	PLoS_One	2014	https://www.ncbi.nlm.nih.gov/pmc/articles/PMC3989189/bin/pone.0093844.s005.xls	MK	37500
PMC3990521	Hsapiens	PLoS_Genet	2014	https://www.ncbi.nlm.nih.gov/pmc/articles/PMC3990521/bin/pgen.1004284.s008.xlsx	MZ	3-Mar
PMC3990521	Hsapiens	PLoS_Genet	2014	https://www.ncbi.nlm.nih.gov/pmc/articles/PMC3990521/bin/pgen.1004284.s009.xlsx	MK	2021-03-04
PMC3990521	Hsapiens	PLoS_Genet	2014	https://www.ncbi.nlm.nih.gov/pmc/articles/PMC3990521/bin/pgen.1004284.s010.xlsx	MK	2021-03-03
PMC3990548	Hsapiens	PLoS_One	2014	https://www.ncbi.nlm.nih.gov/pmc/articles/PMC3990548/bin/pone.0094868.s001.xlsx	MK	41336
PMC3990644	Mmusculus	PLoS_One	2014	https://www.ncbi.nlm.nih.gov/pmc/articles/PMC3990644/bin/pone.0095347.s007.xls	MK	2021-03-03
PMC3990668	Scerevisiae	PLoS_One	2014	https://www.ncbi.nlm.nih.gov/pmc/articles/PMC3990668/bin/pone.0095543.s005.xlsx	MK	2021-12-01
PMC3991715	Hsapiens	PLoS_One	2014	https://www.ncbi.nlm.nih.gov/pmc/articles/PMC3991715/bin/pone.0095783.s008.xlsx	MK	2021-03-01
PMC3995778	Hsapiens	PLoS_One	2014	https://www.ncbi.nlm.nih.gov/pmc/articles/PMC3995778/bin/pone.0095413.s004.xlsx	MK	2021-12-01
PMC3996541	Hsapiens	Nat_Commun	2014	https://www.ncbi.nlm.nih.gov/pmc/articles/PMC3996541/bin/ncomms4600-s4.xlsx	MK	Sep-07
PMC3996542	Mmusculus	Nat_Commun	2014	https://www.ncbi.nlm.nih.gov/pmc/articles/PMC3996542/bin/ncomms4540-s4.xls	MK	2021-03-05
PMC3996912	Hsapiens	Biomed_Res_Int	2014	https://www.ncbi.nlm.nih.gov/pmc/articles/PMC3996912/bin/282815.f1.xls	MK	2021-03-04
PMC3999108	Hsapiens	PLoS_One	2014	https://www.ncbi.nlm.nih.gov/pmc/articles/PMC3999108/bin/pone.0096184.s012.xlsx	MK	41700
PMC4002427	Hsapiens	PLoS_One	2014	https://www.ncbi.nlm.nih.gov/pmc/articles/PMC4002427/bin/pone.0092298.s005.xlsx	MK	14-Sep
PMC4002480	Hsapiens	PLoS_One	2014	https://www.ncbi.nlm.nih.gov/pmc/articles/PMC4002480/bin/pone.0095987.s002.xlsx	MK	41334
PMC4002480	Hsapiens	PLoS_One	2014	https://www.ncbi.nlm.nih.gov/pmc/articles/PMC4002480/bin/pone.0095987.s003.xlsx	MK	41338
PMC4006814	Hsapiens	PLoS_One	2014	https://www.ncbi.nlm.nih.gov/pmc/articles/PMC4006814/bin/pone.0096153.s005.xlsx	MK	2021-03-01
PMC4006814	Hsapiens	PLoS_One	2014	https://www.ncbi.nlm.nih.gov/pmc/articles/PMC4006814/bin/pone.0096153.s006.xlsx	MK	2021-03-01
PMC4006814	Hsapiens	PLoS_One	2014	https://www.ncbi.nlm.nih.gov/pmc/articles/PMC4006814/bin/pone.0096153.s007.xlsx	MK	2021-03-01
PMC4006814	Hsapiens	PLoS_One	2014	https://www.ncbi.nlm.nih.gov/pmc/articles/PMC4006814/bin/pone.0096153.s008.xlsx	MK	2021-03-01
PMC4007559	Mmusculus	BMC_Genomics	2014	https://www.ncbi.nlm.nih.gov/pmc/articles/PMC4007559/bin/12864_2013_7028_MOESM2_ESM.xlsx	MK	Sep-01
PMC4007559	Mmusculus	BMC_Genomics	2014	https://www.ncbi.nlm.nih.gov/pmc/articles/PMC4007559/bin/12864_2013_7028_MOESM3_ESM.xlsx	MK	Sep-07
PMC4007559	Hsapiens	BMC_Genomics	2014	https://www.ncbi.nlm.nih.gov/pmc/articles/PMC4007559/bin/12864_2013_7028_MOESM5_ESM.xlsx	MK	Sep-01
PMC4007559	Hsapiens	BMC_Genomics	2014	https://www.ncbi.nlm.nih.govzip/ranked_gene_list_na_pos_versus_na_neg_1374178656685.xls	MK	2021-03-07
PMC4007645	Hsapiens	J_Transl_Med	2014	https://www.ncbi.nlm.nih.gov/pmc/articles/PMC4007645/bin/1479-5876-12-65-S6.xls	MK	2021-03-07
PMC4010908	Mmusculus	J_Exp_Med	2014	https://www.ncbi.nlm.nih.gov/pmc/articles/PMC4010908/bin/supp_jem.20131065_JEM_20131065_TableS3.xlsx	MK	41699 also 544988
PMC4011728	Mmusculus	PLoS_One	2014	https://www.ncbi.nlm.nih.gov/pmc/articles/PMC4011728/bin/pone.0095276.s001.xlsx	MK	41334
PMC4012993	Mmusculus	PLoS_One	2014	https://www.ncbi.nlm.nih.gov/pmc/articles/PMC4012993/bin/pone.0091376.s001.xlsx	MK	40973
PMC4014456	Mmusculus	PLoS_Genet	2014	https://www.ncbi.nlm.nih.gov/pmc/articles/PMC4014456/bin/pgen.1004317.s001.xlsx	MK	2021-03-05
PMC4014456	Mmusculus	PLoS_Genet	2014	https://www.ncbi.nlm.nih.gov/pmc/articles/PMC4014456/bin/pgen.1004317.s002.xlsx	MK	2021-03-05
PMC4014456	Mmusculus	PLoS_Genet	2014	https://www.ncbi.nlm.nih.gov/pmc/articles/PMC4014456/bin/pgen.1004317.s003.xlsx	MK	2021-03-04
PMC4014456	Mmusculus	PLoS_Genet	2014	https://www.ncbi.nlm.nih.gov/pmc/articles/PMC4014456/bin/pgen.1004317.s004.xlsx	MK	2021-03-03
PMC4014590	Hsapiens	PLoS_One	2014	https://www.ncbi.nlm.nih.gov/pmc/articles/PMC4014590/bin/pone.0097045.s002.xlsx	MK	2021-03-01
PMC4017648	Hsapiens	eLife	2014	https://www.ncbi.nlm.nih.gov/pmc/articles/PMC4017648/bin/elife01381s001.xlsx	MK	37500
PMC4017814	Ggallus	PeerJ	2014	https://www.ncbi.nlm.nih.gov/pmc/articles/PMC4017814/bin/peerj-02-382-s007.xls	MK	Sep-01
PMC4020622	Mmusculus	Nat_Methods	2014	https://www.ncbi.nlm.nih.gov/pmc/articles/PMC4020622/bin/NIHMS566963-supplement-3.xlsx	MK	2021-03-05
PMC4021615	Hsapiens	Algorithms_Mol_Biol	2014	https://www.ncbi.nlm.nih.gov/pmc/articles/PMC4021615/bin/1748-7188-9-11-S2.xlsx	MK	2021-10-01
PMC4021616	Rnorvegicus	Mol_Pain	2014	https://www.ncbi.nlm.nih.gov/pmc/articles/PMC4021616/bin/1744-8069-10-7-S5.xls	MK	Sep-03
PMC4021691	Hsapiens	BMC_Hematol	2014	https://www.ncbi.nlm.nih.gov/pmc/articles/PMC4021691/bin/2052-1839-14-7-S1.xlsx	MK	40969
PMC4023608	Mmusculus	BMC_Genomics	2014	https://www.ncbi.nlm.nih.gov/pmc/articles/PMC4023608/bin/1471-2164-15-301-S10.xlsx	MK	9-Sep
PMC4023608	Rnorvegicus	BMC_Genomics	2014	https://www.ncbi.nlm.nih.gov/pmc/articles/PMC4023608/bin/1471-2164-15-301-S8.xlsx	MK	15-Sep
PMC4023608	Mmusculus	BMC_Genomics	2014	https://www.ncbi.nlm.nih.gov/pmc/articles/PMC4023608/bin/1471-2164-15-301-S9.xlsx	MK	2021-03-07
PMC4023701	Hsapiens	Mol_Cancer	2014	https://www.ncbi.nlm.nih.gov/pmc/articles/PMC4023701/bin/1476-4598-13-46-S1.xls	MK	Sep-06
PMC4023701	Hsapiens	Mol_Cancer	2014	https://www.ncbi.nlm.nih.gov/pmc/articles/PMC4023701/bin/1476-4598-13-46-S5.xls	MK	Sep-06
PMC4024760	Hsapiens	Nat_Commun	2014	https://www.ncbi.nlm.nih.gov/pmc/articles/PMC4024760/bin/ncomms4830-s11.xls	MK	84443
PMC4024760	Hsapiens	Nat_Commun	2014	https://www.ncbi.nlm.nih.gov/pmc/articles/PMC4024760/bin/ncomms4830-s12.xls	MK	14-Sep
PMC4027195	Hsapiens	Nucleic_Acids_Res	2014	https://www.ncbi.nlm.nih.gov/pmc/articles/PMC4027195/bin/supp_gku182_nar-03694-met-n-2013-File017.xlsx	MK	2021-03-09
PMC4028056	Hsapiens	BMC_Genomics	2014	https://www.ncbi.nlm.nih.gov/pmc/articles/PMC4028056/bin/1471-2164-15-265-S2.XLSX	MK	2021-03-01
PMC4028079	Hsapiens	BMC_Genomics	2014	https://www.ncbi.nlm.nih.gov/pmc/articles/PMC4028079/bin/12864_2013_7037_MOESM8_ESM.xlsx	MK	2021-03-02
PMC4029855	Hsapiens	Clin_Pharmacol_Ther	2014	https://www.ncbi.nlm.nih.gov/pmc/articles/PMC4029855/bin/NIHMS572627-supplement-Supplementary_Dataset_S2.xls	MK	41334
PMC4029955	Hsapiens	PLoS_One	2014	https://www.ncbi.nlm.nih.gov/pmc/articles/PMC4029955/bin/pone.0098076.s002.xlsx	MK	2021-03-07
PMC4031498	Mmusculus	BMC_Evol_Biol	2014	https://www.ncbi.nlm.nih.gov/pmc/articles/PMC4031498/bin/1471-2148-14-74-S2.xls	MK	2021-03-01
PMC4031498	Mmusculus	BMC_Evol_Biol	2014	https://www.ncbi.nlm.nih.gov/pmc/articles/PMC4031498/bin/1471-2148-14-74-S3.xlsx	MK	2-Sep
PMC4032574	Hsapiens	Cell	2014	https://www.ncbi.nlm.nih.gov/pmc/articles/PMC4032574/bin/mmc1.xlsx	MK	41518
PMC4032873	Hsapiens	Nat_Genet	2014	https://www.ncbi.nlm.nih.gov/pmc/articles/PMC4032873/bin/NIHMS57096-supplement-3.xlsx	MK	Sep-04
PMC4039489	Hsapiens	PLoS_One	2014	https://www.ncbi.nlm.nih.gov/pmc/articles/PMC4039489/bin/pone.0098187.s018.xlsx	MK	Sep-15
PMC4040671	Mmusculus	Cell_Death_Dis	2014	https://www.ncbi.nlm.nih.gov/pmc/articles/PMC4040671/bin/cddis2013525x2.xls	MK	2021-03-01
PMC4041455	Hsapiens	Nucleic_Acids_Res	2014	https://www.ncbi.nlm.nih.gov/pmc/articles/PMC4041455/bin/supp_gku282_nar-00250-met-k-2014-File008.xls	MK	5-Sep
PMC4041891	Hsapiens	PLoS_One	2014	https://www.ncbi.nlm.nih.gov/pmc/articles/PMC4041891/bin/pone.0098330.s005.xlsx	MK	9-Sep
PMC4042849	Hsapiens	Open_Biol	2014	https://www.ncbi.nlm.nih.gov/pmc/articles/PMC4042849/bin/rsob140029supp4.xls	MK	Sep-07
PMC4046657	Hsapiens	BMC_Genomics	2014	https://www.ncbi.nlm.nih.gov/pmc/articles/PMC4046657/bin/12864_2013_5655_MOESM2_ESM.xls	MK	40791
PMC4046923	Hsapiens	PLoS_Comput_Biol	2014	https://www.ncbi.nlm.nih.gov/pmc/articles/PMC4046923/bin/pcbi.1003657.s015.xlsx	MK	29039
PMC4046923	Hsapiens	PLoS_Comput_Biol	2014	https://www.ncbi.nlm.nih.gov/pmc/articles/PMC4046923/bin/pcbi.1003657.s016.xlsx	MK	29039
PMC4046924	Athaliana	PLoS_Genet	2014	https://www.ncbi.nlm.nih.gov/pmc/articles/PMC4046924/bin/pgen.1004365.s016.xlsx	MK	37135
PMC4046924	Athaliana	PLoS_Genet	2014	https://www.ncbi.nlm.nih.gov/pmc/articles/PMC4046924/bin/pgen.1004365.s019.xlsx	MK	37865
PMC4048279	Hsapiens	PLoS_One	2014	https://www.ncbi.nlm.nih.gov/pmc/articles/PMC4048279/bin/pone.0099509.s002.xls	MK	Sep-07
PMC4048279	Hsapiens	PLoS_One	2014	https://www.ncbi.nlm.nih.gov/pmc/articles/PMC4048279/bin/pone.0099509.s003.xls	MK	9-Sep
PMC4050184	Hsapiens	FEBS_Open_Bio	2014	https://www.ncbi.nlm.nih.gov/pmc/articles/PMC4050184/bin/mmc1.xlsx	MZ	Mar-08
PMC4053808	Hsapiens	Genome_Biol	2014	https://www.ncbi.nlm.nih.gov/pmc/articles/PMC4053808/bin/gb-2014-15-3-r49-S9.xlsx	MK	6-Sep
PMC4056452	Ggallus	Nat_Genet	2014	https://www.ncbi.nlm.nih.gov/pmc/articles/PMC4056452/bin/NIHMS573627-supplement-2.xlsx	MK	2021-03-11
PMC4057609	Hsapiens	BMC_Genomics	2014	https://www.ncbi.nlm.nih.gov/pmc/articles/PMC4057609/bin/12864_2013_6106_MOESM2_ESM.xls	MK	Sep-10
PMC4057609	Hsapiens	BMC_Genomics	2014	https://www.ncbi.nlm.nih.gov/pmc/articles/PMC4057609/bin/12864_2013_6106_MOESM4_ESM.xlsx	MK	Sep-01
PMC4059888	Mmusculus	eLife	2014	https://www.ncbi.nlm.nih.gov/pmc/articles/PMC4059888/bin/elife02104s003.xls	MK	Sep-02
PMC4059888	Mmusculus	eLife	2014	https://www.ncbi.nlm.nih.gov/pmc/articles/PMC4059888/bin/elife02104s004.xls	MK	1-Sep
PMC4062060	Mmusculus	Genome_Med	2014	https://www.ncbi.nlm.nih.gov/pmc/articles/PMC4062060/bin/gm551-S1.xls	MK	12000
PMC4063668	Hsapiens	PLoS_Genet	2014	https://www.ncbi.nlm.nih.gov/pmc/articles/PMC4063668/bin/pgen.1004418.s012.xlsx	MK	2021-03-10
PMC4063835	Hsapiens	Epigenetics	2014	https://www.ncbi.nlm.nih.gov/pmc/articles/PMC4063835/bin/epi-9-760-s02.xls	MK	3-Sep
PMC4066287	Hsapiens	BMC_Med_Genomics	2014	https://www.ncbi.nlm.nih.gov/pmc/articles/PMC4066287/bin/1755-8794-7-31-S3.xlsx	MK	Sep-02
PMC4066760	Hsapiens	Nucleic_Acids_Res	2014	https://www.ncbi.nlm.nih.gov/pmc/articles/PMC4066760/bin/supp_gku326_nar-03611-m-2013-File011.xlsx	MK	12-Sep
PMC4066802	Hsapiens	Nucleic_Acids_Res	2014	https://www.ncbi.nlm.nih.gov/pmc/articles/PMC4066802/bin/supp_gku415_Table_S5.xls	MK	2021-03-01
PMC4067418	Hsapiens	PLoS_One	2014	https://www.ncbi.nlm.nih.gov/pmc/articles/PMC4067418/bin/pone.0100924.s010.xls	MK	2021-03-01
PMC4067418	Hsapiens	PLoS_One	2014	https://www.ncbi.nlm.nih.gov/pmc/articles/PMC4067418/bin/pone.0100924.s011.xlsx	MK	2021-03-08
PMC4069263	Dmelanogaster	Aging_	2014	https://www.ncbi.nlm.nih.gov/pmc/articles/PMC4069263/bin/aging-06-355-s003.xlsx	MK	1-Sep
PMC4070873	Hsapiens	BMC_Genomics	2014	https://www.ncbi.nlm.nih.gov/pmc/articles/PMC4070873/bin/12864_2013_6137_MOESM7_ESM.xls	MK	41519
PMC4072947	Hsapiens	Genome_Biol	2014	https://www.ncbi.nlm.nih.gov/pmc/articles/PMC4072947/bin/gb-2014-15-5-r69-S4.xlsx	MK	2021-03-06
PMC4072947	Hsapiens	Genome_Biol	2014	https://www.ncbi.nlm.nih.gov/pmc/articles/PMC4072947/bin/gb-2014-15-5-r69-S6.xlsx	MK	2021-03-06
PMC4073643	Hsapiens	Nat_Biotechnol	2014	https://www.ncbi.nlm.nih.gov/pmc/articles/PMC4073643/bin/NIHMS557901-supplement-2.xlsx	MK	9-Sep
PMC4079602	Hsapiens	PLoS_One	2014	https://www.ncbi.nlm.nih.gov/pmc/articles/PMC4079602/bin/pone.0100910.s009.xlsx	MK	39512
PMC4079602	Drerio	PLoS_One	2014	https://www.ncbi.nlm.nih.gov/pmc/articles/PMC4079602/bin/pone.0100910.s010.xlsx	MK	39706
PMC4081042	Hsapiens	PLoS_One	2014	https://www.ncbi.nlm.nih.gov/pmc/articles/PMC4081042/bin/pone.0101127.s009.xlsx	MK	Sep-02
PMC4082572	Hsapiens	Age_	2014	https://www.ncbi.nlm.nih.gov/pmc/articles/PMC4082572/bin/11357_2014_9648_MOESM2_ESM.xls	MK	40971
PMC4082627	Hsapiens	BMC_Genomics	2014	https://www.ncbi.nlm.nih.gov/pmc/articles/PMC4082627/bin/12864_2014_6197_MOESM8_ESM.xlsx	MK	2021-03-04
PMC4084626	Mmusculus	PLoS_One	2014	https://www.ncbi.nlm.nih.gov/pmc/articles/PMC4084626/bin/pone.0100864.s002.xlsx	MK	2-Sep
PMC4086960	Mmusculus	PLoS_One	2014	https://www.ncbi.nlm.nih.gov/pmc/articles/PMC4086960/bin/pone.0101683.s005.xls	MK	2021-03-01
PMC4089024	Scerevisiae	BMC_Genomics	2014	https://www.ncbi.nlm.nih.gov/pmc/articles/PMC4089024/bin/12864_2014_6208_MOESM1_ESM.xls	MK	36434
PMC4089025	Hsapiens	BMC_Genomics	2014	https://www.ncbi.nlm.nih.gov/pmc/articles/PMC4089025/bin/12864_2014_6207_MOESM2_ESM.xls	MK	10-Sep
PMC4089026	Mmusculus	BMC_Genomics	2014	https://www.ncbi.nlm.nih.gov/pmc/articles/PMC4089026/bin/12864_2013_6204_MOESM2_ESM.xlsx	MK	2021-03-01
PMC4089026	Mmusculus	BMC_Genomics	2014	https://www.ncbi.nlm.nih.gov/pmc/articles/PMC4089026/bin/12864_2013_6204_MOESM3_ESM.xlsx	MK	2021-03-05
PMC4090750	Mmusculus	J_Allergy_Clin_Immunol	2014	https://www.ncbi.nlm.nih.gov/pmc/articles/PMC4090750/bin/mmc2.xls	MK	Sep-01
PMC4090750	Hsapiens	J_Allergy_Clin_Immunol	2014	https://www.ncbi.nlm.nih.gov/pmc/articles/PMC4090750/bin/mmc5.xls	MK	2021-03-02
PMC4090750	Hsapiens	J_Allergy_Clin_Immunol	2014	https://www.ncbi.nlm.nih.gov/pmc/articles/PMC4090750/bin/mmc6.xls	MK	2021-03-02
PMC4091709	Mmusculus	PLoS_Genet	2014	https://www.ncbi.nlm.nih.gov/pmc/articles/PMC4091709/bin/pgen.1004454.s001.xlsx	MK	2021-03-06
PMC4091781	Hsapiens	PLoS_Genet	2014	https://www.ncbi.nlm.nih.gov/pmc/articles/PMC4091781/bin/pgen.1004462.s010.xlsx	MK	41892
PMC4092218	Hsapiens	BMC_Genomics	2014	https://www.ncbi.nlm.nih.gov/pmc/articles/PMC4092218/bin/12864_2013_6221_MOESM1_ESM.xlsx	MK	2021-03-01
PMC4099127	Hsapiens	PLoS_One	2014	https://www.ncbi.nlm.nih.gov/pmc/articles/PMC4099127/bin/pone.0101707.s004.xlsx	MZ	1-Mar
PMC4102568	Hsapiens	PLoS_Pathog	2014	https://www.ncbi.nlm.nih.gov/pmc/articles/PMC4102568/bin/ppat.1004240.s008.xlsx	MK	9-Sep
PMC4102598	Hsapiens	PLoS_Pathog	2014	https://www.ncbi.nlm.nih.gov/pmc/articles/PMC4102598/bin/ppat.1004274.s014.xlsx	MK	Sep-07
PMC4103770	Hsapiens	PLoS_One	2014	https://www.ncbi.nlm.nih.gov/pmc/articles/PMC4103770/bin/pone.0101431.s002.xlsx	MK	40971
PMC4105622	Mmusculus	PLoS_One	2014	https://www.ncbi.nlm.nih.gov/pmc/articles/PMC4105622/bin/pone.0102597.s003.xlsx	MK	2021-03-06
PMC4108364	Hsapiens	PLoS_One	2014	https://www.ncbi.nlm.nih.gov/pmc/articles/PMC4108364/bin/pone.0102668.s002.xlsx	MK	40793
PMC4109777	Hsapiens	BMC_Med_Genet	2014	https://www.ncbi.nlm.nih.gov/pmc/articles/PMC4109777/bin/1471-2350-15-80-S2.xlsx	MK	2021-03-01
PMC4109854	Hsapiens	PLoS_Comput_Biol	2014	https://www.ncbi.nlm.nih.gov/pmc/articles/PMC4109854/bin/pcbi.1003731.s010.xlsx	MK	38961
PMC4109958	Hsapiens	PLoS_One	2014	https://www.ncbi.nlm.nih.gov/pmc/articles/PMC4109958/bin/pone.0102977.s016.xlsx	MK	11-Sep
PMC4112080	Hsapiens	Nat_Immunol	2014	https://www.ncbi.nlm.nih.gov/pmc/articles/PMC4112080/bin/NIHMS574501-supplement-Supp_Table1.xls	MZ	9.13E+015 and dates
PMC4113484	Mmusculus	Nature	2014	https://www.ncbi.nlm.nih.gov/pmc/articles/PMC4113484/bin/NIHMS566189-supplement-Supp_Tables_1-5.xls	MK	2021-03-01
PMC4113672	Hsapiens	BMC_Syst_Biol	2014	https://www.ncbi.nlm.nih.gov/pmc/articles/PMC4113672/bin/1752-0509-8-83-S4.xlsx	MK	Sep-02
PMC4113936	Mmusculus	J_Exp_Med	2014	https://www.ncbi.nlm.nih.gov/pmc/articles/PMC4113936/bin/supp_jem.20132121_JEM_20132121_DataS1.xls	MK	2021-03-01
PMC4113936	Hsapiens	J_Exp_Med	2014	https://www.ncbi.nlm.nih.gov/pmc/articles/PMC4113936/bin/supp_jem.20132121_JEM_20132121_DataS2.xls	MK	2021-03-06
PMC4116533	Hsapiens	Oncotarget	2014	https://www.ncbi.nlm.nih.gov/pmc/articles/PMC4116533/bin/oncotarget-05-3944-s001.xlsx	MZ	41527
PMC4117740	Hsapiens	Nucleic_Acids_Res	2014	https://www.ncbi.nlm.nih.gov/pmc/articles/PMC4117740/bin/supp_gku306_nar-00120-n-2014-File009.xlsx	MK	1-Sep
PMC4122342	Celegans	PLoS_One	2014	https://www.ncbi.nlm.nih.gov/pmc/articles/PMC4122342/bin/pone.0101970.s005.xlsx	MZ	1-Apr
PMC4122342	Celegans	PLoS_One	2014	https://www.ncbi.nlm.nih.gov/pmc/articles/PMC4122342/bin/pone.0101970.s007.xlsx	MK	2021-04-01
PMC4125097	Mmusculus	PLoS_Genet	2014	https://www.ncbi.nlm.nih.gov/pmc/articles/PMC4125097/bin/pgen.1004515.s020.xlsx	MK	2021-03-01
PMC4128672	Mmusculus	PLoS_One	2014	https://www.ncbi.nlm.nih.gov/pmc/articles/PMC4128672/bin/pone.0104418.s001.xlsx	MK	Sep-15
PMC4131128	Ggallus	Breast_Cancer_Res_Treat	2014	https://www.ncbi.nlm.nih.gov/pmc/articles/PMC4131128/bin/10549_2014_3056_MOESM1_ESM.xls	MK	40603
PMC4136869	Hsapiens	PLoS_One	2014	https://www.ncbi.nlm.nih.gov/pmc/articles/PMC4136869/bin/pone.0105393.s006.xlsx	MK	2021-03-02
PMC4141275	Hsapiens	eLife	2014	https://www.ncbi.nlm.nih.gov/pmc/articles/PMC4141275/bin/elife02725s006.xlsx	MK	2021-03-01
PMC4141275	Ggallus	eLife	2014	https://www.ncbi.nlm.nih.gov/pmc/articles/PMC4141275/bin/elife02725s007.xlsx	MK	2021-03-01
PMC4141782	Ggallus	PLoS_One	2014	https://www.ncbi.nlm.nih.gov/pmc/articles/PMC4141782/bin/pone.0105522.s002.xls	MK	3-Sep
PMC4144343	Hsapiens	Front_Genet	2014	https://www.ncbi.nlm.nih.gov/pmc/articles/PMC4144343/bin/DataSheet2.XLSX	MK	2021-03-01
PMC4144343	Hsapiens	Front_Genet	2014	https://www.ncbi.nlm.nih.gov/pmc/articles/PMC4144343/bin/DataSheet3.XLSX	MK	2021-03-06
PMC4144343	Hsapiens	Front_Genet	2014	https://www.ncbi.nlm.nih.gov/pmc/articles/PMC4144343/bin/DataSheet4.XLSX	MK	9-Sep
PMC4144343	Hsapiens	Front_Genet	2014	https://www.ncbi.nlm.nih.gov/pmc/articles/PMC4144343/bin/DataSheet5.XLSX	MK	2021-03-07
PMC4144845	Scerevisiae	PLoS_Biol	2014	https://www.ncbi.nlm.nih.gov/pmc/articles/PMC4144845/bin/pbio.1001935.s008.xls	MK	2021-10-01
PMC4144845	Scerevisiae	PLoS_Biol	2014	https://www.ncbi.nlm.nih.gov/pmc/articles/PMC4144845/bin/pbio.1001935.s011.xlsx	MK	2021-10-01
PMC4144845	Scerevisiae	PLoS_Biol	2014	https://www.ncbi.nlm.nih.gov/pmc/articles/PMC4144845/bin/pbio.1001935.s016.xlsx	MK	2021-10-01
PMC4144907	Hsapiens	PLoS_One	2014	https://www.ncbi.nlm.nih.gov/pmc/articles/PMC4144907/bin/pone.0105764.s003.xlsx	MK	2021-03-02
PMC4144987	Ggallus	Epigenetics_Chromatin	2014	https://www.ncbi.nlm.nih.gov/pmc/articles/PMC4144987/bin/1756-8935-7-21-S2.xlsx	MK	9-Sep
PMC4147169	Hsapiens	BMC_Genomics	2014	https://www.ncbi.nlm.nih.gov/pmc/articles/PMC4147169/bin/12864_2014_6371_MOESM9_ESM.xls	MK	41153
PMC4148102	Mmusculus	Oncotarget	2014	https://www.ncbi.nlm.nih.gov/pmc/articles/PMC4148102/bin/oncotarget-05-4821-s002.xlsx	MK	2021-03-11
PMC4148212	Dmelanogaster	PLoS_Genet	2014	https://www.ncbi.nlm.nih.gov/pmc/articles/PMC4148212/bin/pgen.1004595.s013.xlsx	MK	Sep-01
PMC4148212	Dmelanogaster	PLoS_Genet	2014	https://www.ncbi.nlm.nih.gov/pmc/articles/PMC4148212/bin/pgen.1004595.s015.xlsx	MK	Sep-01
PMC4148212	Dmelanogaster	PLoS_Genet	2014	https://www.ncbi.nlm.nih.gov/pmc/articles/PMC4148212/bin/pgen.1004595.s016.xlsx	MK	Sep-01
PMC4148212	Dmelanogaster	PLoS_Genet	2014	https://www.ncbi.nlm.nih.gov/pmc/articles/PMC4148212/bin/pgen.1004595.s017.xlsx	MK	Sep-01
PMC4148256	Scerevisiae	Mol_Biol_Cell	2014	https://www.ncbi.nlm.nih.gov/pmc/articles/PMC4148256/bin/supp_E14-04-0871v1_mc-E14-04-0871-s03.xls	MK	2009-07-01
PMC4148527	Hsapiens	Genome_Med	2014	https://www.ncbi.nlm.nih.gov/pmc/articles/PMC4148527/bin/13073_2014_56_MOESM2_ESM.xlsx	MK	2021-03-07
PMC4150773	Drerio	Nucleic_Acids_Res	2014	https://www.ncbi.nlm.nih.gov/pmc/articles/PMC4150773/bin/supp_gku661_nar-01175-h-2014-File010.xlsx	MK	Sep-02
PMC4150773	Drerio	Nucleic_Acids_Res	2014	https://www.ncbi.nlm.nih.gov/pmc/articles/PMC4150773/bin/supp_gku661_nar-01175-h-2014-File011.xlsx	MK	2021-03-01
PMC4151853	Hsapiens	J_Natl_Cancer_Inst	2014	https://www.ncbi.nlm.nih.gov/pmc/articles/PMC4151853/bin/supp_dju152_jnci_JNCI_13_1992_s01.xlsx	MK	41334
PMC4152579	Ggallus	BMC_Genomics	2014	https://www.ncbi.nlm.nih.gov/pmc/articles/PMC4152579/bin/12864_2013_6386_MOESM1_ESM.xlsx	MK	2021-03-11
PMC4153622	Hsapiens	Aging_	2014	https://www.ncbi.nlm.nih.gov/pmc/articles/PMC4153622/bin/aging-06-545-s001.xlsx	MK	2021-03-02
PMC4154636	Hsapiens	PLoS_Comput_Biol	2014	https://www.ncbi.nlm.nih.gov/pmc/articles/PMC4154636/bin/pcbi.1003825.s014.xlsx	MK	2021-03-01
PMC4154679	Mmusculus	PLoS_Genet	2014	https://www.ncbi.nlm.nih.gov/pmc/articles/PMC4154679/bin/pgen.1004593.s014.xlsx	MK	2021-03-01
PMC4155105	Hsapiens	BMC_Genomics	2014	https://www.ncbi.nlm.nih.gov/pmc/articles/PMC4155105/bin/12864_2014_6396_MOESM19_ESM.xls	MK	2-Sep
PMC4155105	Hsapiens	BMC_Genomics	2014	https://www.ncbi.nlm.nih.gov/pmc/articles/PMC4155105/bin/12864_2014_6396_MOESM20_ESM.xls	MK	2021-03-10
PMC4155105	Hsapiens	BMC_Genomics	2014	https://www.ncbi.nlm.nih.gov/pmc/articles/PMC4155105/bin/12864_2014_6396_MOESM21_ESM.xls	MK	2021-03-10
PMC4155105	Hsapiens	BMC_Genomics	2014	https://www.ncbi.nlm.nih.gov/pmc/articles/PMC4155105/bin/12864_2014_6396_MOESM25_ESM.xls	MK	2021-03-03
PMC4155105	Hsapiens	BMC_Genomics	2014	https://www.ncbi.nlm.nih.gov/pmc/articles/PMC4155105/bin/12864_2014_6396_MOESM37_ESM.xls	MK	2021-03-03
PMC4155105	Hsapiens	BMC_Genomics	2014	https://www.ncbi.nlm.nih.gov/pmc/articles/PMC4155105/bin/12864_2014_6396_MOESM39_ESM.xls	MK	2021-03-01
PMC4155105	Hsapiens	BMC_Genomics	2014	https://www.ncbi.nlm.nih.gov/pmc/articles/PMC4155105/bin/12864_2014_6396_MOESM3_ESM.xls	MK	2-Sep
PMC4155105	Hsapiens	BMC_Genomics	2014	https://www.ncbi.nlm.nih.gov/pmc/articles/PMC4155105/bin/12864_2014_6396_MOESM41_ESM.xls	MK	2021-03-04
PMC4155105	Hsapiens	BMC_Genomics	2014	https://www.ncbi.nlm.nih.gov/pmc/articles/PMC4155105/bin/12864_2014_6396_MOESM43_ESM.xls	MK	2021-03-03
PMC4155105	Hsapiens	BMC_Genomics	2014	https://www.ncbi.nlm.nih.gov/pmc/articles/PMC4155105/bin/12864_2014_6396_MOESM4_ESM.xls	MK	2021-03-10
PMC4155105	Hsapiens	BMC_Genomics	2014	https://www.ncbi.nlm.nih.gov/pmc/articles/PMC4155105/bin/12864_2014_6396_MOESM58_ESM.xls	MK	2021-03-03
PMC4155105	Hsapiens	BMC_Genomics	2014	https://www.ncbi.nlm.nih.gov/pmc/articles/PMC4155105/bin/12864_2014_6396_MOESM5_ESM.xls	MK	2021-03-10
PMC4155105	Hsapiens	BMC_Genomics	2014	https://www.ncbi.nlm.nih.gov/pmc/articles/PMC4155105/bin/12864_2014_6396_MOESM6_ESM.xls	MK	2021-03-01
PMC4156308	Mmusculus	Mol_Cell	2014	https://www.ncbi.nlm.nih.gov/pmc/articles/PMC4156308/bin/mmc2.xls	MK	2021-03-02
PMC4156408	Hsapiens	PLoS_One	2014	https://www.ncbi.nlm.nih.gov/pmc/articles/PMC4156408/bin/pone.0106862.s004.xls	MK	Sep-09
PMC4157793	Hsapiens	PLoS_One	2014	https://www.ncbi.nlm.nih.gov/pmc/articles/PMC4157793/bin/pone.0106784.s008.xls	MK	2021-12-01
PMC4157799	Ggallus	PLoS_One	2014	https://www.ncbi.nlm.nih.gov/pmc/articles/PMC4157799/bin/pone.0106780.s001.xlsx	MK	5-Sep
PMC4159113	Hsapiens	PLoS_Biol	2014	https://www.ncbi.nlm.nih.gov/pmc/articles/PMC4159113/bin/pbio.1001945.s001.xlsx	MK	2021-03-01
PMC4159113	Hsapiens	PLoS_Biol	2014	https://www.ncbi.nlm.nih.gov/pmc/articles/PMC4159113/bin/pbio.1001945.s002.xlsx	MK	2021-03-03
PMC4161965	Hsapiens	Sci_Rep	2014	https://www.ncbi.nlm.nih.gov/pmc/articles/PMC4161965/bin/srep06347-s2.xls	MZ	30-Nov
PMC4162491	Hsapiens	Nat_Commun	2014	https://www.ncbi.nlm.nih.gov/pmc/articles/PMC4162491/bin/NIHMS615497-supplement-Supplementary_Data_15.xlsx	MK	40969
PMC4162491	Hsapiens	Nat_Commun	2014	https://www.ncbi.nlm.nih.gov/pmc/articles/PMC4162491/bin/NIHMS615497-supplement-Supplementary_Data_16.xlsx	MK	40969
PMC4162491	Hsapiens	Nat_Commun	2014	https://www.ncbi.nlm.nih.gov/pmc/articles/PMC4162491/bin/NIHMS615497-supplement-Supplementary_Data_17.xlsx	MK	40969
PMC4162491	Hsapiens	Nat_Commun	2014	https://www.ncbi.nlm.nih.gov/pmc/articles/PMC4162491/bin/NIHMS615497-supplement-Supplementary_Data_1.xlsx	MK	40969
PMC4162491	Hsapiens	Nat_Commun	2014	https://www.ncbi.nlm.nih.gov/pmc/articles/PMC4162491/bin/NIHMS615497-supplement-Supplementary_Data_5.xlsx	MK	40970
PMC4162745	Dmelanogaster	Cell	2014	https://www.ncbi.nlm.nih.gov/pmc/articles/PMC4162745/bin/mmc3.xlsx	MK	2021-03-01
PMC4162962	Hsapiens	BMC_Genomics	2014	https://www.ncbi.nlm.nih.gov/pmc/articles/PMC4162962/bin/12864_2014_6433_MOESM12_ESM.xls	MK	41897
PMC4162962	Hsapiens	BMC_Genomics	2014	https://www.ncbi.nlm.nih.gov/pmc/articles/PMC4162962/bin/12864_2014_6433_MOESM14_ESM.xls	MK	2021-03-05
PMC4162962	Hsapiens	BMC_Genomics	2014	https://www.ncbi.nlm.nih.gov/pmc/articles/PMC4162962/bin/12864_2014_6433_MOESM15_ESM.xls	MK	2021-03-05
PMC4162962	Hsapiens	BMC_Genomics	2014	https://www.ncbi.nlm.nih.gov/pmc/articles/PMC4162962/bin/12864_2014_6433_MOESM16_ESM.xls	MK	2021-03-03
PMC4162962	Hsapiens	BMC_Genomics	2014	https://www.ncbi.nlm.nih.gov/pmc/articles/PMC4162962/bin/12864_2014_6433_MOESM3_ESM.xls	MK	2021-03-01
PMC4162962	Hsapiens	BMC_Genomics	2014	https://www.ncbi.nlm.nih.gov/pmc/articles/PMC4162962/bin/12864_2014_6433_MOESM4_ESM.xls	MK	11-Sep
PMC4162962	Hsapiens	BMC_Genomics	2014	https://www.ncbi.nlm.nih.gov/pmc/articles/PMC4162962/bin/12864_2014_6433_MOESM6_ESM.xls	MK	15-Sep
PMC4162962	Hsapiens	BMC_Genomics	2014	https://www.ncbi.nlm.nih.gov/pmc/articles/PMC4162962/bin/12864_2014_6433_MOESM7_ESM.xls	MK	11-Sep
PMC4165366	Hsapiens	Genome_Biol	2014	https://www.ncbi.nlm.nih.gov/pmc/articles/PMC4165366/bin/13059_2014_405_MOESM2_ESM.xls	MK	8615
PMC4167545	Hsapiens	PLoS_One	2014	https://www.ncbi.nlm.nih.gov/pmc/articles/PMC4167545/bin/pone.0103988.s008.xlsx	MK	40057
PMC4169020	Hsapiens	Epigenetics	2014	https://www.ncbi.nlm.nih.gov/pmc/articles/PMC4169020/bin/epi-9-1280-s05.xls	MZ	24432 (NM_022914)
PMC4169061	Ggallus	Genes_Nutr	2014	https://www.ncbi.nlm.nih.gov/pmc/articles/PMC4169061/bin/12263_2014_408_MOESM2_ESM.xlsx	MK	2021-12-01
PMC4169169	Celegans	G3_	2014	https://www.ncbi.nlm.nih.gov/pmc/articles/PMC4169169/bin/supp_g3.114.012351_TableS4.xls	MK	2021-03-06
PMC4169643	Hsapiens	Genome_Biol	2014	https://www.ncbi.nlm.nih.gov/pmc/articles/PMC4169643/bin/13059_2014_426_MOESM1_ESM.xlsx	MK	2021-03-01
PMC4169643	Hsapiens	Genome_Biol	2014	https://www.ncbi.nlm.nih.gov/pmc/articles/PMC4169643/bin/13059_2014_426_MOESM4_ESM.xlsx	MZ	Mar-02
PMC4171560	Hsapiens	Eur_J_Med_Res	2014	https://www.ncbi.nlm.nih.gov/pmc/articles/PMC4171560/bin/40001_2014_47_MOESM3_ESM.xlsx	MK	2021-03-04
PMC4171634	Hsapiens	Oncotarget	2014	https://www.ncbi.nlm.nih.gov/pmc/articles/PMC4171634/bin/oncotarget-05-6338-s003.xlsx	MK	11-Sep
PMC4171634	Hsapiens	Oncotarget	2014	https://www.ncbi.nlm.nih.gov/pmc/articles/PMC4171634/bin/oncotarget-05-6338-s004.xlsx	MK	2021-03-08
PMC4175287	Hsapiens	Mol_Cancer	2014	https://www.ncbi.nlm.nih.gov/pmc/articles/PMC4175287/bin/12943_2014_1416_MOESM7_ESM.xls	MK	39141
PMC4177372	Hsapiens	Clin_Epigenetics	2014	https://www.ncbi.nlm.nih.gov/pmc/articles/PMC4177372/bin/1868-7083-6-18-S11.xlsx	MK	2021-03-01
PMC4177372	Hsapiens	Clin_Epigenetics	2014	https://www.ncbi.nlm.nih.gov/pmc/articles/PMC4177372/bin/1868-7083-6-18-S12.xlsx	MK	2021-03-01
PMC4177372	Hsapiens	Clin_Epigenetics	2014	https://www.ncbi.nlm.nih.gov/pmc/articles/PMC4177372/bin/1868-7083-6-18-S13.xlsx	MK	2021-03-03
PMC4177372	Hsapiens	Clin_Epigenetics	2014	https://www.ncbi.nlm.nih.gov/pmc/articles/PMC4177372/bin/1868-7083-6-18-S16.xlsx	MK	2021-03-01
PMC4177372	Hsapiens	Clin_Epigenetics	2014	https://www.ncbi.nlm.nih.gov/pmc/articles/PMC4177372/bin/1868-7083-6-18-S4.xlsx	MK	1-Sep
PMC4177372	Hsapiens	Clin_Epigenetics	2014	https://www.ncbi.nlm.nih.gov/pmc/articles/PMC4177372/bin/1868-7083-6-18-S5.xlsx	MK	2021-03-01
PMC4177372	Hsapiens	Clin_Epigenetics	2014	https://www.ncbi.nlm.nih.gov/pmc/articles/PMC4177372/bin/1868-7083-6-18-S6.xlsx	MK	2021-03-01
PMC4177372	Hsapiens	Clin_Epigenetics	2014	https://www.ncbi.nlm.nih.gov/pmc/articles/PMC4177372/bin/1868-7083-6-18-S8.xlsx	MK	5-Sep
PMC4177372	Hsapiens	Clin_Epigenetics	2014	https://www.ncbi.nlm.nih.gov/pmc/articles/PMC4177372/bin/1868-7083-6-18-S9.xlsx	MK	2021-03-03
PMC4178301	Mmusculus	Brain_Behav	2014	https://www.ncbi.nlm.nih.gov/pmc/articles/PMC4178301/bin/brb30004-0903-sd1.xls	MK	38270
PMC4183418	Hsapiens	PLoS_Genet	2014	https://www.ncbi.nlm.nih.gov/pmc/articles/PMC4183418/bin/pgen.1004648.s006.xlsx	MK	2010-02-28
PMC4184787	Mmusculus	PLoS_One	2014	https://www.ncbi.nlm.nih.gov/pmc/articles/PMC4184787/bin/pone.0108553.s006.xlsx	MK	5-Sep
PMC4188043	Mmusculus	Mol_Syst_Biol	2014	https://www.ncbi.nlm.nih.gov/pmc/articles/PMC4188043/bin/MSB-10-5-730-s8.xls	MK	2021-03-02
PMC4189592	Hsapiens	Genome_Biol	2014	https://www.ncbi.nlm.nih.gov/pmc/articles/PMC4189592/bin/13059_2014_436_MOESM1_ESM.xlsx	MK	2021-03-11
PMC4189735	Mmusculus	Genome_Biol	2014	https://www.ncbi.nlm.nih.gov/pmc/articles/PMC4189735/bin/13059_2014_451_MOESM2_ESM.xls	MK	2021-03-03
PMC4189735	Mmusculus	Genome_Biol	2014	https://www.ncbi.nlm.nih.gov/pmc/articles/PMC4189735/bin/13059_2014_451_MOESM6_ESM.xls	MK	Sep-02
PMC4190347	Mmusculus	BMC_Genomics	2014	https://www.ncbi.nlm.nih.gov/pmc/articles/PMC4190347/bin/12864_2014_6501_MOESM1_ESM.xls	MK	2021-03-01
PMC4190347	Mmusculus	BMC_Genomics	2014	https://www.ncbi.nlm.nih.gov/pmc/articles/PMC4190347/bin/12864_2014_6501_MOESM2_ESM.xls	MK	2021-03-02
PMC4190347	Mmusculus	BMC_Genomics	2014	https://www.ncbi.nlm.nih.gov/pmc/articles/PMC4190347/bin/12864_2014_6501_MOESM3_ESM.xls	MK	2021-03-01
PMC4191885	Mmusculus	PLoS_Comput_Biol	2014	https://www.ncbi.nlm.nih.gov/pmc/articles/PMC4191885/bin/pcbi.1003884.s008.xlsx	MK	2-Sep
PMC4191885	Mmusculus	PLoS_Comput_Biol	2014	https://www.ncbi.nlm.nih.gov/pmc/articles/PMC4191885/bin/pcbi.1003884.s010.xlsx	MK	2021-03-07
PMC4192605	Hsapiens	PLoS_Pathog	2014	https://www.ncbi.nlm.nih.gov/pmc/articles/PMC4192605/bin/ppat.1004419.s002.xls	MK	2021-03-10
PMC4192605	Hsapiens	PLoS_Pathog	2014	https://www.ncbi.nlm.nih.gov/pmc/articles/PMC4192605/bin/ppat.1004419.s003.xls	MK	2021-03-10
PMC4192605	Hsapiens	PLoS_Pathog	2014	https://www.ncbi.nlm.nih.gov/pmc/articles/PMC4192605/bin/ppat.1004419.s004.xls	MK	2021-03-10
PMC4194125	Hsapiens	EMBO_J	2014	https://www.ncbi.nlm.nih.gov/pmc/articles/PMC4194125/bin/embj0033-1365-sd8.xls	MK	2021-03-01
PMC4195499	Hsapiens	DNA_Res	2014	https://www.ncbi.nlm.nih.gov/pmc/articles/PMC4195499/bin/supp_dsu019_dsu019supp_table3.xls	MZ	39874.000
PMC4195499	Hsapiens	DNA_Res	2014	https://www.ncbi.nlm.nih.gov/pmc/articles/PMC4195499/bin/supp_dsu019_dsu019supp_table4.xls	MK	39874
PMC4199417	Mmusculus	Transl_Psychiatry	2014	https://www.ncbi.nlm.nih.gov/pmc/articles/PMC4199417/bin/tp201478x6.xls	MZ	15-Sep
PMC4199483	Hsapiens	PLoS_Comput_Biol	2014	https://www.ncbi.nlm.nih.gov/pmc/articles/PMC4199483/bin/pcbi.1003876.s002.xlsx	MK	Sep-02
PMC4199491	Mmusculus	PLoS_Genet	2014	https://www.ncbi.nlm.nih.gov/pmc/articles/PMC4199491/bin/pgen.1004645.s010.xls	MK	41700
PMC4199491	Mmusculus	PLoS_Genet	2014	https://www.ncbi.nlm.nih.gov/pmc/articles/PMC4199491/bin/pgen.1004645.s012.xls	MK	2021-03-04
PMC4199491	Mmusculus	PLoS_Genet	2014	https://www.ncbi.nlm.nih.gov/pmc/articles/PMC4199491/bin/pgen.1004645.s014.xls	MK	41700
PMC4199690	Hsapiens	G3_	2014	https://www.ncbi.nlm.nih.gov/pmc/articles/PMC4199690/bin/supp_g3.114.011262_FileS1.xlsx	MK	2021-03-01
PMC4199690	Hsapiens	G3_	2014	https://www.ncbi.nlm.nih.gov/pmc/articles/PMC4199690/bin/supp_g3.114.011262_FileS2.xlsx	MK	2021-03-02
PMC4202127	Hsapiens	Oncotarget	2014	https://www.ncbi.nlm.nih.gov/pmc/articles/PMC4202127/bin/oncotarget-05-7342-s002.xlsx	MZ	41521
PMC4203002	Hsapiens	Transl_Psychiatry	2014	https://www.ncbi.nlm.nih.gov/pmc/articles/PMC4203002/bin/tp201468x5.xls	MK	2021-03-01
PMC4207467	Celegans	PLoS_Genet	2014	https://www.ncbi.nlm.nih.gov/pmc/articles/PMC4207467/bin/pgen.1004609.s007.xlsx	MK	41339
PMC4207689	Mmusculus	PLoS_One	2014	https://www.ncbi.nlm.nih.gov/pmc/articles/PMC4207689/bin/pone.0109382.s001.xlsx	MK	2021-03-01
PMC4207689	Mmusculus	PLoS_One	2014	https://www.ncbi.nlm.nih.gov/pmc/articles/PMC4207689/bin/pone.0109382.s002.xlsx	MK	2021-03-01
PMC4207689	Mmusculus	PLoS_One	2014	https://www.ncbi.nlm.nih.gov/pmc/articles/PMC4207689/bin/pone.0109382.s003.xlsx	MK	2021-03-01
PMC4207689	Mmusculus	PLoS_One	2014	https://www.ncbi.nlm.nih.gov/pmc/articles/PMC4207689/bin/pone.0109382.s004.xlsx	MK	2021-03-01
PMC4207689	Mmusculus	PLoS_One	2014	https://www.ncbi.nlm.nih.gov/pmc/articles/PMC4207689/bin/pone.0109382.s006.xlsx	MK	2021-03-01
PMC4208810	Hsapiens	PLoS_One	2014	https://www.ncbi.nlm.nih.gov/pmc/articles/PMC4208810/bin/pone.0111146.s001.xlsx	MK	Sep-09
PMC4210245	Hsapiens	PLoS_One	2014	https://www.ncbi.nlm.nih.gov/pmc/articles/PMC4210245/bin/pone.0111187.s003.xls	MK	4-Sep
PMC4213483	Hsapiens	Genome_Med	2014	https://www.ncbi.nlm.nih.gov/pmc/articles/PMC4213483/bin/13073_2014_75_MOESM1_ESM.xlsx	MK	2021-03-02
PMC4214635	Hsapiens	PLoS_Genet	2014	https://www.ncbi.nlm.nih.gov/pmc/articles/PMC4214635/bin/pgen.1004772.s004.xlsx	MK	41335
PMC4217527	Hsapiens	Nat_Genet	2014	https://www.ncbi.nlm.nih.gov/pmc/articles/PMC4217527/bin/NIHMS625854-supplement-2.xlsx	MK	2021-03-01
PMC4218959	Hsapiens	Nat_Commun	2014	https://www.ncbi.nlm.nih.gov/pmc/articles/PMC4218959/bin/ncomms6307-s12.xlsx	MK	2021-03-08
PMC4219131	Hsapiens	BMC_Evol_Biol	2014	https://www.ncbi.nlm.nih.gov/pmc/articles/PMC4219131/bin/12862_2014_212_MOESM6_ESM.xls	MK	40064
PMC4221599	Hsapiens	Mol_Ther_Nucleic_Acids	2014	https://www.ncbi.nlm.nih.gov/pmc/articles/PMC4221599/bin/mtna201439x6.xls	MK	2021-03-01
PMC4221599	Hsapiens	Mol_Ther_Nucleic_Acids	2014	https://www.ncbi.nlm.nih.gov/pmc/articles/PMC4221599/bin/mtna201439x8.xls	MK	2021-03-06
PMC4221674	Dmelanogaster	BMC_Genomics	2014	https://www.ncbi.nlm.nih.gov/pmc/articles/PMC4221674/bin/12864_2014_6621_MOESM7_ESM.xlsx	MK	1/Sep
PMC4221674	Dmelanogaster	BMC_Genomics	2014	https://www.ncbi.nlm.nih.gov/pmc/articles/PMC4221674/bin/12864_2014_6621_MOESM8_ESM.xlsx	MK	41519
PMC4221674	Dmelanogaster	BMC_Genomics	2014	https://www.ncbi.nlm.nih.gov/pmc/articles/PMC4221674/bin/12864_2014_6621_MOESM9_ESM.xlsx	MK	41519
PMC4226763	Hsapiens	Toxicol_Sci	2014	https://www.ncbi.nlm.nih.gov/pmc/articles/PMC4226763/bin/supp_kfu153_toxsci-14-0062-File013.xls	MK	2021-03-02
PMC4227109	Hsapiens	Breast_Cancer_Res	2014	https://www.ncbi.nlm.nih.gov/pmc/articles/PMC4227109/bin/bcr3683-S3.xlsx	MK	38961
PMC4227287	Mmusculus	Front_Mol_Neurosci	2014	https://www.ncbi.nlm.nih.gov/pmc/articles/PMC4227287/bin/Table1.XLSX	MK	Sep-04
PMC4227287	Mmusculus	Front_Mol_Neurosci	2014	https://www.ncbi.nlm.nih.gov/pmc/articles/PMC4227287/bin/Table2.XLSX	MK	35854
PMC4227287	Mmusculus	Front_Mol_Neurosci	2014	https://www.ncbi.nlm.nih.gov/pmc/articles/PMC4227287/bin/Table4.XLSX	MK	36769
PMC4227287	Mmusculus	Front_Mol_Neurosci	2014	https://www.ncbi.nlm.nih.gov/pmc/articles/PMC4227287/bin/Table5.XLSX	MK	38961
PMC4227768	Scerevisiae	Nucleic_Acids_Res	2014	https://www.ncbi.nlm.nih.gov/pmc/articles/PMC4227768/bin/supp_gku915_nar-02767-d-2013-File014.xls	MK	37165
PMC4229214	Ggallus	PLoS_One	2014	https://www.ncbi.nlm.nih.gov/pmc/articles/PMC4229214/bin/pone.0112561.s004.xlsx	MK	2021-03-01
PMC4230737	Hsapiens	Cell_Regen	2014	https://www.ncbi.nlm.nih.gov/pmc/articles/PMC4230737/bin/13619_2013_19_MOESM2_ESM.xls	MK	40971
PMC4230926	Hsapiens	PLoS_One	2014	https://www.ncbi.nlm.nih.govzip/File_S2/Table_S4.xls	MZ	03/01/11
PMC4231481	Hsapiens	Nature	2014	https://www.ncbi.nlm.nih.gov/pmc/articles/PMC4231481/bin/NIHMS629713-supplement-Supllementary_information_2.xlsx	MZ	1-Mar
PMC4232539	Celegans	G3_	2014	https://www.ncbi.nlm.nih.gov/pmc/articles/PMC4232539/bin/supp_g3.114.013052_TableS1.xls	MK	2021-06-01
PMC4235308	Hsapiens	Sci_Rep	2014	https://www.ncbi.nlm.nih.gov/pmc/articles/PMC4235308/bin/srep07097-s2.xls	MK	2021-03-02
PMC4237438	Mmusculus	PLoS_One	2014	https://www.ncbi.nlm.nih.gov/pmc/articles/PMC4237438/bin/pone.0113361.s001.xlsx	MK	Sep-09
PMC4240070	Hsapiens	Front_Neurol	2014	https://www.ncbi.nlm.nih.gov/pmc/articles/PMC4240070/bin/Table_2.XLSX	MK	4-sep
PMC4242529	Ggallus	PLoS_One	2014	https://www.ncbi.nlm.nih.gov/pmc/articles/PMC4242529/bin/pone.0113211.s002.xls	MK	2021-03-08
PMC4243086	Hsapiens	BMC_Bioinformatics	2014	https://www.ncbi.nlm.nih.gov/pmc/articles/PMC4243086/bin/1471-2105-15-S12-S6-S1.xlsx	MK	2021-12-01
PMC4243336	Hsapiens	PeerJ	2014	https://www.ncbi.nlm.nih.gov/pmc/articles/PMC4243336/bin/peerj-02-654-s001.xlsx	MK	2021-03-01
PMC4243378	Hsapiens	Genome_Biol	2014	https://www.ncbi.nlm.nih.gov/pmc/articles/PMC4243378/bin/13059_2014_494_MOESM1_ESM.xlsx	MK	Sep-07
PMC4244205	Hsapiens	Mol_Biol_Cell	2014	https://www.ncbi.nlm.nih.gov/pmc/articles/PMC4244205/bin/supp_E14-06-1038v1_mc-E14-06-1038-s03.xlsx	MK	2021-03-06
PMC4244205	Hsapiens	Mol_Biol_Cell	2014	https://www.ncbi.nlm.nih.gov/pmc/articles/PMC4244205/bin/supp_E14-06-1038v1_mc-E14-06-1038-s04.xlsx	MK	2021-03-06
PMC4244205	Hsapiens	Mol_Biol_Cell	2014	https://www.ncbi.nlm.nih.gov/pmc/articles/PMC4244205/bin/supp_E14-06-1038v1_mc-E14-06-1038-s11.xlsx	MK	2021-03-03
PMC4244910	Hsapiens	Nature	2014	https://www.ncbi.nlm.nih.gov/pmc/articles/PMC4244910/bin/NIHMS586210-supplement-data_set_7.xlsx	MK	2021-03-01
PMC4246476	Hsapiens	BMC_Genomics	2014	https://www.ncbi.nlm.nih.gov/pmc/articles/PMC4246476/bin/12864_2014_6678_MOESM1_ESM.xls	MK	14-Sep
PMC4248721	Hsapiens	Genom_Data	2014	https://www.ncbi.nlm.nih.gov/pmc/articles/PMC4248721/bin/mmc1.xls	MK	2021-03-04
PMC4248721	Mmusculus	Genom_Data	2014	https://www.ncbi.nlm.nih.gov/pmc/articles/PMC4248721/bin/mmc2.xls	MK	2021-03-05
PMC4248721	Dmelanogaster	Genom_Data	2014	https://www.ncbi.nlm.nih.gov/pmc/articles/PMC4248721/bin/mmc3.xlsx	MK	2021-03-04
PMC4250074	Celegans	Nat_Cell_Biol	2014	https://www.ncbi.nlm.nih.gov/pmc/articles/PMC4250074/bin/NIHMS60778-supplement-4.xlsx	MK	40330
PMC4250265	Mmusculus	Mol_Cell	2014	https://www.ncbi.nlm.nih.gov/pmc/articles/PMC4250265/bin/mmc2.xls	MK	2021-03-01
PMC4250265	Mmusculus	Mol_Cell	2014	https://www.ncbi.nlm.nih.gov/pmc/articles/PMC4250265/bin/mmc3.xls	MK	2021-03-05
PMC4251052	Hsapiens	BMC_Bioinformatics	2014	https://www.ncbi.nlm.nih.gov/pmc/articles/PMC4251052/bin/1471-2105-15-S11-S6-S7.xlsx	MK	2021-03-01
PMC4252097	Hsapiens	PLoS_One	2014	https://www.ncbi.nlm.nih.gov/pmc/articles/PMC4252097/bin/pone.0114104.s012.xlsx	MK	Sep-07
PMC4253612	Hsapiens	Genome_Biol	2014	https://www.ncbi.nlm.nih.gov/pmc/articles/PMC4253612/bin/13059_2014_533_MOESM1_ESM.xlsx	MK	2-Sep
PMC4254193	Hsapiens	BMC_Genomics	2014	https://www.ncbi.nlm.nih.gov/pmc/articles/PMC4254193/bin/12864_2014_6698_MOESM2_ESM.xlsx	MK	41334
PMC4255709	Mmusculus	Epigenetics_Chromatin	2014	https://www.ncbi.nlm.nih.gov/pmc/articles/PMC4255709/bin/1756-8935-7-26-S5.xlsx	MK	Sep-02 and 1/03/2003
PMC4257892	Mmusculus	Nature	2014	https://www.ncbi.nlm.nih.gov/pmc/articles/PMC4257892/bin/NIHMS636801-supplement-supp_data_1.xlsx	MK	2021-03-01
PMC4257892	Mmusculus	Nature	2014	https://www.ncbi.nlm.nih.gov/pmc/articles/PMC4257892/bin/NIHMS636801-supplement-supp_data_2.xlsx	MK	9-Sep
PMC4258272	Mmusculus	BMC_Genomics	2014	https://www.ncbi.nlm.nih.gov/pmc/articles/PMC4258272/bin/12864_2014_6722_MOESM3_ESM.xlsx	MZ	Mar-07
PMC4258301	Hsapiens	Epigenetics_Chromatin	2014	https://www.ncbi.nlm.nih.gov/pmc/articles/PMC4258301/bin/13072_2014_339_MOESM5_ESM.xlsx	MD	2021-03-07
PMC4259346	Mmusculus	PLoS_One	2014	https://www.ncbi.nlm.nih.gov/pmc/articles/PMC4259346/bin/pone.0114485.s003.xlsx	MD	2021-03-01
PMC4261989	Hsapiens	Genes_Brain_Behav	2014	https://www.ncbi.nlm.nih.gov/pmc/articles/PMC4261989/bin/gbb0013-0663-SD5.xls	MD	2021-03-01
PMC4262241	Hsapiens	BMC_Bioinformatics	2014	https://www.ncbi.nlm.nih.gov/pmc/articles/PMC4262241/bin/12859_2014_6590_MOESM1_ESM.xlsx	MD	41335
PMC4262388	Drerio	PLoS_One	2014	https://www.ncbi.nlm.nih.gov/pmc/articles/PMC4262388/bin/pone.0114178.s001.xlsx	MD	2021-03-06
PMC4263189	Hsapiens	Nat_Commun	2014	https://www.ncbi.nlm.nih.gov/pmc/articles/PMC4263189/bin/ncomms6531-s3.xlsx	MD	2021-03-01
PMC4263189	Hsapiens	Nat_Commun	2014	https://www.ncbi.nlm.nih.gov/pmc/articles/PMC4263189/bin/ncomms6531-s4.xlsx	MD	2021-03-01
PMC4263189	Hsapiens	Nat_Commun	2014	https://www.ncbi.nlm.nih.gov/pmc/articles/PMC4263189/bin/ncomms6531-s5.xlsx	MD	2021-03-01
PMC4263189	Hsapiens	Nat_Commun	2014	https://www.ncbi.nlm.nih.gov/pmc/articles/PMC4263189/bin/ncomms6531-s6.xlsx	MD	2021-03-01
PMC4263189	Hsapiens	Nat_Commun	2014	https://www.ncbi.nlm.nih.gov/pmc/articles/PMC4263189/bin/ncomms6531-s7.xls	MD	2021-03-01
PMC4266000	Hsapiens	Stem_Cell_Reports	2014	https://www.ncbi.nlm.nih.gov/pmc/articles/PMC4266000/bin/mmc2.xlsx	MD	3-Sep
PMC4266000	Dmelanogaster	Stem_Cell_Reports	2014	https://www.ncbi.nlm.nih.gov/pmc/articles/PMC4266000/bin/mmc3.xlsx	MD	2-Sep
PMC4266000	Hsapiens	Stem_Cell_Reports	2014	https://www.ncbi.nlm.nih.gov/pmc/articles/PMC4266000/bin/mmc5.xlsx	MD	2021-03-01
PMC4266000	Hsapiens	Stem_Cell_Reports	2014	https://www.ncbi.nlm.nih.gov/pmc/articles/PMC4266000/bin/mmc6.xlsx	MD	2021-03-03
PMC4267635	Hsapiens	Nucleic_Acids_Res	2014	https://www.ncbi.nlm.nih.gov/pmc/articles/PMC4267635/bin/supp_gku1186_nar-00699-x-2014-File011.xlsx	MD	2021-03-07
PMC4267635	Hsapiens	Nucleic_Acids_Res	2014	https://www.ncbi.nlm.nih.gov/pmc/articles/PMC4267635/bin/supp_gku1186_nar-00699-x-2014-File012.xlsx	MD	2021-03-01
PMC4267647	Hsapiens	Nucleic_Acids_Res	2014	https://www.ncbi.nlm.nih.gov/pmc/articles/PMC4267647/bin/supp_gku1226_nar-02057-a-2014-File008.xlsx	MD	41159
PMC4268828	Hsapiens	Genome_Biol	2014	https://www.ncbi.nlm.nih.gov/pmc/articles/PMC4268828/bin/13059_2014_536_MOESM3_ESM.xlsx	MD	2021-03-01
PMC4269325	Hsapiens	Nature	2014	https://www.ncbi.nlm.nih.gov/pmc/articles/PMC4269325/bin/NIHMS634665-supplement-supp_table5.xls	MD	2021-03-03
PMC4270294	Hsapiens	Nat_Commun	2014	https://www.ncbi.nlm.nih.gov/pmc/articles/PMC4270294/bin/ncomms6748-s11.xlsx	MD	2021-03-01
PMC4271550	Hsapiens	mBio	2014	https://www.ncbi.nlm.nih.gov/pmc/articles/PMC4271550/bin/mbo006142092st3.xls	MD	2021-03-06
PMC4272536	Hsapiens	Hum_Genomics	2014	https://www.ncbi.nlm.nih.gov/pmc/articles/PMC4272536/bin/40246_2014_20_MOESM1_ESM.xlsx	MD	2021-03-01
PMC4279396	Ggallus	Oncotarget	2014	https://www.ncbi.nlm.nih.gov/pmc/articles/PMC4279396/bin/oncotarget-05-10596-s002.xlsx	MD	2021-09-05
PMC4284644	Hsapiens	Nat_Commun	2014	https://www.ncbi.nlm.nih.gov/pmc/articles/PMC4284644/bin/ncomms6719-s3.xlsx	MD	36219
PMC4284644	Hsapiens	Nat_Commun	2014	https://www.ncbi.nlm.nih.gov/pmc/articles/PMC4284644/bin/ncomms6719-s5.xlsx	MD	37680
PMC4284644	Hsapiens	Nat_Commun	2014	https://www.ncbi.nlm.nih.gov/pmc/articles/PMC4284644/bin/ncomms6719-s9.xlsx	MD	2021-03-01
PMC4284803	Hsapiens	Nat_Commun	2014	https://www.ncbi.nlm.nih.gov/pmc/articles/PMC4284803/bin/ncomms6812-s2.xlsx	MD	37865
PMC4284803	Hsapiens	Nat_Commun	2014	https://www.ncbi.nlm.nih.gov/pmc/articles/PMC4284803/bin/ncomms6812-s6.xlsx	MD	2021-03-03
PMC4284806	Mmusculus	Nat_Commun	2014	https://www.ncbi.nlm.nih.gov/pmc/articles/PMC4284806/bin/ncomms6619-s3.xlsx	MD	41890
PMC4287445	Hsapiens	BMC_Bioinformatics	2014	https://www.ncbi.nlm.nih.gov/pmc/articles/PMC4287445/bin/12859_2014_6643_MOESM3_ESM.xlsx	MD	2021-03-01
PMC4288651	Ggallus	BMC_Bioinformatics	2014	https://www.ncbi.nlm.nih.gov/pmc/articles/PMC4288651/bin/12859_2014_6666_MOESM3_ESM.xlsx	MD	3-Sep
PMC4289277	Dmelanogaster	Genome_Biol	2014	https://www.ncbi.nlm.nih.gov/pmc/articles/PMC4289277/bin/13059_2013_3375_MOESM4_ESM.xlsx	MD	1-Sep
PMC4290824	Hsapiens	Genome_Biol	2014	https://www.ncbi.nlm.nih.gov/pmc/articles/PMC4290824/bin/13059_2014_554_MOESM4_ESM.xlsx	MD	2021-03-01
PMC4295324	Mmusculus	Genome_Biol	2014	https://www.ncbi.nlm.nih.gov/pmc/articles/PMC4295324/bin/13059_2014_545_MOESM2_ESM.xlsx	MD	2021-03-02
PMC4298956	Hsapiens	BMC_Genomics	2014	https://www.ncbi.nlm.nih.gov/pmc/articles/PMC4298956/bin/12864_2014_6897_MOESM3_ESM.xlsx	MD	2021-03-01
PMC4299376	Hsapiens	Mol_Syst_Biol	2014	https://www.ncbi.nlm.nih.gov/pmc/articles/PMC4299376/bin/msb0010-0754-sd18.xlsx	MZ	1-Mar
PMC4299491	Hsapiens	Mol_Syst_Biol	2014	https://www.ncbi.nlm.nih.gov/pmc/articles/PMC4299491/bin/msb0010-0733-sd1.xlsx	MD	14-Sep
PMC4299491	Hsapiens	Mol_Syst_Biol	2014	https://www.ncbi.nlm.nih.gov/pmc/articles/PMC4299491/bin/msb0010-0733-sd2.xlsx	MD	2021-03-01
PMC4299491	Hsapiens	Mol_Syst_Biol	2014	https://www.ncbi.nlm.nih.gov/pmc/articles/PMC4299491/bin/msb0010-0733-sd4.xlsx	MD	5-Sep
PMC4299491	Hsapiens	Mol_Syst_Biol	2014	https://www.ncbi.nlm.nih.gov/pmc/articles/PMC4299491/bin/msb0010-0733-sd6.xlsx	MD	2021-03-01
PMC4300495	Hsapiens	Mol_Syst_Biol	2014	https://www.ncbi.nlm.nih.gov/pmc/articles/PMC4300495/bin/msb0010-0774-sd22.xlsx	MD	15-Sep
PMC4300495	Hsapiens	Mol_Syst_Biol	2014	https://www.ncbi.nlm.nih.gov/pmc/articles/PMC4300495/bin/msb0010-0774-sd23.xlsx	MD	2021-03-11
PMC4302147	Mmusculus	BMC_Genomics	2014	https://www.ncbi.nlm.nih.gov/pmc/articles/PMC4302147/bin/12864_2014_6852_MOESM1_ESM.xlsx	MD	2021-03-08
PMC4303118	Mmusculus	Breast_Cancer_Res	2014	https://www.ncbi.nlm.nih.gov/pmc/articles/PMC4303118/bin/13058_2014_437_MOESM9_ESM.xlsx	MD	Sep-02
PMC4303205	Hsapiens	Breast_Cancer_Res	2014	https://www.ncbi.nlm.nih.gov/pmc/articles/PMC4303205/bin/13058_2014_470_MOESM3_ESM.xlsx	MD	36951
PMC4304881	Hsapiens	Mol_Oncol	2014	https://www.ncbi.nlm.nih.gov/pmc/articles/PMC4304881/bin/MOL2-9-527-s007.xlsx	MD	2021-03-01
PMC4307816	Hsapiens	JMIR_Serious_Games	2014	https://www.ncbi.nlm.nih.gov/pmc/articles/PMC4307816/bin/games_v2i2e7_app3.xlsx	MD	2021-03-01
PMC4313872	Hsapiens	Nat_Med	2014	https://www.ncbi.nlm.nih.gov/pmc/articles/PMC4313872/bin/NIHMS630249-supplement-7.xlsx	MD	2021-03-01
PMC4316632	Drerio	Genome_Biol_Evol	2014	https://www.ncbi.nlm.nih.gov/pmc/articles/PMC4316632/bin/supp_evu279_Supplementary_Tables.xlsx	MD	2021-03-05
PMC4321449	Hsapiens	Hum_Mol_Genet	2014	https://www.ncbi.nlm.nih.gov/pmc/articles/PMC4321449/bin/supp_ddu560_ddu560supp_tables.xls	MD	Sep-02
PMC4326626	Ggallus	Mol_Psychiatry	2014	https://www.ncbi.nlm.nih.gov/pmc/articles/PMC4326626/bin/NIHMS606329-supplement-5.xlsx	MD	40605
PMC4340976	Hsapiens	J_Invest_Dermatol	2014	https://www.ncbi.nlm.nih.gov/pmc/articles/PMC4340976/bin/jid2014425x2.xls	MD	2021-03-07
PMC4349503	Hsapiens	Oncogene	2014	https://www.ncbi.nlm.nih.gov/pmc/articles/PMC4349503/bin/NIHMS59788-supplement-Supp_File_3.xls	MD	382044
PMC4350525	Hsapiens	Transl_Psychiatry	2014	https://www.ncbi.nlm.nih.gov/pmc/articles/PMC4350525/bin/tp201496x2.xls	MD	2021-03-02
PMC4351903	Hsapiens	BMC_Med_Genomics	2014	https://www.ncbi.nlm.nih.gov/pmc/articles/PMC4351903/bin/12920_2014_74_MOESM11_ESM.xlsx	MD	2010-07-03
PMC4351903	Hsapiens	BMC_Med_Genomics	2014	https://www.ncbi.nlm.nih.gov/pmc/articles/PMC4351903/bin/12920_2014_74_MOESM12_ESM.xls	MD	09/15/09
PMC4351903	Hsapiens	BMC_Med_Genomics	2014	https://www.ncbi.nlm.nih.gov/pmc/articles/PMC4351903/bin/12920_2014_74_MOESM2_ESM.xls	MD	09/15/09
PMC4351903	Hsapiens	BMC_Med_Genomics	2014	https://www.ncbi.nlm.nih.gov/pmc/articles/PMC4351903/bin/12920_2014_74_MOESM4_ESM.xlsx	MD	09/15/09
PMC4351903	Hsapiens	BMC_Med_Genomics	2014	https://www.ncbi.nlm.nih.gov/pmc/articles/PMC4351903/bin/12920_2014_74_MOESM5_ESM.xlsx	MD	2009-07-03
PMC4351903	Hsapiens	BMC_Med_Genomics	2014	https://www.ncbi.nlm.nih.gov/pmc/articles/PMC4351903/bin/12920_2014_74_MOESM6_ESM.xlsx	MD	2009-07-03
PMC4351903	Hsapiens	BMC_Med_Genomics	2014	https://www.ncbi.nlm.nih.gov/pmc/articles/PMC4351903/bin/12920_2014_74_MOESM7_ESM.xlsx	MD	2009-07-03
PMC4351903	Hsapiens	BMC_Med_Genomics	2014	https://www.ncbi.nlm.nih.gov/pmc/articles/PMC4351903/bin/12920_2014_74_MOESM8_ESM.xlsx	MD	2009-07-03
PMC4359374	Hsapiens	eLife	2014	https://www.ncbi.nlm.nih.gov/pmc/articles/PMC4359374/bin/elife02626s006.xlsx	MD	2021-10-01
PMC4359376	Mmusculus	eLife	2014	https://www.ncbi.nlm.nih.gov/pmc/articles/PMC4359376/bin/elife02504s003.xlsx	MD	2021-03-05
PMC4359378	Mmusculus	eLife	2014	https://www.ncbi.nlm.nih.gov/pmc/articles/PMC4359378/bin/elife03346s001.xlsx	MD	2021-03-01
PMC4359380	Mmusculus	eLife	2014	https://www.ncbi.nlm.nih.gov/pmc/articles/PMC4359380/bin/elife03613s001.xlsx	MD	Sep-09
PMC4359691	Hsapiens	Aging_	2014	https://www.ncbi.nlm.nih.gov/pmc/articles/PMC4359691/bin/aging-07-0082-s001.xls	MD	2021-03-05
PMC4363948	Hsapiens	BMC_Syst_Biol	2014	https://www.ncbi.nlm.nih.gov/pmc/articles/PMC4363948/bin/s12918-014-0097-z-S4.xlsx	MD	41531
PMC4383022	Mmusculus	eLife	2014	https://www.ncbi.nlm.nih.gov/pmc/articles/PMC4383022/bin/elife04530s003.xlsx	MZ	Mar-04
PMC4383022	Mmusculus	eLife	2014	https://www.ncbi.nlm.nih.gov/pmc/articles/PMC4383022/bin/elife04530s004.xlsx	MZ	Mar-04
PMC4391300	Hsapiens	Clin_Epigenetics	2014	https://www.ncbi.nlm.nih.gov/pmc/articles/PMC4391300/bin/13148_2014_94_MOESM10_ESM.xlsx	MZ	10-Mar
PMC4391300	Hsapiens	Clin_Epigenetics	2014	https://www.ncbi.nlm.nih.gov/pmc/articles/PMC4391300/bin/13148_2014_94_MOESM12_ESM.xlsx	MZ	1-Mar
PMC4391300	Hsapiens	Clin_Epigenetics	2014	https://www.ncbi.nlm.nih.gov/pmc/articles/PMC4391300/bin/13148_2014_94_MOESM13_ESM.xlsx	MZ	10-Mar
PMC4391300	Hsapiens	Clin_Epigenetics	2014	https://www.ncbi.nlm.nih.gov/pmc/articles/PMC4391300/bin/13148_2014_94_MOESM15_ESM.xlsx	MZ	10-Mar
PMC4391300	Hsapiens	Clin_Epigenetics	2014	https://www.ncbi.nlm.nih.gov/pmc/articles/PMC4391300/bin/13148_2014_94_MOESM16_ESM.xlsx	MZ	3-Mar
PMC4391300	Hsapiens	Clin_Epigenetics	2014	https://www.ncbi.nlm.nih.gov/pmc/articles/PMC4391300/bin/13148_2014_94_MOESM9_ESM.xlsx	MZ	1-Mar
PMC4444046	Hsapiens	Nat_Genet	2014	https://www.ncbi.nlm.nih.gov/pmc/articles/PMC4444046/bin/NIHMS644198-supplement-3.xlsx	MZ	8-Mar
PMC4470351	Hsapiens	J_Neurodev_Disord	2014	https://www.ncbi.nlm.nih.gov/pmc/articles/PMC4470351/bin/1866-1955-6-36-S2.xls	MZ	7-Sep
PMC4535528	Hsapiens	Genom_Data	2014	https://www.ncbi.nlm.nih.gov/pmc/articles/PMC4535528/bin/mmc1.xls	MZ	Mar-01
PMC4535529	Hsapiens	Genom_Data	2014	https://www.ncbi.nlm.nih.gov/pmc/articles/PMC4535529/bin/mmc1.xlsx	MZ	1-Mar
PMC4596003	Hsapiens	Nat_Commun	2014	https://www.ncbi.nlm.nih.gov/pmc/articles/PMC4596003/bin/NIHMS64791-supplement-Supplementary_data_3.xlsx	MZ	Mar-06
PMC4596003	Hsapiens	Nat_Commun	2014	https://www.ncbi.nlm.nih.gov/pmc/articles/PMC4596003/bin/NIHMS64791-supplement-Supplementary_data_4.xlsx	MZ	Mar-01
PMC4596003	Hsapiens	Nat_Commun	2014	https://www.ncbi.nlm.nih.gov/pmc/articles/PMC4596003/bin/NIHMS64791-supplement-Supplementary_data_5.xlsx	MZ	Mar-06
PMC4596003	Hsapiens	Nat_Commun	2014	https://www.ncbi.nlm.nih.gov/pmc/articles/PMC4596003/bin/NIHMS64791-supplement-Supplementary_data_9.xlsx	MZ	Mar-01
PMC4622941	Hsapiens	Epigenetics	2014	https://www.ncbi.nlm.nih.gov/pmc/articles/PMC4622941/bin/kepi-09-12-983379-s003.xlsx	MZ	41699
PMC4820030	Drerio	Nature	2014	https://www.ncbi.nlm.nih.gov/pmc/articles/PMC4820030/bin/NIHMS56146-supplement-2.xls	MZ	15-Sep
PMC4281563	Hsapiens	Genes_Dev	2015	https://www.ncbi.nlm.nih.gov/pmc/articles/PMC4281563/bin/supp_29.1.39_SuppTable1.xlsx	MZ	2-Mar
PMC4287345	Hsapiens	PLoS_Comput_Biol	2015	https://www.ncbi.nlm.nih.gov/pmc/articles/PMC4287345/bin/pcbi.1004024.s005.xls	MZ	Sep-06
PMC4287438	Hsapiens	PLoS_Genet	2015	https://www.ncbi.nlm.nih.gov/pmc/articles/PMC4287438/bin/pgen.1004885.s011.xlsx	MZ	8-Mar
PMC4287438	Hsapiens	PLoS_Genet	2015	https://www.ncbi.nlm.nih.gov/pmc/articles/PMC4287438/bin/pgen.1004885.s012.xlsx	MD	1-Mar
PMC4288238	Mmusculus	Front_Neurosci	2015	https://www.ncbi.nlm.nih.gov/pmc/articles/PMC4288238/bin/Table1.XLSX	MD	Sep-10
PMC4288238	Mmusculus	Front_Neurosci	2015	https://www.ncbi.nlm.nih.gov/pmc/articles/PMC4288238/bin/Table2.XLSX	MD	Sep-11
PMC4288238	Mmusculus	Front_Neurosci	2015	https://www.ncbi.nlm.nih.gov/pmc/articles/PMC4288238/bin/Table4.XLSX	MD	Sep-11
PMC4288238	Hsapiens	Front_Neurosci	2015	https://www.ncbi.nlm.nih.gov/pmc/articles/PMC4288238/bin/Table7.XLSX	MD	36951
PMC4298057	Hsapiens	Genome_Med	2015	https://www.ncbi.nlm.nih.gov/pmc/articles/PMC4298057/bin/13073_2014_122_MOESM3_ESM.xls	MD	5-Sep
PMC4298731	Hsapiens	Sci_Rep	2015	https://www.ncbi.nlm.nih.gov/pmc/articles/PMC4298731/bin/srep07857-s2.xls	MD	41707
PMC4300088	Hsapiens	PLoS_One	2015	https://www.ncbi.nlm.nih.gov/pmc/articles/PMC4300088/bin/pone.0113209.s001.xls	MD	Mar-04
PMC4302352	Hsapiens	Int_J_Endocrinol	2015	https://www.ncbi.nlm.nih.gov/pmc/articles/PMC4302352/bin/164087.f1.xlsx	MD	11-Mar
PMC4305010	Hsapiens	Stem_Cells	2015	https://www.ncbi.nlm.nih.gov/pmc/articles/PMC4305010/bin/NIHMS635905-supplement-Supp_TableS3.xlsx	MD	17791
PMC4310610	Hsapiens	PLoS_Comput_Biol	2015	https://www.ncbi.nlm.nih.gov/pmc/articles/PMC4310610/bin/pcbi.1004077.s003.xls	MD	Sep-01
PMC4311423	Hsapiens	J_Exp_Clin_Cancer_Res	2015	https://www.ncbi.nlm.nih.gov/pmc/articles/PMC4311423/bin/13046_2015_121_MOESM4_ESM.xls	MD	10-Sep
PMC4311831	Mmusculus	Proc_Natl_Acad_Sci_U_S_A	2015	https://www.ncbi.nlm.nih.gov/pmc/articles/PMC4311831/bin/pnas.1424028112.sd01.xlsx	MD	1-Mar
PMC4312599	Hsapiens	Virol_J	2015	https://www.ncbi.nlm.nih.gov/pmc/articles/PMC4312599/bin/12985_2014_236_MOESM2_ESM.xlsx	MD	Sep-01
PMC4312599	Hsapiens	Virol_J	2015	https://www.ncbi.nlm.nih.gov/pmc/articles/PMC4312599/bin/12985_2014_236_MOESM3_ESM.xlsx	MZ	2020-03-03
PMC4314071	Scerevisiae	PLoS_One	2015	https://www.ncbi.nlm.nih.gov/pmc/articles/PMC4314071/bin/pone.0116657.s006.xlsx	MD	1-Oct
PMC4314071	Scerevisiae	PLoS_One	2015	https://www.ncbi.nlm.nih.gov/pmc/articles/PMC4314071/bin/pone.0116657.s007.xlsx	MD	1-Oct
PMC4314071	Scerevisiae	PLoS_One	2015	https://www.ncbi.nlm.nih.gov/pmc/articles/PMC4314071/bin/pone.0116657.s008.xlsx	MD	1-Oct
PMC4314071	Scerevisiae	PLoS_One	2015	https://www.ncbi.nlm.nih.gov/pmc/articles/PMC4314071/bin/pone.0116657.s009.xlsx	MD	1-Oct
PMC4315293	Hsapiens	Genome_Res	2015	https://www.ncbi.nlm.nih.gov/pmc/articles/PMC4315293/bin/supp_gr.177121.114_Table_S3B.xlsx	MZ	2020-03-01
PMC4315293	Ggallus	Genome_Res	2015	https://www.ncbi.nlm.nih.gov/pmc/articles/PMC4315293/bin/supp_gr.177121.114_Table_S3D.xlsx	MD	1-Mar
PMC4315295	Mmusculus	Genome_Res	2015	https://www.ncbi.nlm.nih.gov/pmc/articles/PMC4315295/bin/supp_gr.180646.114_Supplemental_Tables.xlsx	MD	2-Mar
PMC4315591	Dmelanogaster	PLoS_Genet	2015	https://www.ncbi.nlm.nih.gov/pmc/articles/PMC4315591/bin/pgen.1004965.s009.xlsx	MZ	2020-12-01
PMC4319764	Hsapiens	PLoS_One	2015	https://www.ncbi.nlm.nih.gov/pmc/articles/PMC4319764/bin/pone.0116977.s001.xlsx	MZ	15-Sep found on row 2
PMC4320840	Hsapiens	Clin_Epigenetics	2015	https://www.ncbi.nlm.nih.gov/pmc/articles/PMC4320840/bin/13148_2014_40_MOESM5_ESM.xlsx	MD	6-Sep
PMC4325231	Hsapiens	Stem_Cell_Reports	2015	https://www.ncbi.nlm.nih.gov/pmc/articles/PMC4325231/bin/mmc2.xlsx	MZ	2020-03-07
PMC4325231	Dmelanogaster	Stem_Cell_Reports	2015	https://www.ncbi.nlm.nih.gov/pmc/articles/PMC4325231/bin/mmc3.xlsx	MD	9.33E+12
PMC4325231	Mmusculus	Stem_Cell_Reports	2015	https://www.ncbi.nlm.nih.gov/pmc/articles/PMC4325231/bin/mmc4.xlsx	MZ	9.63e+17
PMC4326531	Hsapiens	BMC_Genomics	2015	https://www.ncbi.nlm.nih.gov/pmc/articles/PMC4326531/bin/12864_2015_1218_MOESM5_ESM.xlsx	MD	38231
PMC4326531	Hsapiens	BMC_Genomics	2015	https://www.ncbi.nlm.nih.gov/pmc/articles/PMC4326531/bin/12864_2015_1218_MOESM6_ESM.xlsx	MD	38232
PMC4327413	Celegans	Nat_Commun	2015	https://www.ncbi.nlm.nih.gov/pmc/articles/PMC4327413/bin/ncomms7145-s9.xlsx	MZ	Mar-01 in sheet FwMwU
PMC4329073	Hsapiens	Addiction	2015	https://www.ncbi.nlm.nih.gov/pmc/articles/PMC4329073/bin/NIHMS645900-supplement-Supp_TableS1.xlsx	MD	1-Mar
PMC4331716	Hsapiens	BMC_Genomics	2015	https://www.ncbi.nlm.nih.gov/pmc/articles/PMC4331716/bin/1471-2164-16-S2-S2-S4.xlsx	MD	9-Mar
PMC4332478	Hsapiens	PLoS_Comput_Biol	2015	https://www.ncbi.nlm.nih.gov/pmc/articles/PMC4332478/bin/pcbi.1003983.s001.xls	MD	Aug-00
PMC4333414	Mmusculus	Nucleic_Acids_Res	2015	https://www.ncbi.nlm.nih.gov/pmc/articles/PMC4333414/bin/supp_gku1373_nar-01303-m-2014-File011.xlsx	MD	1-Mar
PMC4335295	Mmusculus	Genes_Dev	2015	https://www.ncbi.nlm.nih.gov/pmc/articles/PMC4335295/bin/supp_gad.257592.114_Table_S4.xlsx	MD	Jan-01
PMC4336699	Hsapiens	BMC_Genomics	2015	https://www.ncbi.nlm.nih.gov/pmc/articles/PMC4336699/bin/12864_2015_1233_MOESM5_ESM.xlsx	MD	10-Mar
PMC4337102	Hsapiens	Vet_Res	2015	https://www.ncbi.nlm.nih.gov/pmc/articles/PMC4337102/bin/13567_2015_153_MOESM2_ESM.xls	MD	Mar-01
PMC4338293	Hsapiens	PLoS_One	2015	https://www.ncbi.nlm.nih.gov/pmc/articles/PMC4338293/bin/pone.0118286.s003.xlsx	MD	41343
PMC4338293	Hsapiens	PLoS_One	2015	https://www.ncbi.nlm.nih.gov/pmc/articles/PMC4338293/bin/pone.0118286.s006.xlsx	MD	41341
PMC4338293	Hsapiens	PLoS_One	2015	https://www.ncbi.nlm.nih.gov/pmc/articles/PMC4338293/bin/pone.0118286.s008.xlsx	MD	41341
PMC4339826	Hsapiens	Hum_Genet	2015	https://www.ncbi.nlm.nih.gov/pmc/articles/PMC4339826/bin/NIHMS655674-supplement-439_2014_1524_MOESM1_ESM.xlsx	MD	8-Mar
PMC4340475	Mmusculus	Cell_Metab	2015	https://www.ncbi.nlm.nih.gov/pmc/articles/PMC4340475/bin/NIHMS651847-supplement-5.xlsx	MD	10-Sep
PMC4340687	Celegans	Neuron	2015	https://www.ncbi.nlm.nih.gov/pmc/articles/PMC4340687/bin/NIHMS650628-supplement-2.xlsx	MD	5-Mar
PMC4341466	Hsapiens	eLife	2015	https://www.ncbi.nlm.nih.gov/pmc/articles/PMC4341466/bin/elife05033s001.xlsx	MD	1-Mar
PMC4343140	Rnorvegicus	Proc_Natl_Acad_Sci_U_S_A	2015	https://www.ncbi.nlm.nih.gov/pmc/articles/PMC4343140/bin/pnas.1418845112.sd01.xlsx	MD	9-Sep
PMC4344488	Dmelanogaster	Nucleic_Acids_Res	2015	https://www.ncbi.nlm.nih.gov/pmc/articles/PMC4344488/bin/supp_gku1377_nar-03126-x-2014-File010.xlsx	MD	1-Sep
PMC4345969	Hsapiens	Inflamm_Bowel_Dis	2015	https://www.ncbi.nlm.nih.gov/pmc/articles/PMC4345969/bin/ibd-21-251-s001.xls	MD	9-Sep
PMC4346317	Mmusculus	Immunity	2015	https://www.ncbi.nlm.nih.gov/pmc/articles/PMC4346317/bin/NIHMS662347-supplement-3.xlsx	MD	8-Sep
PMC4346317	Mmusculus	Immunity	2015	https://www.ncbi.nlm.nih.gov/pmc/articles/PMC4346317/bin/NIHMS662347-supplement-7.xlsx	MD	8-Sep
PMC4346612	Hsapiens	Nat_Commun	2015	https://www.ncbi.nlm.nih.gov/pmc/articles/PMC4346612/bin/ncomms7351-s13.xlsx	MD	1-Mar
PMC4346612	Hsapiens	Nat_Commun	2015	https://www.ncbi.nlm.nih.gov/pmc/articles/PMC4346612/bin/ncomms7351-s4.xlsx	MD	1-Sep
PMC4347561	Hsapiens	BMC_Genomics	2015	https://www.ncbi.nlm.nih.gov/pmc/articles/PMC4347561/bin/12864_2015_1231_MOESM1_ESM.xlsx	MD	Sep-05
PMC4347561	Hsapiens	BMC_Genomics	2015	https://www.ncbi.nlm.nih.gov/pmc/articles/PMC4347561/bin/12864_2015_1231_MOESM2_ESM.xlsx	MD	Sep-09
PMC4348775	Athaliana	Plant_Physiol	2015	https://www.ncbi.nlm.nih.gov/pmc/articles/PMC4348775/bin/supp_pp.114.254284_254284SuppTable3.xls	MD	3-Oct
PMC4349982	Hsapiens	Mol_Cell_Proteomics	2015	https://www.ncbi.nlm.nih.gov/pmc/articles/PMC4349982/bin/supp_M114.045575_mcp.M114.045575-11.xlsx	MD	Mar-02
PMC4349982	Hsapiens	Mol_Cell_Proteomics	2015	https://www.ncbi.nlm.nih.gov/pmc/articles/PMC4349982/bin/supp_M114.045575_mcp.M114.045575-7.xlsx	MD	Sep-02
PMC4350297	Athaliana	BMC_Genomics	2015	https://www.ncbi.nlm.nih.gov/pmc/articles/PMC4350297/bin/12864_2015_1331_MOESM16_ESM.xls	MD	Sep-01
PMC4350611	Hsapiens	Mol_Cancer	2015	https://www.ncbi.nlm.nih.gov/pmc/articles/PMC4350611/bin/12943_2014_285_MOESM3_ESM.xls	MD	1-Mar
PMC4350920	Hsapiens	PLoS_One	2015	https://www.ncbi.nlm.nih.gov/pmc/articles/PMC4350920/bin/pone.0118466.s001.xlsx	MD	1-Mar
PMC4350920	Ggallus	PLoS_One	2015	https://www.ncbi.nlm.nih.gov/pmc/articles/PMC4350920/bin/pone.0118466.s002.xlsx	MD	1-Mar
PMC4350920	Hsapiens	PLoS_One	2015	https://www.ncbi.nlm.nih.gov/pmc/articles/PMC4350920/bin/pone.0118466.s003.xlsx	MD	6-Mar
PMC4351299	Hsapiens	Neoplasia	2015	https://www.ncbi.nlm.nih.gov/pmc/articles/PMC4351299/bin/mmc1.xlsx	MD	6-Sep
PMC4351585	Hsapiens	Nat_Commun	2015	https://www.ncbi.nlm.nih.gov/pmc/articles/PMC4351585/bin/ncomms7326-s3.xlsx	MD	9-Mar
PMC4352879	Hsapiens	Genome_Res	2015	https://www.ncbi.nlm.nih.gov/pmc/articles/PMC4352879/bin/supp_gr.180612.114_Supplemental_Tables_S1-S6.xlsx	MZ	1-Mar
PMC4353253	Hsapiens	Front_Neurol	2015	https://www.ncbi.nlm.nih.gov/pmc/articles/PMC4353253/bin/table_2.xlsx	MD	Mar-01
PMC4354331	Hsapiens	Cancer_Inform	2015	https://www.ncbi.nlm.nih.gov/pmc/articles/PMC4354331/bin/CIN-Suppl.6-2014-035-s004.xlsx	MD	11-Sep
PMC4354331	Hsapiens	Cancer_Inform	2015	https://www.ncbi.nlm.nih.gov/pmc/articles/PMC4354331/bin/CIN-Suppl.6-2014-035-s005.xlsx	MD	7-Mar
PMC4357734	Hsapiens	Nucleic_Acids_Res	2015	https://www.ncbi.nlm.nih.gov/pmc/articles/PMC4357734/bin/supp_gkv148_nar-00185-d-2015-File016.xlsx	MD	3-Mar
PMC4357734	Hsapiens	Nucleic_Acids_Res	2015	https://www.ncbi.nlm.nih.gov/pmc/articles/PMC4357734/bin/supp_gkv148_nar-00185-d-2015-File017.xlsx	MD	4-Mar
PMC4357734	Hsapiens	Nucleic_Acids_Res	2015	https://www.ncbi.nlm.nih.gov/pmc/articles/PMC4357734/bin/supp_gkv148_nar-00185-d-2015-File018.xlsx	MD	4-Mar
PMC4357734	Hsapiens	Nucleic_Acids_Res	2015	https://www.ncbi.nlm.nih.gov/pmc/articles/PMC4357734/bin/supp_gkv148_nar-00185-d-2015-File019.xlsx	MD	3-Mar
PMC4358406	Mmusculus	Genes_Dev	2015	https://www.ncbi.nlm.nih.gov/pmc/articles/PMC4358406/bin/supp_29.5.538_Supplemental_Table_3.xlsx	MD	1-Mar
PMC4359441	Mmusculus	Mol_Brain	2015	https://www.ncbi.nlm.nih.gov/pmc/articles/PMC4359441/bin/13041_2015_104_MOESM2_ESM.xlsx	MD	2-Sep
PMC4359441	Mmusculus	Mol_Brain	2015	https://www.ncbi.nlm.nih.gov/pmc/articles/PMC4359441/bin/13041_2015_104_MOESM3_ESM.xlsx	MD	1-Mar
PMC4359497	Athaliana	Plant_Methods	2015	https://www.ncbi.nlm.nih.gov/pmc/articles/PMC4359497/bin/13007_2015_53_MOESM1_ESM.xlsx	MD	1-Mar
PMC4359497	Athaliana	Plant_Methods	2015	https://www.ncbi.nlm.nih.gov/pmc/articles/PMC4359497/bin/13007_2015_53_MOESM4_ESM.xlsx	MD	1-Mar
PMC4359640	Dmelanogaster	Cell	2015	https://www.ncbi.nlm.nih.gov/pmc/articles/PMC4359640/bin/NIHMS661549-supplement-3.xlsx	MD	1-Sep
PMC4359640	Dmelanogaster	Cell	2015	https://www.ncbi.nlm.nih.gov/pmc/articles/PMC4359640/bin/NIHMS661549-supplement-4.xlsx	MD	1-Sep
PMC4359640	Dmelanogaster	Cell	2015	https://www.ncbi.nlm.nih.gov/pmc/articles/PMC4359640/bin/NIHMS661549-supplement-5.xlsx	MD	1-Sep
PMC4359788	Rnorvegicus	BMC_Genomics	2015	https://www.ncbi.nlm.nih.gov/pmc/articles/PMC4359788/bin/12864_2015_1391_MOESM1_ESM.xlsx	MD	Sep-01
PMC4359951	Hsapiens	Clin_Cancer_Res	2015	https://www.ncbi.nlm.nih.gov/pmc/articles/PMC4359951/bin/NIHMS656215-supplement-4.xlsx	MD	41891
PMC4362645	Hsapiens	BMC_Genomics	2015	https://www.ncbi.nlm.nih.gov/pmc/articles/PMC4362645/bin/12864_2015_1290_MOESM7_ESM.xlsx	MD	Mar-01
PMC4363203	Hsapiens	Epigenetics_Chromatin	2015	https://www.ncbi.nlm.nih.gov/pmc/articles/PMC4363203/bin/13072_2014_348_MOESM1_ESM.xls	MD	1-Mar
PMC4363342	Hsapiens	BMC_Med_Genomics	2015	https://www.ncbi.nlm.nih.gov/pmc/articles/PMC4363342/bin/12920_2015_84_MOESM2_ESM.xls	MD	1-Mar
PMC4364196	Hsapiens	Proc_Natl_Acad_Sci_U_S_A	2015	https://www.ncbi.nlm.nih.gov/pmc/articles/PMC4364196/bin/pnas.1501958112.sd01.xlsx	MD	41334
PMC4364623	Dmelanogaster	PLoS_One	2015	https://www.ncbi.nlm.nih.gov/pmc/articles/PMC4364623/bin/pone.0117415.s007.xls	MD	41153
PMC4365001	Hsapiens	PLoS_Genet	2015	https://www.ncbi.nlm.nih.gov/pmc/articles/PMC4365001/bin/pgen.1005035.s004.xlsx	MD	41893
PMC4365001	Hsapiens	PLoS_Genet	2015	https://www.ncbi.nlm.nih.gov/pmc/articles/PMC4365001/bin/pgen.1005035.s006.xlsx	MD	8-Mar
PMC4365001	Hsapiens	PLoS_Genet	2015	https://www.ncbi.nlm.nih.gov/pmc/articles/PMC4365001/bin/pgen.1005035.s008.xlsx	MD	8-Mar
PMC4366019	Mmusculus	PLoS_One	2015	https://www.ncbi.nlm.nih.gov/pmc/articles/PMC4366019/bin/pone.0116096.s010.xlsx	MD	5-Sep
PMC4368631	Hsapiens	PLoS_One	2015	https://www.ncbi.nlm.nih.gov/pmc/articles/PMC4368631/bin/pone.0121748.s003.xlsx	MZ	Sep-10
PMC4368642	Dmelanogaster	PLoS_Comput_Biol	2015	https://www.ncbi.nlm.nih.gov/pmc/articles/PMC4368642/bin/pcbi.1004094.s021.xlsx	MD	1-Sep
PMC4368642	Dmelanogaster	PLoS_Comput_Biol	2015	https://www.ncbi.nlm.nih.gov/pmc/articles/PMC4368642/bin/pcbi.1004094.s022.xlsx	MD	1-Sep
PMC4368642	Dmelanogaster	PLoS_Comput_Biol	2015	https://www.ncbi.nlm.nih.gov/pmc/articles/PMC4368642/bin/pcbi.1004094.s023.xlsx	MD	1-Sep
PMC4368751	Ggallus	PLoS_Comput_Biol	2015	https://www.ncbi.nlm.nih.gov/pmc/articles/PMC4368751/bin/pcbi.1004115.s004.xlsx	MD	37135
PMC4370594	Hsapiens	PLoS_One	2015	https://www.ncbi.nlm.nih.gov/pmc/articles/PMC4370594/bin/pone.0119689.s003.xlsx	MD	1-Mar
PMC4370594	Hsapiens	PLoS_One	2015	https://www.ncbi.nlm.nih.gov/pmc/articles/PMC4370594/bin/pone.0119689.s004.xlsx	MZ	2020-03-01
PMC4370704	Hsapiens	PLoS_One	2015	https://www.ncbi.nlm.nih.gov/pmc/articles/PMC4370704/bin/pone.0119751.s001.xlsx	MZ	36892 (GEN1)
PMC4372331	Hsapiens	PLoS_One	2015	https://www.ncbi.nlm.nih.gov/pmc/articles/PMC4372331/bin/pone.0119383.s003.xlsx	MD	1-Mar
PMC4373102	Hsapiens	Genome_Med	2015	https://www.ncbi.nlm.nih.gov/pmc/articles/PMC4373102/bin/13073_2015_144_MOESM3_ESM.xlsx	MD	4-Sep
PMC4373107	Hsapiens	Mol_Cancer	2015	https://www.ncbi.nlm.nih.gov/pmc/articles/PMC4373107/bin/12943_2015_328_MOESM1_ESM.xlsx	MD	8-Mar
PMC4373911	Athaliana	PLoS_One	2015	https://www.ncbi.nlm.nih.gov/pmc/articles/PMC4373911/bin/pone.0120385.s018.xlsx	MD	4-Oct
PMC4373911	Athaliana	PLoS_One	2015	https://www.ncbi.nlm.nih.gov/pmc/articles/PMC4373911/bin/pone.0120385.s019.xlsx	MD	2-Oct,ATOCT2,OCT2
PMC4374177	Dmelanogaster	BMC_Evol_Biol	2015	https://www.ncbi.nlm.nih.gov/pmc/articles/PMC4374177/bin/12862_2015_316_MOESM3_ESM.xlsx	MZ	1-Sep
PMC4376074	Hsapiens	Genome_Biol	2015	https://www.ncbi.nlm.nih.gov/pmc/articles/PMC4376074/bin/13059_2015_619_MOESM12_ESM.xlsx	MD	2014-03-07
PMC4376074	Mmusculus	Genome_Biol	2015	https://www.ncbi.nlm.nih.gov/pmc/articles/PMC4376074/bin/13059_2015_619_MOESM8_ESM.xlsx	MD	2013-09-05
PMC4378193	Hsapiens	Genes_Dev	2015	https://www.ncbi.nlm.nih.gov/pmc/articles/PMC4378193/bin/supp_gad.242842.114_Supp_Table1_TwistPeakLocation_hg18.xls	MD	1-Mar
PMC4378937	Mmusculus	PLoS_One	2015	https://www.ncbi.nlm.nih.gov/pmc/articles/PMC4378937/bin/pone.0120889.s003.xlsx	MD	1-Mar
PMC4380075	Hsapiens	Hum_Mol_Genet	2015	https://www.ncbi.nlm.nih.gov/pmc/articles/PMC4380075/bin/supp_ddu751_ddu751supp_table1.xlsx	MD	2009-09-01
PMC4380075	Hsapiens	Hum_Mol_Genet	2015	https://www.ncbi.nlm.nih.gov/pmc/articles/PMC4380075/bin/supp_ddu751_ddu751supp_table2.xlsx	MD	2009-09-01
PMC4380075	Hsapiens	Hum_Mol_Genet	2015	https://www.ncbi.nlm.nih.gov/pmc/articles/PMC4380075/bin/supp_ddu751_ddu751supp_table4.xlsx	MD	2009-09-02
PMC4380076	Mmusculus	Hum_Mol_Genet	2015	https://www.ncbi.nlm.nih.gov/pmc/articles/PMC4380076/bin/supp_ddv003_ddv003supp_table2.xlsx	MD	1-Mar
PMC4380107	Hsapiens	Genome_Biol	2015	https://www.ncbi.nlm.nih.gov/pmc/articles/PMC4380107/bin/13059_2015_605_MOESM1_ESM.xlsx	MD	2003-03-01
PMC4380247	Hsapiens	BMC_Med_Genomics	2015	https://www.ncbi.nlm.nih.gov/pmc/articles/PMC4380247/bin/12920_2015_87_MOESM1_ESM.xls	MD	40978
PMC4381059	Mmusculus	Nucleic_Acids_Res	2015	https://www.ncbi.nlm.nih.gov/pmc/articles/PMC4381059/bin/supp_gkv137_nar-03286-h-2014-File013.xls	MD	11-Mar
PMC4381397	Mmusculus	BMC_Biol	2015	https://www.ncbi.nlm.nih.gov/pmc/articles/PMC4381397/bin/12915_2015_128_MOESM10_ESM.xlsx	MD	2020-03-01
PMC4381521	Hsapiens	Genome_Res	2015	https://www.ncbi.nlm.nih.gov/pmc/articles/PMC4381521/bin/supp_gr.185926.114_TableS1.xlsx	MD	38961
PMC4381528	Mmusculus	Genome_Res	2015	https://www.ncbi.nlm.nih.gov/pmc/articles/PMC4381528/bin/supp_gr.181966.114_Supplemental_Tables.xlsx	MD	3-Sep
PMC4382211	Hsapiens	Nature	2015	https://www.ncbi.nlm.nih.gov/pmc/articles/PMC4382211/bin/NIHMS668049-supplement-2.xlsx	MD	2013-09-12
PMC4383549	Hsapiens	PLoS_Genet	2015	https://www.ncbi.nlm.nih.gov/pmc/articles/PMC4383549/bin/pgen.1005061.s007.xlsx	MD	38231
PMC4383756	Hsapiens	Protein_Cell	2015	https://www.ncbi.nlm.nih.gov/pmc/articles/PMC4383756/bin/13238_2015_140_MOESM2_ESM.xlsx	MD	2020-03-01
PMC4383756	Hsapiens	Protein_Cell	2015	https://www.ncbi.nlm.nih.gov/pmc/articles/PMC4383756/bin/13238_2015_140_MOESM8_ESM.xlsx	MD	1-Sep
PMC4383859	Mmusculus	Hum_Mol_Genet	2015	https://www.ncbi.nlm.nih.gov/pmc/articles/PMC4383859/bin/supp_ddv006_ddv006supp_table3.xlsx	MD	41702
PMC4384636	Dmelanogaster	eLife	2015	https://www.ncbi.nlm.nih.gov/pmc/articles/PMC4384636/bin/elife05003s005.xlsx	MD	2020-12-01
PMC4386393	Hsapiens	Proc_Natl_Acad_Sci_U_S_A	2015	https://www.ncbi.nlm.nih.gov/pmc/articles/PMC4386393/bin/pnas.1503370112.sd02.xls	MD	3-Sep
PMC4387714	Celegans	Genes_Dev	2015	https://www.ncbi.nlm.nih.gov/pmc/articles/PMC4387714/bin/supp_29.7.718_Table_S2.xlsx	MD	33477
PMC4387714	Celegans	Genes_Dev	2015	https://www.ncbi.nlm.nih.gov/pmc/articles/PMC4387714/bin/supp_29.7.718_Table_S4.xlsx	MD	2020-10-01
PMC4388518	Hsapiens	PLoS_One	2015	https://www.ncbi.nlm.nih.gov/pmc/articles/PMC4388518/bin/pone.0122396.s007.xls	MD	2020-03-01
PMC4388690	Ggallus	PLoS_One	2015	https://www.ncbi.nlm.nih.gov/pmc/articles/PMC4388690/bin/pone.0121557.s008.xlsx	MD	Sep-03
PMC4389260	Rnorvegicus	Nat_Commun	2015	https://www.ncbi.nlm.nih.gov/pmc/articles/PMC4389260/bin/ncomms7674-s2.xlsx	MZ	9-Sep
PMC4390532	Mmusculus	Nat_Med	2015	https://www.ncbi.nlm.nih.gov/pmc/articles/PMC4390532/bin/NIHMS669030-supplement-2.xlsx	MD	11-Sep
PMC4391279	Mmusculus	Dev_Cell	2015	https://www.ncbi.nlm.nih.gov/pmc/articles/PMC4391279/bin/NIHMS665630-supplement-Supplement_2.xlsx	MD	2020-03-02
PMC4392808	Hsapiens	BMC_Genomics	2015	https://www.ncbi.nlm.nih.gov/pmc/articles/PMC4392808/bin/12864_2015_1465_MOESM3_ESM.xlsx	MD	2-Sep
PMC4394025	Hsapiens	Mol_Cancer_Ther	2015	https://www.ncbi.nlm.nih.gov/pmc/articles/PMC4394025/bin/NIHMS658089-supplement-4.xlsx	MD	9-Sep
PMC4394589	Mmusculus	BMC_Genomics	2015	https://www.ncbi.nlm.nih.gov/pmc/articles/PMC4394589/bin/12864_2015_1475_MOESM1_ESM.xlsx	MD	2020-03-01
PMC4397979	Hsapiens	Cell	2015	https://www.ncbi.nlm.nih.gov/pmc/articles/PMC4397979/bin/NIHMS676398-supplement-10.xlsx	MD	2020-03-02
PMC4398050	Dmelanogaster	Chem_Senses	2015	https://www.ncbi.nlm.nih.gov/pmc/articles/PMC4398050/bin/supp_bjv001_Table_S4._Genome_wide_association_analysis.xlsx	MD	2020-12-01
PMC4399147	Hsapiens	Biotechnol_Biofuels	2015	https://www.ncbi.nlm.nih.gov/pmc/articles/PMC4399147/bin/13068_2015_248_MOESM3_ESM.xlsx	MD	41344 (ENSP00000333181) - also ### can be seen in most of the gene symbols
PMC4399149	Mmusculus	BMC_Neurosci	2015	https://www.ncbi.nlm.nih.gov/pmc/articles/PMC4399149/bin/12868_2015_157_MOESM2_ESM.xls	MD	2020-03-01
PMC4399149	Mmusculus	BMC_Neurosci	2015	https://www.ncbi.nlm.nih.gov/pmc/articles/PMC4399149/bin/12868_2015_157_MOESM5_ESM.xls	MD	2020-03-11
PMC4399149	Mmusculus	BMC_Neurosci	2015	https://www.ncbi.nlm.nih.gov/pmc/articles/PMC4399149/bin/12868_2015_157_MOESM7_ESM.xls	MD	2020-03-07
PMC4399149	Mmusculus	BMC_Neurosci	2015	https://www.ncbi.nlm.nih.gov/pmc/articles/PMC4399149/bin/12868_2015_157_MOESM8_ESM.xls	MD	7-Sep
PMC4400102	Dmelanogaster	PLoS_Biol	2015	https://www.ncbi.nlm.nih.gov/pmc/articles/PMC4400102/bin/pbio.1002078.s003.xlsx	MD	1-Sep
PMC4401557	Hsapiens	PLoS_One	2015	https://www.ncbi.nlm.nih.gov/pmc/articles/PMC4401557/bin/pone.0123499.s012.xlsx	MD	2020-03-01
PMC4402507	Hsapiens	Nucleic_Acids_Res	2015	https://www.ncbi.nlm.nih.gov/pmc/articles/PMC4402507/bin/supp_gku1393_nar-02721-met-f-2014-File009.xlsx	MD	2020-03-07
PMC4402532	Hsapiens	Nucleic_Acids_Res	2015	https://www.ncbi.nlm.nih.gov/pmc/articles/PMC4402532/bin/supp_gkv212_nar-03402-v-2014-File004.xlsx	MD	33784
PMC4403259	Mmusculus	Genes_Dev	2015	https://www.ncbi.nlm.nih.gov/pmc/articles/PMC4403259/bin/supp_gad.259879.115_Table_S1_deseq_analysis.xlsx	MD	2020-03-01
PMC4403259	Mmusculus	Genes_Dev	2015	https://www.ncbi.nlm.nih.gov/pmc/articles/PMC4403259/bin/supp_gad.259879.115_Table_S2_PU1_sites_and_binding_strength_analysis.xlsx	MD	1-Sep
PMC4403259	Mmusculus	Genes_Dev	2015	https://www.ncbi.nlm.nih.gov/pmc/articles/PMC4403259/bin/supp_gad.259879.115_Table_S4_GSEA_analysis.xlsx	MD	11-Sep
PMC4403259	Mmusculus	Genes_Dev	2015	https://www.ncbi.nlm.nih.gov/pmc/articles/PMC4403259/bin/supp_gad.259879.115_Table_S5_GOseq_analysis.xlsx	MD	2020-09-08
PMC4403303	Rnorvegicus	Front_Pharmacol	2015	https://www.ncbi.nlm.nih.gov/pmc/articles/PMC4403303/bin/Table6.XLSX	MD	2020-03-06
PMC4403556	Mmusculus	Front_Genet	2015	https://www.ncbi.nlm.nih.gov/pmc/articles/PMC4403556/bin/Table5.XLSX	MD	2020-03-07
PMC4404697	Hsapiens	BMC_Genomics	2015	https://www.ncbi.nlm.nih.gov/pmc/articles/PMC4404697/bin/12864_2015_1521_MOESM1_ESM.xlsx	MD	34567
PMC4405355	Scerevisiae	Mol_Cell	2015	https://www.ncbi.nlm.nih.gov/pmc/articles/PMC4405355/bin/mmc7.xlsx	MD	2020-10-01
PMC4406291	Hsapiens	Hum_Mol_Genet	2015	https://www.ncbi.nlm.nih.gov/pmc/articles/PMC4406291/bin/supp_ddv034_ddv034supp_tables.xlsx	MD	Feb-97
PMC4407272	Ggallus	eLife	2015	https://www.ncbi.nlm.nih.gov/pmc/articles/PMC4407272/bin/elife06857s004.xlsx	MD	Sep-02
PMC4408095	Hsapiens	PLoS_One	2015	https://www.ncbi.nlm.nih.gov/pmc/articles/PMC4408095/bin/pone.0123569.s008.xls	MD	2019-07-13
PMC4410000	Mmusculus	BMC_Genomics	2015	https://www.ncbi.nlm.nih.gov/pmc/articles/PMC4410000/bin/12864_2015_1506_MOESM3_ESM.xlsx	MD	2020-03-01
PMC4414286	Hsapiens	Genome_Biol	2015	https://www.ncbi.nlm.nih.gov/pmc/articles/PMC4414286/bin/13059_2015_637_MOESM3_ESM.xlsx	MD	2020-03-01
PMC4416816	Mmusculus	PLoS_One	2015	https://www.ncbi.nlm.nih.gov/pmc/articles/PMC4416816/bin/pone.0123263.s008.xlsx	MD	Sep-09
PMC4416816	Mmusculus	PLoS_One	2015	https://www.ncbi.nlm.nih.gov/pmc/articles/PMC4416816/bin/pone.0123263.s009.xlsx	MD	2020-03-06
PMC4417117	Scerevisiae	Genome_Res	2015	https://www.ncbi.nlm.nih.gov/pmc/articles/PMC4417117/bin/supp_gr.184101.114_Table_S4.xls	MD	2018-09-07
PMC4417758	Hsapiens	Nat_Genet	2015	https://www.ncbi.nlm.nih.gov/pmc/articles/PMC4417758/bin/NIHMS681660-supplement-Supplementary_Tables_1-12___14-15.xlsx	MD	2020-03-03
PMC4419202	Hsapiens	Am_J_Pathol	2015	https://www.ncbi.nlm.nih.gov/pmc/articles/PMC4419202/bin/mmc1.xlsx	MD	2020-03-01
PMC4419202	Hsapiens	Am_J_Pathol	2015	https://www.ncbi.nlm.nih.gov/pmc/articles/PMC4419202/bin/mmc2.xlsx	MD	2020-03-01
PMC4419202	Dmelanogaster	Am_J_Pathol	2015	https://www.ncbi.nlm.nih.gov/pmc/articles/PMC4419202/bin/mmc3.xlsx	MD	2020-03-02
PMC4419355	Mmusculus	J_Exp_Med	2015	https://www.ncbi.nlm.nih.gov/pmc/articles/PMC4419355/bin/supp_jem.20141514_JEM_20141514_TableS3.xlsx	MD	2020-03-01
PMC4420031	Dmelanogaster	Cell_Rep	2015	https://www.ncbi.nlm.nih.gov/pmc/articles/PMC4420031/bin/NIHMS659632-supplement-2.xlsx	MD	4-Sep
PMC4420031	Dmelanogaster	Cell_Rep	2015	https://www.ncbi.nlm.nih.gov/pmc/articles/PMC4420031/bin/NIHMS659632-supplement-6.xlsx	MD	12705
PMC4421983	Hsapiens	Genes_Dev	2015	https://www.ncbi.nlm.nih.gov/pmc/articles/PMC4421983/bin/supp_29.9.948_SuppTable2_Genes_FPKM_list.xlsx	MD	2020-03-03
PMC4422378	Mmusculus	BMC_Genomics	2015	https://www.ncbi.nlm.nih.gov/pmc/articles/PMC4422378/bin/12864_2015_1594_MOESM5_ESM.xlsx	MD	2020-03-07
PMC4422407	Hsapiens	Gigascience	2015	https://www.ncbi.nlm.nih.gov/pmc/articles/PMC4422407/bin/13742_2015_57_MOESM4_ESM.xlsx	MD	1-Sep
PMC4422556	Hsapiens	Mol_Syst_Biol	2015	https://www.ncbi.nlm.nih.gov/pmc/articles/PMC4422556/bin/MSB-11-799-s008.xlsx	MD	11-Sep
PMC4422556	Hsapiens	Mol_Syst_Biol	2015	https://www.ncbi.nlm.nih.gov/pmc/articles/PMC4422556/bin/MSB-11-799-s009.xlsx	MD	11-Sep
PMC4422556	Mmusculus	Mol_Syst_Biol	2015	https://www.ncbi.nlm.nih.gov/pmc/articles/PMC4422556/bin/MSB-11-799-s011.xlsx	MD	2020-03-02
PMC4423912	Dmelanogaster	PLoS_Genet	2015	https://www.ncbi.nlm.nih.gov/pmc/articles/PMC4423912/bin/pgen.1005184.s006.xlsx	MD	2-Sep
PMC4423912	Dmelanogaster	PLoS_Genet	2015	https://www.ncbi.nlm.nih.gov/pmc/articles/PMC4423912/bin/pgen.1005184.s013.xlsx	MD	2-Sep
PMC4425538	Hsapiens	PLoS_Genet	2015	https://www.ncbi.nlm.nih.gov/pmc/articles/PMC4425538/bin/pgen.1005223.s011.xlsx	MD	2020-03-01
PMC4425538	Hsapiens	PLoS_Genet	2015	https://www.ncbi.nlm.nih.gov/pmc/articles/PMC4425538/bin/pgen.1005223.s013.xlsx	MD	2020-03-01
PMC4425538	Hsapiens	PLoS_Genet	2015	https://www.ncbi.nlm.nih.gov/pmc/articles/PMC4425538/bin/pgen.1005223.s014.xlsx	MD	2020-03-01
PMC4426448	Mmusculus	Proc_Natl_Acad_Sci_U_S_A	2015	https://www.ncbi.nlm.nih.gov/pmc/articles/PMC4426448/bin/pnas.1505569112.sd02.xlsx	MD	2020-03-01
PMC4427337	Hsapiens	PLoS_One	2015	https://www.ncbi.nlm.nih.gov/pmc/articles/PMC4427337/bin/pone.0126762.s009.xlsx	MD	10-Sep
PMC4429627	Mmusculus	Front_Genet	2015	https://www.ncbi.nlm.nih.gov/pmc/articles/PMC4429627/bin/Table4.XLSX	MD	Sep-03
PMC4430287	Mmusculus	PLoS_One	2015	https://www.ncbi.nlm.nih.gov/pmc/articles/PMC4430287/bin/pone.0127285.s005.xlsx	MD	2-Sep
PMC4430711	Hsapiens	Br_J_Cancer	2015	https://www.ncbi.nlm.nih.gov/pmc/articles/PMC4430711/bin/bjc2014665x7.xls	MD	11-Sep
PMC4430910	Drerio	BMC_Genomics	2015	https://www.ncbi.nlm.nih.gov/pmc/articles/PMC4430910/bin/12864_2015_1591_MOESM1_ESM.xlsx	MD	2020-03-03
PMC4431651	Hsapiens	Nat_Commun	2015	https://www.ncbi.nlm.nih.gov/pmc/articles/PMC4431651/bin/ncomms7186-s2.xls	MD	38891
PMC4431666	Hsapiens	Cell_Rep	2015	https://www.ncbi.nlm.nih.gov/pmc/articles/PMC4431666/bin/mmc2.xlsx	MD	2-Sep
PMC4431873	Ggallus	PLoS_One	2015	https://www.ncbi.nlm.nih.gov/pmc/articles/PMC4431873/bin/pone.0125890.s002.xlsx	MD	2020-03-01
PMC4432801	Hsapiens	Front_Endocrinol_	2015	https://www.ncbi.nlm.nih.gov/pmc/articles/PMC4432801/bin/table_1.xls	MD	10-Sep
PMC4434318	Scerevisiae	eLife	2015	https://www.ncbi.nlm.nih.gov/pmc/articles/PMC4434318/bin/elife06722s002.xlsx	MD	2020-10-01
PMC4434318	Scerevisiae	eLife	2015	https://www.ncbi.nlm.nih.gov/pmc/articles/PMC4434318/bin/elife06722s004.xlsx	MD	2020-10-01
PMC4437458	Ggallus	BMC_Genomics	2015	https://www.ncbi.nlm.nih.gov/pmc/articles/PMC4437458/bin/12864_2015_1580_MOESM5_ESM.xlsx	MD	2020-03-06
PMC4438259	Mmusculus	Front_Neurosci	2015	https://www.ncbi.nlm.nih.gov/pmc/articles/PMC4438259/bin/Table1.XLSX	MD	2020-03-01
PMC4438259	Mmusculus	Front_Neurosci	2015	https://www.ncbi.nlm.nih.gov/pmc/articles/PMC4438259/bin/Table2.XLSX	MD	2020-03-01
PMC4438259	Rnorvegicus	Front_Neurosci	2015	https://www.ncbi.nlm.nih.gov/pmc/articles/PMC4438259/bin/Table6.XLSX	MD	2020-03-01
PMC4440643	Hsapiens	PLoS_Comput_Biol	2015	https://www.ncbi.nlm.nih.gov/pmc/articles/PMC4440643/bin/pcbi.1004269.s019.xls	MD	2020-03-01
PMC4441252	Hsapiens	Nat_Commun	2015	https://www.ncbi.nlm.nih.gov/pmc/articles/PMC4441252/bin/ncomms8126-s2.xlsx	MD	Sep-02
PMC4441380	Hsapiens	PLoS_One	2015	https://www.ncbi.nlm.nih.gov/pmc/articles/PMC4441380/bin/pone.0128086.s002.xlsx	MD	Sep-02
PMC4442312	Hsapiens	eLife	2015	https://www.ncbi.nlm.nih.gov/pmc/articles/PMC4442312/bin/elife06496s001.xlsx	MD	Sep-05
PMC4445815	Hsapiens	Genome_Med	2015	https://www.ncbi.nlm.nih.gov/pmc/articles/PMC4445815/bin/13073_2015_167_MOESM3_ESM.xlsx	MD	Sep-10
PMC4445815	Hsapiens	Genome_Med	2015	https://www.ncbi.nlm.nih.gov/pmc/articles/PMC4445815/bin/13073_2015_167_MOESM4_ESM.xlsx	MD	2021-03-09
PMC4447437	Mmusculus	PLoS_One	2015	https://www.ncbi.nlm.nih.gov/pmc/articles/PMC4447437/bin/pone.0127828.s013.xlsx	MD	2021-03-01
PMC4447437	Mmusculus	PLoS_One	2015	https://www.ncbi.nlm.nih.gov/pmc/articles/PMC4447437/bin/pone.0127828.s014.xlsx	MD	41699
PMC4448008	Athaliana	Front_Plant_Sci	2015	https://www.ncbi.nlm.nih.gov/pmc/articles/PMC4448008/bin/DataSheet6.XLS	MD	1-Sep
PMC4448682	Mmusculus	Genome_Res	2015	https://www.ncbi.nlm.nih.gov/pmc/articles/PMC4448682/bin/supp_gr.184390.114_Table_S2fullsize.xlsx	MD	2021-03-01
PMC4448682	Mmusculus	Genome_Res	2015	https://www.ncbi.nlm.nih.gov/pmc/articles/PMC4448682/bin/supp_gr.184390.114_Table_S6.xlsx	MD	2021-03-01
PMC4448685	Scerevisiae	Genome_Res	2015	https://www.ncbi.nlm.nih.gov/pmc/articles/PMC4448685/bin/supp_gr.185793.114_Table_S3_-_RNA-seq.xlsx	MD	2021-10-01
PMC4448908	Mmusculus	BMC_Dev_Biol	2015	https://www.ncbi.nlm.nih.gov/pmc/articles/PMC4448908/bin/12861_2015_73_MOESM3_ESM.xlsx	MD	2021-03-01
PMC4452382	Hsapiens	J_Allergy_Clin_Immunol	2015	https://www.ncbi.nlm.nih.gov/pmc/articles/PMC4452382/bin/NIHMS649291-supplement-8.xls	MD	43430
PMC4452573	Scerevisiae	Eukaryot_Cell	2015	https://www.ncbi.nlm.nih.gov/pmc/articles/PMC4452573/bin/EC.00004-15_zek999094431sd1.xls	MD	2021-03-02
PMC4452573	Scerevisiae	Eukaryot_Cell	2015	https://www.ncbi.nlm.nih.gov/pmc/articles/PMC4452573/bin/EC.00004-15_zek999094431sd2.xls	MD	2021-03-02
PMC4453538	Mmusculus	mBio	2015	https://www.ncbi.nlm.nih.gov/pmc/articles/PMC4453538/bin/mbo002152244st1.xlsx	MD	41884
PMC4454876	Mmusculus	Front_Genet	2015	https://www.ncbi.nlm.nih.gov/pmc/articles/PMC4454876/bin/Table1.XLSX	MD	2021-03-03
PMC4455061	Rnorvegicus	Nat_Commun	2015	https://www.ncbi.nlm.nih.gov/pmc/articles/PMC4455061/bin/ncomms8200-s2.xlsx	MD	Sep-08
PMC4456163	Ggallus	PLoS_One	2015	https://www.ncbi.nlm.nih.gov/pmc/articles/PMC4456163/bin/pone.0128350.s009.xlsx	MD	40237
PMC4457953	Hsapiens	Am_J_Hum_Genet	2015	https://www.ncbi.nlm.nih.gov/pmc/articles/PMC4457953/bin/mmc2.xlsx	MD	2021-03-01
PMC4458182	Hsapiens	Neuron	2015	https://www.ncbi.nlm.nih.gov/pmc/articles/PMC4458182/bin/NIHMS689000-supplement-2.xlsx	MD	40603
PMC4458182	Mmusculus	Neuron	2015	https://www.ncbi.nlm.nih.gov/pmc/articles/PMC4458182/bin/NIHMS689000-supplement-3.xlsx	MD	2021-03-01
PMC4458236	Hsapiens	Mol_Cell	2015	https://www.ncbi.nlm.nih.gov/pmc/articles/PMC4458236/bin/NIHMS672941-supplement-2.xls	MD	2021-03-01
PMC4458236	Hsapiens	Mol_Cell	2015	https://www.ncbi.nlm.nih.gov/pmc/articles/PMC4458236/bin/NIHMS672941-supplement-3.xls	MD	2021-03-06
PMC4458236	Ggallus	Mol_Cell	2015	https://www.ncbi.nlm.nih.gov/pmc/articles/PMC4458236/bin/NIHMS672941-supplement-4.xls	MD	11-Sep
PMC4460709	Hsapiens	BMC_Med_Genomics	2015	https://www.ncbi.nlm.nih.gov/pmc/articles/PMC4460709/bin/1755-8794-8-S2-S5-S1.xlsx	MD	12-Sep
PMC4460959	Hsapiens	Genome_Biol	2015	https://www.ncbi.nlm.nih.gov/pmc/articles/PMC4460959/bin/13059_2015_668_MOESM4_ESM.xlsx	MD	2021-03-08
PMC4460959	Hsapiens	Genome_Biol	2015	https://www.ncbi.nlm.nih.gov/pmc/articles/PMC4460959/bin/13059_2015_668_MOESM7_ESM.xlsx	MD	2021-03-02
PMC4461266	Hsapiens	PLoS_Pathog	2015	https://www.ncbi.nlm.nih.gov/pmc/articles/PMC4461266/bin/ppat.1004960.s006.xlsx	MD	15-Sep
PMC4466632	Hsapiens	Oncotarget	2015	https://www.ncbi.nlm.nih.gov/pmc/articles/PMC4466632/bin/oncotarget-06-6535-s003.xls	MD	2021-03-01
PMC4467155	Hsapiens	Oncotarget	2015	https://www.ncbi.nlm.nih.gov/pmc/articles/PMC4467155/bin/oncotarget-06-5369-s004.xls	MD	2009-03-01
PMC4467391	Ggallus	Oncotarget	2015	https://www.ncbi.nlm.nih.gov/pmc/articles/PMC4467391/bin/oncotarget-06-5634-s004.xlsx	MD	Sep-04
PMC4467391	Hsapiens	Oncotarget	2015	https://www.ncbi.nlm.nih.gov/pmc/articles/PMC4467391/bin/oncotarget-06-5634-s005.xlsx	MD	Sep-06
PMC4470794	Hsapiens	Mol_Cancer_Res	2015	https://www.ncbi.nlm.nih.gov/pmc/articles/PMC4470794/bin/NIHMS672864-supplement-1.xlsx	MD	6-Sep
PMC4472181	Hsapiens	BMC_Med_Genomics	2015	https://www.ncbi.nlm.nih.gov/pmc/articles/PMC4472181/bin/12920_2015_97_MOESM2_ESM.xls	MD	42257
PMC4472808	Scerevisiae	PLoS_One	2015	https://www.ncbi.nlm.nih.gov/pmc/articles/PMC4472808/bin/pone.0130397.s004.xlsx	MD	38625
PMC4473262	Hsapiens	PLoS_Genet	2015	https://www.ncbi.nlm.nih.gov/pmc/articles/PMC4473262/bin/pgen.1005274.s015.xlsx	MD	2021-03-02
PMC4473262	Hsapiens	PLoS_Genet	2015	https://www.ncbi.nlm.nih.gov/pmc/articles/PMC4473262/bin/pgen.1005274.s021.xlsx	MD	Sep-01
PMC4474455	Mmusculus	Genome_Biol	2015	https://www.ncbi.nlm.nih.gov/pmc/articles/PMC4474455/bin/13059_2015_685_MOESM4_ESM.xlsx	MD	2021-03-02
PMC4474778	Mmusculus	Nat_Immunol	2015	https://www.ncbi.nlm.nih.gov/pmc/articles/PMC4474778/bin/NIHMS677264-supplement-2.xlsx	MD	2021-03-01
PMC4475404	Hsapiens	EMBO_J	2015	https://www.ncbi.nlm.nih.gov/pmc/articles/PMC4475404/bin/embj0034-1718-sd4.xlsx	MD	Sep-04
PMC4477441	Hsapiens	eLife	2015	https://www.ncbi.nlm.nih.gov/pmc/articles/PMC4477441/bin/elife06602s003.xlsx	MD	24432, 1-Mar
PMC4477441	Hsapiens	eLife	2015	https://www.ncbi.nlm.nih.gov/pmc/articles/PMC4477441/bin/elife06602s004.xlsx	MD	24432,1-Mar
PMC4477697	Hsapiens	Sci_Data	2015	https://www.ncbi.nlm.nih.gov/pmc/articles/PMC4477697/bin/sdata201522-s2.xls	MD	11-Sep
PMC4478024	Mmusculus	PLoS_One	2015	https://www.ncbi.nlm.nih.gov/pmc/articles/PMC4478024/bin/pone.0130891.s018.xlsx	MD	39511
PMC4478024	Mmusculus	PLoS_One	2015	https://www.ncbi.nlm.nih.gov/pmc/articles/PMC4478024/bin/pone.0130891.s019.xlsx	MD	39700
PMC4479500	Ggallus	PLoS_One	2015	https://www.ncbi.nlm.nih.gov/pmc/articles/PMC4479500/bin/pone.0122146.s009.xlsx	MD	9-Sep
PMC4480358	Ggallus	PLoS_One	2015	https://www.ncbi.nlm.nih.gov/pmc/articles/PMC4480358/bin/pone.0127702.s001.xls	MD	Sep-07
PMC4480358	Hsapiens	PLoS_One	2015	https://www.ncbi.nlm.nih.gov/pmc/articles/PMC4480358/bin/pone.0127702.s002.xls	MD	39326
PMC4480648	Mmusculus	Nature	2015	https://www.ncbi.nlm.nih.gov/pmc/articles/PMC4480648/bin/NIHMS664235-supplement-Supp_Table_S3.xlsx	MD	2021-03-03
PMC4482061	Hsapiens	Nucleic_Acids_Res	2015	https://www.ncbi.nlm.nih.gov/pmc/articles/PMC4482061/bin/supp_gkv176_nar-02623-x-2014-File004.xlsx	MD	2021-03-02
PMC4482066	Mmusculus	Nucleic_Acids_Res	2015	https://www.ncbi.nlm.nih.gov/pmc/articles/PMC4482066/bin/supp_gkv284_nar-03119-d-2014-File009.xlsx	MD	2021-03-05
PMC4484602	Hsapiens	Cell	2015	https://www.ncbi.nlm.nih.gov/pmc/articles/PMC4484602/bin/NIHMS702018-supplement-Table_S4.xlsx	MD	41526
PMC4484602	Hsapiens	Cell	2015	https://www.ncbi.nlm.nih.gov/pmc/articles/PMC4484602/bin/NIHMS702018-supplement-Table_S5.xlsx	MD	2021-03-02
PMC4486168	Hsapiens	PLoS_One	2015	https://www.ncbi.nlm.nih.gov/pmc/articles/PMC4486168/bin/pone.0131961.s006.xlsx	MD	7-Sep
PMC4487663	Rnorvegicus	Food_Chem_Toxicol	2015	https://www.ncbi.nlm.nih.gov/pmc/articles/PMC4487663/bin/NIHMS679367-supplement-4.xlsx	MD	44534
PMC4487663	Mmusculus	Food_Chem_Toxicol	2015	https://www.ncbi.nlm.nih.gov/pmc/articles/PMC4487663/bin/NIHMS679367-supplement-5.xlsx	MD	41324
PMC4489805	Hsapiens	PLoS_One	2015	https://www.ncbi.nlm.nih.gov/pmc/articles/PMC4489805/bin/pone.0132249.s007.xls	MD	2021-03-05
PMC4490614	Hsapiens	BMC_Genomics	2015	https://www.ncbi.nlm.nih.gov/pmc/articles/PMC4490614/bin/12864_2015_1479_MOESM1_ESM.xlsx	MD	10/09/2014
PMC4490660	Hsapiens	BMC_Cardiovasc_Disord	2015	https://www.ncbi.nlm.nih.gov/pmc/articles/PMC4490660/bin/12872_2015_56_MOESM2_ESM.xls	MD	2021-03-01
PMC4490946	Hsapiens	Mol_Cell	2015	https://www.ncbi.nlm.nih.gov/pmc/articles/PMC4490946/bin/NIHMS689376-supplement-2.xlsx	MD	2021-03-01
PMC4491146	Rnorvegicus	Neuron	2015	https://www.ncbi.nlm.nih.gov/pmc/articles/PMC4491146/bin/NIHMS700361-supplement-3.xls	MD	2021-03-01
PMC4491146	Mmusculus	Neuron	2015	https://www.ncbi.nlm.nih.gov/pmc/articles/PMC4491146/bin/NIHMS700361-supplement-5.xls	MD	2021-03-01
PMC4491146	Mmusculus	Neuron	2015	https://www.ncbi.nlm.nih.gov/pmc/articles/PMC4491146/bin/NIHMS700361-supplement-6.xls	MD	2021-03-02
PMC4491146	Mmusculus	Neuron	2015	https://www.ncbi.nlm.nih.gov/pmc/articles/PMC4491146/bin/NIHMS700361-supplement-7.xls	MD	2021-03-06
PMC4491146	Mmusculus	Neuron	2015	https://www.ncbi.nlm.nih.gov/pmc/articles/PMC4491146/bin/NIHMS700361-supplement-8.xls	MD	2021-03-01
PMC4491792	Hsapiens	Proc_Natl_Acad_Sci_U_S_A	2015	https://www.ncbi.nlm.nih.gov/pmc/articles/PMC4491792/bin/pnas.1505822112.sd01.xlsx	MD	11-Sep
PMC4492000	Mmusculus	EMBO_J	2015	https://www.ncbi.nlm.nih.gov/pmc/articles/PMC4492000/bin/embj0034-1417-sd8.xls	MD	2021-03-07
PMC4492378	Mmusculus	Genetics	2015	https://www.ncbi.nlm.nih.gov/pmc/articles/PMC4492378/bin/10.1534_115.176263_genetics.115.176263-14.xls	MD	10-Sep
PMC4492378	Mmusculus	Genetics	2015	https://www.ncbi.nlm.nih.gov/pmc/articles/PMC4492378/bin/10.1534_115.176263_genetics.115.176263-4.xls	MD	2-Sep
PMC4492820	Hsapiens	EMBO_Mol_Med	2015	https://www.ncbi.nlm.nih.gov/pmc/articles/PMC4492820/bin/emmm0007-0608-sd2.xlsx	MD	Sep-09
PMC4492948	Hsapiens	PLoS_One	2015	https://www.ncbi.nlm.nih.gov/pmc/articles/PMC4492948/bin/pone.0132180.s008.xlsx	MD	2021-03-01
PMC4492998	Rnorvegicus	PLoS_One	2015	https://www.ncbi.nlm.nih.gov/pmc/articles/PMC4492998/bin/pone.0132296.s004.xls	MD	Sep-15
PMC4496244	Hsapiens	Oncotarget	2015	https://www.ncbi.nlm.nih.gov/pmc/articles/PMC4496244/bin/oncotarget-06-9627-s002.xlsx	MD	41528
PMC4497732	Mmusculus	PLoS_Genet	2015	https://www.ncbi.nlm.nih.gov/pmc/articles/PMC4497732/bin/pgen.1005375.s006.xlsx	MD	45834
PMC4497732	Mmusculus	PLoS_Genet	2015	https://www.ncbi.nlm.nih.gov/pmc/articles/PMC4497732/bin/pgen.1005375.s008.xlsx	MD	40050
PMC4497732	Mmusculus	PLoS_Genet	2015	https://www.ncbi.nlm.nih.gov/pmc/articles/PMC4497732/bin/pgen.1005375.s009.xlsx	MD	38595
PMC4498532	Hsapiens	BMC_Genomics	2015	https://www.ncbi.nlm.nih.gov/pmc/articles/PMC4498532/bin/12864_2015_1685_MOESM3_ESM.xlsx	MD	2021-03-01
PMC4499139	Hsapiens	Nucleic_Acids_Res	2015	https://www.ncbi.nlm.nih.gov/pmc/articles/PMC4499139/bin/supp_gkv514_nar-00580-h-2015-File009.xlsx	MD	2021-03-01
PMC4499216	Hsapiens	Hum_Genomics	2015	https://www.ncbi.nlm.nih.gov/pmc/articles/PMC4499216/bin/40246_2015_34_MOESM1_ESM.xlsx	MZ	Dec-01
PMC4499333	Mmusculus	Mol_Cell	2015	https://www.ncbi.nlm.nih.gov/pmc/articles/PMC4499333/bin/NIHMS691510-supplement-3.xlsx	MD	2021-03-07
PMC4500206	Athaliana	Proc_Natl_Acad_Sci_U_S_A	2015	https://www.ncbi.nlm.nih.gov/pmc/articles/PMC4500206/bin/pnas.1423325112.sd01.xls	MD	2021-04-01
PMC4500281	Mmusculus	Proc_Natl_Acad_Sci_U_S_A	2015	https://www.ncbi.nlm.nih.gov/pmc/articles/PMC4500281/bin/pnas.1504232112.sd01.xlsx	MD	2021-03-01
PMC4502809	Hsapiens	Reprod_Sci	2015	https://www.ncbi.nlm.nih.gov/pmc/articles/PMC4502809/bin/Table_S1.xls	MD	13-Sep
PMC4504069	Hsapiens	BMC_Med_Genomics	2015	https://www.ncbi.nlm.nih.gov/pmc/articles/PMC4504069/bin/12920_2015_118_MOESM4_ESM.xls	MD	2021-03-01
PMC4504750	Mmusculus	Cell_Rep	2015	https://www.ncbi.nlm.nih.gov/pmc/articles/PMC4504750/bin/NIHMS698722-supplement-1.xlsx	MD	2021-03-04
PMC4504750	Hsapiens	Cell_Rep	2015	https://www.ncbi.nlm.nih.gov/pmc/articles/PMC4504750/bin/NIHMS698722-supplement-3.xlsx	MD	2021-03-01
PMC4505245	Scerevisiae	Antimicrob_Agents_Chemother	2015	https://www.ncbi.nlm.nih.gov/pmc/articles/PMC4505245/bin/AAC.00551-15_zac008154163sd1.xls	MD	37529
PMC4505245	Athaliana	Antimicrob_Agents_Chemother	2015	https://www.ncbi.nlm.nih.gov/pmc/articles/PMC4505245/bin/AAC.00551-15_zac008154163sd2.xls	MD	2021-04-01
PMC4506402	Hsapiens	Epigenetics_Chromatin	2015	https://www.ncbi.nlm.nih.gov/pmc/articles/PMC4506402/bin/13072_2014_359_MOESM1_ESM.xlsx	MD	2021-11-01
PMC4506491	Hsapiens	Cell	2015	https://www.ncbi.nlm.nih.gov/pmc/articles/PMC4506491/bin/NIHMS699713-supplement-8.xls	MD	2021-03-01
PMC4506491	Hsapiens	Cell	2015	https://www.ncbi.nlm.nih.gov/pmc/articles/PMC4506491/bin/NIHMS699713-supplement-9.xls	MD	2021-03-02
PMC4507005	Hsapiens	Nat_Commun	2015	https://www.ncbi.nlm.nih.gov/pmc/articles/PMC4507005/bin/ncomms8545-s2.xlsx	MD	10075
PMC4507440	Hsapiens	Cell_Rep	2015	https://www.ncbi.nlm.nih.gov/pmc/articles/PMC4507440/bin/mmc2.xlsx	MD	2021-03-02
PMC4509605	Scerevisiae	Cell	2015	https://www.ncbi.nlm.nih.gov/pmc/articles/PMC4509605/bin/NIHMS694804-supplement-14.xlsx	MD	2021-10-01
PMC4509605	Scerevisiae	Cell	2015	https://www.ncbi.nlm.nih.gov/pmc/articles/PMC4509605/bin/NIHMS694804-supplement-15.xlsx	MD	2021-10-01
PMC4510000	Hsapiens	Genome_Res	2015	https://www.ncbi.nlm.nih.gov/pmc/articles/PMC4510000/bin/supp_gr.179044.114_Supplemental_Tables.xlsx	MD	40600
PMC4511214	Hsapiens	Genes_Dev	2015	https://www.ncbi.nlm.nih.gov/pmc/articles/PMC4511214/bin/supp_gad.262170.115_TableS1_Translocation_and_control_genes.xlsx	MD	9-Sep
PMC4512258	Mmusculus	eLife	2015	https://www.ncbi.nlm.nih.gov/pmc/articles/PMC4512258/bin/elife07860s001.xlsx	MD	2021-03-01
PMC4513754	Hsapiens	BMC_Med_Genomics	2015	https://www.ncbi.nlm.nih.gov/pmc/articles/PMC4513754/bin/12920_2015_119_MOESM3_ESM.xlsx	MD	40797
PMC4513861	Hsapiens	Nucleic_Acids_Res	2015	https://www.ncbi.nlm.nih.gov/pmc/articles/PMC4513861/bin/supp_gkv580_nar-01136-n-2015-File004.xlsx	MD	2021-03-07
PMC4514889	Mmusculus	PLoS_One	2015	https://www.ncbi.nlm.nih.gov/pmc/articles/PMC4514889/bin/pone.0133258.s004.xlsx	MD	2021-03-02
PMC4514996	Hsapiens	Clin_Epigenetics	2015	https://www.ncbi.nlm.nih.gov/pmc/articles/PMC4514996/bin/13148_2015_94_MOESM9_ESM.xlsx	MD	2021-03-10
PMC4515125	Hsapiens	EMBO_Rep	2015	https://www.ncbi.nlm.nih.gov/pmc/articles/PMC4515125/bin/embr0016-0863-sd10.xlsx	MD	40567
PMC4515125	Hsapiens	EMBO_Rep	2015	https://www.ncbi.nlm.nih.gov/pmc/articles/PMC4515125/bin/embr0016-0863-sd12.xlsx	MD	Sep-02
PMC4515125	Ggallus	EMBO_Rep	2015	https://www.ncbi.nlm.nih.gov/pmc/articles/PMC4515125/bin/embr0016-0863-sd13.xlsx	MD	2021-05-01
PMC4515125	Hsapiens	EMBO_Rep	2015	https://www.ncbi.nlm.nih.gov/pmc/articles/PMC4515125/bin/embr0016-0863-sd15.xlsx	MD	Sep-09
PMC4515125	Hsapiens	EMBO_Rep	2015	https://www.ncbi.nlm.nih.gov/pmc/articles/PMC4515125/bin/embr0016-0863-sd17.xlsx	MD	9-Sep
PMC4515125	Ggallus	EMBO_Rep	2015	https://www.ncbi.nlm.nih.gov/pmc/articles/PMC4515125/bin/embr0016-0863-sd18.xlsx	MD	Sep-09
PMC4515125	Hsapiens	EMBO_Rep	2015	https://www.ncbi.nlm.nih.gov/pmc/articles/PMC4515125/bin/embr0016-0863-sd2.xlsx	MD	Sep-02
PMC4515125	Hsapiens	EMBO_Rep	2015	https://www.ncbi.nlm.nih.gov/pmc/articles/PMC4515125/bin/embr0016-0863-sd3.xlsx	MD	Sep-08
PMC4515125	Hsapiens	EMBO_Rep	2015	https://www.ncbi.nlm.nih.gov/pmc/articles/PMC4515125/bin/embr0016-0863-sd4.xlsx	MD	2021-03-01
PMC4515125	Hsapiens	EMBO_Rep	2015	https://www.ncbi.nlm.nih.gov/pmc/articles/PMC4515125/bin/embr0016-0863-sd7.xlsx	MD	2021-03-01
PMC4515125	Hsapiens	EMBO_Rep	2015	https://www.ncbi.nlm.nih.gov/pmc/articles/PMC4515125/bin/embr0016-0863-sd9.xlsx	MD	2021-12-01
PMC4517491	Hsapiens	Clin_Epigenetics	2015	https://www.ncbi.nlm.nih.gov/pmc/articles/PMC4517491/bin/13148_2015_112_MOESM1_ESM.xlsx	MD	40057
PMC4517491	Hsapiens	Clin_Epigenetics	2015	https://www.ncbi.nlm.nih.gov/pmc/articles/PMC4517491/bin/13148_2015_112_MOESM3_ESM.xlsx	MD	40057
PMC4518499	Hsapiens	Cancer_Cell	2015	https://www.ncbi.nlm.nih.gov/pmc/articles/PMC4518499/bin/mmc2.xlsx	MD	24432
PMC4518499	Mmusculus	Cancer_Cell	2015	https://www.ncbi.nlm.nih.gov/pmc/articles/PMC4518499/bin/mmc4.xlsx	MD	36951
PMC4519016	Hsapiens	Cell	2015	https://www.ncbi.nlm.nih.gov/pmc/articles/PMC4519016/bin/NIHMS705244-supplement-3.xlsx	MD	3-Sep
PMC4519016	Hsapiens	Cell	2015	https://www.ncbi.nlm.nih.gov/pmc/articles/PMC4519016/bin/NIHMS705244-supplement-4.xlsx	MD	2-Sep
PMC4519016	Hsapiens	Cell	2015	https://www.ncbi.nlm.nih.gov/pmc/articles/PMC4519016/bin/NIHMS705244-supplement-8.xlsx	MD	3-Sep
PMC4519426	Hsapiens	Arthritis_Rheumatol	2015	https://www.ncbi.nlm.nih.gov/pmc/articles/PMC4519426/bin/NIHMS690588-supplement-Supp_TableS1-S2.xlsx	MD	2021-03-01
PMC4519426	Hsapiens	Arthritis_Rheumatol	2015	https://www.ncbi.nlm.nih.gov/pmc/articles/PMC4519426/bin/NIHMS690588-supplement-Supp_TableS6-S8.xlsx	MD	2021-03-01
PMC4519770	Mmusculus	Sci_Rep	2015	https://www.ncbi.nlm.nih.gov/pmc/articles/PMC4519770/bin/srep12615-s11.xls	MD	2021-03-01
PMC4519770	Rnorvegicus	Sci_Rep	2015	https://www.ncbi.nlm.nih.gov/pmc/articles/PMC4519770/bin/srep12615-s2.xls	MD	2021-03-01
PMC4519770	Rnorvegicus	Sci_Rep	2015	https://www.ncbi.nlm.nih.gov/pmc/articles/PMC4519770/bin/srep12615-s5.xls	MD	3-Sep
PMC4519770	Mmusculus	Sci_Rep	2015	https://www.ncbi.nlm.nih.gov/pmc/articles/PMC4519770/bin/srep12615-s9.xls	MD	3-Sep
PMC4519778	Hsapiens	Sci_Rep	2015	https://www.ncbi.nlm.nih.gov/pmc/articles/PMC4519778/bin/srep12524-s2.xls	MD	Feb-97
PMC4520454	Hsapiens	PLoS_Genet	2015	https://www.ncbi.nlm.nih.gov/pmc/articles/PMC4520454/bin/pgen.1005415.s008.xlsx	MZ	39325
PMC4520568	Dmelanogaster	PLoS_One	2015	https://www.ncbi.nlm.nih.gov/pmc/articles/PMC4520568/bin/pone.0134612.s001.xlsx	MD	1-Sep
PMC4522105	Drerio	BMC_Biol	2015	https://www.ncbi.nlm.nih.gov/pmc/articles/PMC4522105/bin/12915_2015_165_MOESM8_ESM.xlsx	MD	Oct-60
PMC4522370	Mmusculus	Cell	2015	https://www.ncbi.nlm.nih.gov/pmc/articles/PMC4522370/bin/NIHMS706900-supplement-8.xlsx	MD	2021-03-01
PMC4522370	Mmusculus	Cell	2015	https://www.ncbi.nlm.nih.gov/pmc/articles/PMC4522370/bin/NIHMS706900-supplement-9.xlsx	MD	1-Sep
PMC4524680	Mmusculus	PLoS_One	2015	https://www.ncbi.nlm.nih.gov/pmc/articles/PMC4524680/bin/pone.0133751.s015.xlsx	MD	2021-03-06
PMC4525169	Dmelanogaster	Nat_Commun	2015	https://www.ncbi.nlm.nih.gov/pmc/articles/PMC4525169/bin/ncomms8829-s2.xlsx	MD	37135
PMC4525169	Dmelanogaster	Nat_Commun	2015	https://www.ncbi.nlm.nih.gov/pmc/articles/PMC4525169/bin/ncomms8829-s3.xlsx	MD	37135
PMC4525316	Hsapiens	Mol_Cell_Biol	2015	https://www.ncbi.nlm.nih.gov/pmc/articles/PMC4525316/bin/MCB.01276-14_zmb999100933sd1.xlsx	MD	2021-03-01
PMC4525316	Hsapiens	Mol_Cell_Biol	2015	https://www.ncbi.nlm.nih.gov/pmc/articles/PMC4525316/bin/MCB.01276-14_zmb999100933sd2.xlsx	MD	2021-03-01
PMC4526713	Hsapiens	mBio	2015	https://www.ncbi.nlm.nih.gov/pmc/articles/PMC4526713/bin/mbo004152416st1.xlsx	MD	2021-03-01
PMC4526713	Hsapiens	mBio	2015	https://www.ncbi.nlm.nih.gov/pmc/articles/PMC4526713/bin/mbo004152416st2.xlsx	MD	2021-03-01
PMC4526713	Hsapiens	mBio	2015	https://www.ncbi.nlm.nih.gov/pmc/articles/PMC4526713/bin/mbo004152416st3.xlsx	MD	2021-03-02
PMC4526713	Hsapiens	mBio	2015	https://www.ncbi.nlm.nih.gov/pmc/articles/PMC4526713/bin/mbo004152416st4.xlsx	MD	2021-03-01
PMC4527218	Hsapiens	Gigascience	2015	https://www.ncbi.nlm.nih.gov/pmc/articles/PMC4527218/bin/13742_2015_68_MOESM14_ESM.xlsx	MD	1-Sep
PMC4527885	Hsapiens	Cancer_Immunol_Res	2015	https://www.ncbi.nlm.nih.gov/pmc/articles/PMC4527885/bin/NIHMS694858-supplement-2.xlsx	MD	2021-03-01
PMC4528069	Dmelanogaster	Dev_Biol	2015	https://www.ncbi.nlm.nih.gov/pmc/articles/PMC4528069/bin/mmc3.xlsx	MD	Sep-05
PMC4528069	Mmusculus	Dev_Biol	2015	https://www.ncbi.nlm.nih.gov/pmc/articles/PMC4528069/bin/mmc4.xlsx	MD	Sep-02
PMC4530011	Hsapiens	N_Engl_J_Med	2015	https://www.ncbi.nlm.nih.gov/pmc/articles/PMC4530011/bin/NIHMS711768-supplement-Supplement3.xlsx	MD	2021-03-02
PMC4530011	Ggallus	N_Engl_J_Med	2015	https://www.ncbi.nlm.nih.gov/pmc/articles/PMC4530011/bin/NIHMS711768-supplement-Supplement4.xlsx	MD	2-Sep
PMC4530028	Hsapiens	Mol_Cell	2015	https://www.ncbi.nlm.nih.gov/pmc/articles/PMC4530028/bin/NIHMS709804-supplement-2.xlsx	MD	2021-03-07
PMC4530028	Hsapiens	Mol_Cell	2015	https://www.ncbi.nlm.nih.gov/pmc/articles/PMC4530028/bin/NIHMS709804-supplement-3.xlsx	MD	5-Sep
PMC4530583	Mmusculus	Nature	2015	https://www.ncbi.nlm.nih.gov/pmc/articles/PMC4530583/bin/NIHMS658091-supplement-Supplemental_Table_1.xlsx	MD	2021-03-01
PMC4530583	Mmusculus	Nature	2015	https://www.ncbi.nlm.nih.gov/pmc/articles/PMC4530583/bin/NIHMS658091-supplement-Supplemental_Table_3.xlsx	MD	2021-03-01
PMC4530583	Hsapiens	Nature	2015	https://www.ncbi.nlm.nih.gov/pmc/articles/PMC4530583/bin/NIHMS658091-supplement-Supplemental_Table_6.xlsx	MD	4-Sep
PMC4532491	Mmusculus	PLoS_Genet	2015	https://www.ncbi.nlm.nih.gov/pmc/articles/PMC4532491/bin/pgen.1005438.s001.xlsx	MZ	42064
PMC4533766	Athaliana	BMC_Genomics	2015	https://www.ncbi.nlm.nih.gov/pmc/articles/PMC4533766/bin/12864_2015_1775_MOESM4_ESM.xlsx	MD	Sep/01
PMC4533871	Mmusculus	Oncogene	2015	https://www.ncbi.nlm.nih.gov/pmc/articles/PMC4533871/bin/NIHMS711378-supplement-Supplementary_File_2.xlsx	MD	100043387, 41160
PMC4534116	Hsapiens	Breast_Cancer_Res	2015	https://www.ncbi.nlm.nih.gov/pmc/articles/PMC4534116/bin/13058_2015_616_MOESM2_ESM.xlsx	MD	2021-03-02
PMC4534116	Mmusculus	Breast_Cancer_Res	2015	https://www.ncbi.nlm.nih.gov/pmc/articles/PMC4534116/bin/13058_2015_616_MOESM5_ESM.xlsx	MD	40799
PMC4534116	Mmusculus	Breast_Cancer_Res	2015	https://www.ncbi.nlm.nih.gov/pmc/articles/PMC4534116/bin/13058_2015_616_MOESM7_ESM.xlsx	MD	42251
PMC4534209	Mmusculus	Proc_Natl_Acad_Sci_U_S_A	2015	https://www.ncbi.nlm.nih.gov/pmc/articles/PMC4534209/bin/pnas.1510510112.sd01.xlsx	MD	41334
PMC4534696	Hsapiens	EBioMedicine	2015	https://www.ncbi.nlm.nih.gov/pmc/articles/PMC4534696/bin/mmc10.xlsx	MD	2021-03-01
PMC4534696	Hsapiens	EBioMedicine	2015	https://www.ncbi.nlm.nih.gov/pmc/articles/PMC4534696/bin/mmc12.xlsx	MD	2021-03-01
PMC4534696	Hsapiens	EBioMedicine	2015	https://www.ncbi.nlm.nih.gov/pmc/articles/PMC4534696/bin/mmc13.xlsx	MD	2021-05-01
PMC4534696	Hsapiens	EBioMedicine	2015	https://www.ncbi.nlm.nih.gov/pmc/articles/PMC4534696/bin/mmc9.xlsx	MD	2021-03-01
PMC4534757	Hsapiens	EBioMedicine	2015	https://www.ncbi.nlm.nih.gov/pmc/articles/PMC4534757/bin/mmc5.xlsx	MD	2021-03-02
PMC4537234	Mmusculus	PLoS_Genet	2015	https://www.ncbi.nlm.nih.gov/pmc/articles/PMC4537234/bin/pgen.1005457.s011.xlsx	MD	Sep-08
PMC4537234	Mmusculus	PLoS_Genet	2015	https://www.ncbi.nlm.nih.gov/pmc/articles/PMC4537234/bin/pgen.1005457.s012.xlsx	MD	Sep-08
PMC4537234	Mmusculus	PLoS_Genet	2015	https://www.ncbi.nlm.nih.gov/pmc/articles/PMC4537234/bin/pgen.1005457.s016.xlsx	MD	2021-03-02
PMC4537821	Mmusculus	Cell	2015	https://www.ncbi.nlm.nih.gov/pmc/articles/PMC4537821/bin/NIHMS707494-supplement-8.xlsx	MD	2021-03-02
PMC4537825	Hsapiens	Clin_Cancer_Res	2015	https://www.ncbi.nlm.nih.gov/pmc/articles/PMC4537825/bin/NIHMS689693-supplement-1.xlsx	MD	11-Sep
PMC4538210	Hsapiens	Eur_J_Hum_Genet	2015	https://www.ncbi.nlm.nih.gov/pmc/articles/PMC4538210/bin/ejhg2014280x3.xls	MD	2021-03-01
PMC4538815	Hsapiens	Nucleic_Acids_Res	2015	https://www.ncbi.nlm.nih.gov/pmc/articles/PMC4538815/bin/supp_gkv608_nar-00656-h-2015-File011.xls	MD	2021-03-10
PMC4539381	Hsapiens	Mol_Cell_Biol	2015	https://www.ncbi.nlm.nih.gov/pmc/articles/PMC4539381/bin/MCB.00426-15_zmb999100952sd3.xlsx	MD	2021-03-07
PMC4542246	Scerevisiae	Appl_Environ_Microbiol	2015	https://www.ncbi.nlm.nih.gov/pmc/articles/PMC4542246/bin/AEM.01263-15_zam999116552sd4.xlsx	MD	2021-05-04
PMC4542811	Hsapiens	J_Mol_Cell_Biol	2015	https://www.ncbi.nlm.nih.gov/pmc/articles/PMC4542811/bin/supp_mjv037_mjv037supp_tables.xlsx	MD	2021-03-02
PMC4544034	Hsapiens	Sci_Rep	2015	https://www.ncbi.nlm.nih.gov/pmc/articles/PMC4544034/bin/srep13413-s1.xls	MD	2021-03-01
PMC4545915	Hsapiens	Breast_Cancer_Res	2015	https://www.ncbi.nlm.nih.gov/pmc/articles/PMC4545915/bin/13058_2015_613_MOESM3_ESM.xlsx	MD	2021-03-11
PMC4546090	Mmusculus	BMC_Genomics	2015	https://www.ncbi.nlm.nih.gov/pmc/articles/PMC4546090/bin/12864_2015_1833_MOESM5_ESM.xlsx	MD	2021-03-09
PMC4546208	Hsapiens	Clin_Epigenetics	2015	https://www.ncbi.nlm.nih.gov/pmc/articles/PMC4546208/bin/13148_2015_121_MOESM7_ESM.xlsx	MD	41888
PMC4546462	Mmusculus	Oncotarget	2015	https://www.ncbi.nlm.nih.gov/pmc/articles/PMC4546462/bin/oncotarget-06-14220-s002.xlsx	MD	2021-03-01
PMC4546604	Hsapiens	PLoS_Genet	2015	https://www.ncbi.nlm.nih.gov/pmc/articles/PMC4546604/bin/pgen.1005465.s015.xlsx	MD	2021-03-01
PMC4548914	Hsapiens	BMC_Microbiol	2015	https://www.ncbi.nlm.nih.gov/pmc/articles/PMC4548914/bin/12866_2015_508_MOESM2_ESM.xlsx	MD	9-Sep
PMC4549312	Hsapiens	PLoS_One	2015	https://www.ncbi.nlm.nih.gov/pmc/articles/PMC4549312/bin/pone.0136035.s002.xlsx	MD	11-Sep
PMC4550790	Hsapiens	Front_Oncol	2015	https://www.ncbi.nlm.nih.gov/pmc/articles/PMC4550790/bin/Table_1.XLSX	MD	4-Sep
PMC4551342	Ggallus	EMBO_Mol_Med	2015	https://www.ncbi.nlm.nih.gov/pmc/articles/PMC4551342/bin/emmm0007-1034-sd5.xlsx	MD	36951
PMC4551741	Mmusculus	PLoS_One	2015	https://www.ncbi.nlm.nih.gov/pmc/articles/PMC4551741/bin/pone.0136764.s001.xlsx	MD	41893
PMC4551741	Mmusculus	PLoS_One	2015	https://www.ncbi.nlm.nih.gov/pmc/articles/PMC4551741/bin/pone.0136764.s002.xlsx	MD	40969
PMC4551903	Hsapiens	eLife	2015	https://www.ncbi.nlm.nih.gov/pmc/articles/PMC4551903/bin/elife08467s003.xlsx	MD	2021-03-01
PMC4552880	Hsapiens	PLoS_One	2015	https://www.ncbi.nlm.nih.gov/pmc/articles/PMC4552880/bin/pone.0137128.s002.xlsx	MD	2021-03-02
PMC4552954	Hsapiens	PLoS_Genet	2015	https://www.ncbi.nlm.nih.gov/pmc/articles/PMC4552954/bin/pgen.1005436.s004.xlsx	MD	41699
PMC4553765	Athaliana	Proc_Natl_Acad_Sci_U_S_A	2015	https://www.ncbi.nlm.nih.gov/pmc/articles/PMC4553765/bin/pnas.1513609112.sd01.xlsx	MD	3-Sep
PMC4553932	Mmusculus	Invest_Ophthalmol_Vis_Sci	2015	https://www.ncbi.nlm.nih.gov/pmc/articles/PMC4553932/bin/i1552-5783-56-9-5599-s05.xlsx	MD	4-Sep
PMC4556673	Hsapiens	PLoS_One	2015	https://www.ncbi.nlm.nih.gov/pmc/articles/PMC4556673/bin/pone.0136851.s007.xlsx	MD	2-Sep
PMC4557841	Athaliana	BMC_Genomics	2015	https://www.ncbi.nlm.nih.gov/pmc/articles/PMC4557841/bin/12864_2015_1821_MOESM3_ESM.xlsx	MD	2021-12-02
PMC4558860	Hsapiens	Genome_Biol_Evol	2015	https://www.ncbi.nlm.nih.gov/pmc/articles/PMC4558860/bin/supp_evv142_TableS9.xlsx	MD	40787
PMC4559080	Hsapiens	Cell_Rep	2015	https://www.ncbi.nlm.nih.gov/pmc/articles/PMC4559080/bin/NIHMS705194-supplement-1.xlsx	MD	2021-03-01
PMC4559080	Hsapiens	Cell_Rep	2015	https://www.ncbi.nlm.nih.gov/pmc/articles/PMC4559080/bin/NIHMS705194-supplement-2.xlsx	MD	2021-03-01
PMC4559080	Hsapiens	Cell_Rep	2015	https://www.ncbi.nlm.nih.gov/pmc/articles/PMC4559080/bin/NIHMS705194-supplement-3.xlsx	MD	41708
PMC4559080	Hsapiens	Cell_Rep	2015	https://www.ncbi.nlm.nih.gov/pmc/articles/PMC4559080/bin/NIHMS705194-supplement-4.xlsx	MD	41708
PMC4560067	Hsapiens	Hum_Mol_Genet	2015	https://www.ncbi.nlm.nih.gov/pmc/articles/PMC4560067/bin/supp_ddv142_ddv142supp_table3.xls	MD	2013-03-03
PMC4560751	Hsapiens	Nat_Commun	2015	https://www.ncbi.nlm.nih.gov/pmc/articles/PMC4560751/bin/ncomms9018-s2.xls	MD	2021-03-02
PMC4561490	Mmusculus	Genome_Res	2015	https://www.ncbi.nlm.nih.gov/pmc/articles/PMC4561490/bin/supp_gr.190926.115_Supplemental_Table_S1.xlsx	MD	2021-03-01
PMC4561490	Mmusculus	Genome_Res	2015	https://www.ncbi.nlm.nih.gov/pmc/articles/PMC4561490/bin/supp_gr.190926.115_Supplemental_Table_S2.xlsx	MD	2021-03-01
PMC4561490	Mmusculus	Genome_Res	2015	https://www.ncbi.nlm.nih.gov/pmc/articles/PMC4561490/bin/supp_gr.190926.115_Supplemental_Table_S4.xlsx	MD	2021-03-01
PMC4561490	Mmusculus	Genome_Res	2015	https://www.ncbi.nlm.nih.gov/pmc/articles/PMC4561490/bin/supp_gr.190926.115_Supplemental_Table_S5.xlsx	MD	2021-03-01
PMC4562187	Ggallus	Parasit_Vectors	2015	https://www.ncbi.nlm.nih.gov/pmc/articles/PMC4562187/bin/13071_2015_1064_MOESM1_ESM.xlsx	MD	2021-03-03
PMC4562340	Hsapiens	Clin_Epigenetics	2015	https://www.ncbi.nlm.nih.gov/pmc/articles/PMC4562340/bin/13148_2015_126_MOESM1_ESM.xlsx	MD	40603
PMC4562499	Hsapiens	Mol_Syst_Biol	2015	https://www.ncbi.nlm.nih.gov/pmc/articles/PMC4562499/bin/msb0011-0826-sd5.xlsx	MD	2021-03-02
PMC4563352	Hsapiens	Genomics_Proteomics_Bioinformatics	2015	https://www.ncbi.nlm.nih.gov/pmc/articles/PMC4563352/bin/mmc2.xlsx	MD	2021-02-28
PMC4563352	Dmelanogaster	Genomics_Proteomics_Bioinformatics	2015	https://www.ncbi.nlm.nih.gov/pmc/articles/PMC4563352/bin/mmc3.xlsx	MD	2021-03-01
PMC4563735	Mmusculus	J_Clin_Invest	2015	https://www.ncbi.nlm.nih.gov/pmc/articles/PMC4563735/bin/JCI68257sdt1.xls	MD	2021-03-01
PMC4563789	Hsapiens	Cell_Death_Differ	2015	https://www.ncbi.nlm.nih.gov/pmc/articles/PMC4563789/bin/cdd20159x1.xlsx	MD	41344
PMC4568308	Hsapiens	Science	2015	https://www.ncbi.nlm.nih.gov/pmc/articles/PMC4568308/bin/NIHMS64882-supplement-Sudmant_2015_SOM_Table_3.xlsx	MD	2021-03-01
PMC4568568	Hsapiens	Hum_Genet	2015	https://www.ncbi.nlm.nih.gov/pmc/articles/PMC4568568/bin/NIHMS64155-supplement-Gene_body.xlsx	MD	Feb-97
PMC4568568	Hsapiens	Hum_Genet	2015	https://www.ncbi.nlm.nih.gov/pmc/articles/PMC4568568/bin/NIHMS64155-supplement-Gene_promoter.xlsx	MD	Feb-97
PMC4568673	Hsapiens	Proc_Natl_Acad_Sci_U_S_A	2015	https://www.ncbi.nlm.nih.gov/pmc/articles/PMC4568673/bin/pnas.1503607112.sd01.xlsx	MD	40239
PMC4568673	Hsapiens	Proc_Natl_Acad_Sci_U_S_A	2015	https://www.ncbi.nlm.nih.gov/pmc/articles/PMC4568673/bin/pnas.1503607112.sd02.xlsx	MD	40239
PMC4568673	Hsapiens	Proc_Natl_Acad_Sci_U_S_A	2015	https://www.ncbi.nlm.nih.gov/pmc/articles/PMC4568673/bin/pnas.1503607112.sd03.xlsx	MD	40239
PMC4568673	Hsapiens	Proc_Natl_Acad_Sci_U_S_A	2015	https://www.ncbi.nlm.nih.gov/pmc/articles/PMC4568673/bin/pnas.1503607112.sd04.xlsx	MD	40239
PMC4570286	Hsapiens	Am_J_Hum_Genet	2015	https://www.ncbi.nlm.nih.gov/pmc/articles/PMC4570286/bin/mmc2.xlsx	MZ	14-Sep
PMC4573259	Dmelanogaster	Am_J_Hum_Genet	2015	https://www.ncbi.nlm.nih.gov/pmc/articles/PMC4573259/bin/mmc3.xlsx	MD	2021-03-11
PMC4573259	Scerevisiae	Am_J_Hum_Genet	2015	https://www.ncbi.nlm.nih.gov/pmc/articles/PMC4573259/bin/mmc7.xlsx	MD	2021-03-01
PMC4573451	Hsapiens	Hum_Reprod	2015	https://www.ncbi.nlm.nih.gov/pmc/articles/PMC4573451/bin/supp_dev180_dev180supp_table6.xlsx	MD	5-Sep
PMC4574073	Hsapiens	BMC_Genomics	2015	https://www.ncbi.nlm.nih.gov/pmc/articles/PMC4574073/bin/12864_2015_1902_MOESM1_ESM.xlsx	MD	2021-03-01
PMC4574212	Hsapiens	Breast_Cancer_Res	2015	https://www.ncbi.nlm.nih.gov/pmc/articles/PMC4574212/bin/13058_2015_630_MOESM11_ESM.xlsx	MD	2021-03-08
PMC4574212	Hsapiens	Breast_Cancer_Res	2015	https://www.ncbi.nlm.nih.gov/pmc/articles/PMC4574212/bin/13058_2015_630_MOESM3_ESM.xlsx	MD	40969
PMC4574564	Dmelanogaster	PLoS_One	2015	https://www.ncbi.nlm.nih.gov/pmc/articles/PMC4574564/bin/pone.0138569.s012.xlsx	MD	1-Sep
PMC4574564	Dmelanogaster	PLoS_One	2015	https://www.ncbi.nlm.nih.gov/pmc/articles/PMC4574564/bin/pone.0138569.s013.xlsx	MD	2-Sep
PMC4575048	Hsapiens	PLoS_One	2015	https://www.ncbi.nlm.nih.gov/pmc/articles/PMC4575048/bin/pone.0138553.s006.xls	MD	2021-03-01
PMC4578259	Hsapiens	Genome_Med	2015	https://www.ncbi.nlm.nih.gov/pmc/articles/PMC4578259/bin/13073_2015_209_MOESM1_ESM.xlsx	MD	8-Sep
PMC4580233	Hsapiens	J_Hepatol	2015	https://www.ncbi.nlm.nih.gov/pmc/articles/PMC4580233/bin/mmc1.xls	MD	Sep-01
PMC4580233	Mmusculus	J_Hepatol	2015	https://www.ncbi.nlm.nih.gov/pmc/articles/PMC4580233/bin/mmc2.xls	MD	Sep-01
PMC4580233	Mmusculus	J_Hepatol	2015	https://www.ncbi.nlm.nih.gov/pmc/articles/PMC4580233/bin/mmc3.xls	MD	Sep-01
PMC4580233	Hsapiens	J_Hepatol	2015	https://www.ncbi.nlm.nih.gov/pmc/articles/PMC4580233/bin/mmc6.xls	MD	Sep-02
PMC4580370	Hsapiens	Cell	2015	https://www.ncbi.nlm.nih.gov/pmc/articles/PMC4580370/bin/NIHMS698912-supplement-4.xlsx	MD	2021-03-01
PMC4580636	Hsapiens	PLoS_One	2015	https://www.ncbi.nlm.nih.gov/pmc/articles/PMC4580636/bin/pone.0138782.s008.xlsx	MD	2021-03-01
PMC4580636	Hsapiens	PLoS_One	2015	https://www.ncbi.nlm.nih.gov/pmc/articles/PMC4580636/bin/pone.0138782.s009.xls	MD	7-Sep
PMC4581027	Hsapiens	Philos_Trans_R_Soc_Lond_B_Biol_Sci	2015	https://www.ncbi.nlm.nih.gov/pmc/articles/PMC4581027/bin/rstb20140222supp1.xlsx	MD	4-Sep
PMC4581605	Hsapiens	Hum_Mol_Genet	2015	https://www.ncbi.nlm.nih.gov/pmc/articles/PMC4581605/bin/supp_ddv296_ddv296supp_file1.xlsx	MD	2021-03-01
PMC4581605	Hsapiens	Hum_Mol_Genet	2015	https://www.ncbi.nlm.nih.gov/pmc/articles/PMC4581605/bin/supp_ddv296_ddv296supp_file3.xlsx	MD	2021-03-01
PMC4583255	Hsapiens	PLoS_One	2015	https://www.ncbi.nlm.nih.gov/pmc/articles/PMC4583255/bin/pone.0138416.s005.xls	MD	38413
PMC4583255	Hsapiens	PLoS_One	2015	https://www.ncbi.nlm.nih.gov/pmc/articles/PMC4583255/bin/pone.0138416.s007.xls	MD	38605
PMC4583255	Hsapiens	PLoS_One	2015	https://www.ncbi.nlm.nih.gov/pmc/articles/PMC4583255/bin/pone.0138416.s008.xls	MD	38413
PMC4583389	Hsapiens	PLoS_One	2015	https://www.ncbi.nlm.nih.gov/pmc/articles/PMC4583389/bin/pone.0138210.s012.xlsx	MD	2021-03-03
PMC4583389	Hsapiens	PLoS_One	2015	https://www.ncbi.nlm.nih.gov/pmc/articles/PMC4583389/bin/pone.0138210.s015.xlsx	MD	2021-03-01
PMC4583464	Mmusculus	PLoS_Pathog	2015	https://www.ncbi.nlm.nih.gov/pmc/articles/PMC4583464/bin/ppat.1005166.s011.xlsx	MD	2021-03-01
PMC4583464	Mmusculus	PLoS_Pathog	2015	https://www.ncbi.nlm.nih.gov/pmc/articles/PMC4583464/bin/ppat.1005166.s012.xlsx	MD	2021-03-06
PMC4586869	Scerevisiae	Proc_Natl_Acad_Sci_U_S_A	2015	https://www.ncbi.nlm.nih.gov/pmc/articles/PMC4586869/bin/pnas.1506054112.sd01.xls	MD	2021-10-01
PMC4589103	Hsapiens	J_Neuroinflammation	2015	https://www.ncbi.nlm.nih.gov/pmc/articles/PMC4589103/bin/12974_2015_393_MOESM3_ESM.xlsx	MD	2021-03-04
PMC4589301	Hsapiens	Fam_Cancer	2015	https://www.ncbi.nlm.nih.gov/pmc/articles/PMC4589301/bin/NIHMS667580-supplement-1.xlsx	MD	2021-03-02
PMC4589301	Hsapiens	Fam_Cancer	2015	https://www.ncbi.nlm.nih.gov/pmc/articles/PMC4589301/bin/NIHMS667580-supplement-2.xlsx	MD	14-Sep
PMC4591073	Hsapiens	Nat_Genet	2015	https://www.ncbi.nlm.nih.gov/pmc/articles/PMC4591073/bin/NIHMS726029-supplement-Supplementary_data.xlsx	MD	6-Sep
PMC4592970	Mmusculus	Sci_Rep	2015	https://www.ncbi.nlm.nih.gov/pmc/articles/PMC4592970/bin/srep14558-s4.xlsx	MD	2021-03-09
PMC4593211	Dmelanogaster	BMC_Genomics	2015	https://www.ncbi.nlm.nih.gov/pmc/articles/PMC4593211/bin/12864_2015_1835_MOESM3_ESM.xlsx	MD	41886
PMC4593674	Hsapiens	R_Soc_Open_Sci	2015	https://www.ncbi.nlm.nih.gov/pmc/articles/PMC4593674/bin/rsos150156supp2.xlsx	MD	39508
PMC4593707	Mmusculus	Nat_Cell_Biol	2015	https://www.ncbi.nlm.nih.gov/pmc/articles/PMC4593707/bin/NIHMS725229-supplement-ST4.xlsx	MD	2021-03-11
PMC4593707	Mmusculus	Nat_Cell_Biol	2015	https://www.ncbi.nlm.nih.gov/pmc/articles/PMC4593707/bin/NIHMS725229-supplement-ST5.xlsx	MD	1-Sep
PMC4593707	Mmusculus	Nat_Cell_Biol	2015	https://www.ncbi.nlm.nih.gov/pmc/articles/PMC4593707/bin/NIHMS725229-supplement-ST6.xlsx	MD	2021-03-03
PMC4593707	Mmusculus	Nat_Cell_Biol	2015	https://www.ncbi.nlm.nih.gov/pmc/articles/PMC4593707/bin/NIHMS725229-supplement-ST7.xlsx	MD	2021-03-01
PMC4593707	Mmusculus	Nat_Cell_Biol	2015	https://www.ncbi.nlm.nih.gov/pmc/articles/PMC4593707/bin/NIHMS725229-supplement-ST8.xlsx	MD	2021-03-07
PMC4596400	Hsapiens	DNA_Res	2015	https://www.ncbi.nlm.nih.gov/pmc/articles/PMC4596400/bin/supp_dsv017_dsv017supp_tables.xlsx	MD	2-Sep
PMC4596691	Hsapiens	PLoS_One	2015	https://www.ncbi.nlm.nih.gov/pmc/articles/PMC4596691/bin/pone.0140049.s006.xlsx	MD	2021-03-02
PMC4596691	Hsapiens	PLoS_One	2015	https://www.ncbi.nlm.nih.gov/pmc/articles/PMC4596691/bin/pone.0140049.s009.xlsx	MD	2021-03-01
PMC4599679	Hsapiens	Hum_Mol_Genet	2015	https://www.ncbi.nlm.nih.gov/pmc/articles/PMC4599679/bin/supp_ddv343_ddv343supp_file5.xlsx	MD	42064
PMC4600267	Hsapiens	BMC_Genomics	2015	https://www.ncbi.nlm.nih.gov/pmc/articles/PMC4600267/bin/12864_2015_1943_MOESM3_ESM.xlsx	MD	2021-03-08
PMC4600715	Hsapiens	Nat_Commun	2015	https://www.ncbi.nlm.nih.gov/pmc/articles/PMC4600715/bin/ncomms9399-s2.xls	MD	24432
PMC4601528	Hsapiens	Clin_Immunol	2015	https://www.ncbi.nlm.nih.gov/pmc/articles/PMC4601528/bin/NIHMS64345-supplement-Supplementary_tables.xlsx	MD	Sep-05
PMC4603338	Hsapiens	BMC_Med_Genomics	2015	https://www.ncbi.nlm.nih.gov/pmc/articles/PMC4603338/bin/12920_2015_133_MOESM7_ESM.xlsx	MD	2021-03-01
PMC4603833	Hsapiens	Nature	2015	https://www.ncbi.nlm.nih.gov/pmc/articles/PMC4603833/bin/NIHMS659288-supplement-table_1.xls	MD	2021-03-06
PMC4605649	Hsapiens	PLoS_One	2015	https://www.ncbi.nlm.nih.gov/pmc/articles/PMC4605649/bin/pone.0139359.s006.xls	MD	15-Sep
PMC4607935	Mmusculus	Cancer_Cell	2015	https://www.ncbi.nlm.nih.gov/pmc/articles/PMC4607935/bin/NIHMS727493-supplement-2.xlsx	MD	2021-03-04
PMC4608307	Hsapiens	BMC_Med_Genomics	2015	https://www.ncbi.nlm.nih.gov/pmc/articles/PMC4608307/bin/12920_2015_142_MOESM1_ESM.xls	MD	40062
PMC4609060	Hsapiens	BMC_Res_Notes	2015	https://www.ncbi.nlm.nih.gov/pmc/articles/PMC4609060/bin/13104_2015_1567_MOESM1_ESM.xlsx	MD	2021-03-01
PMC4609743	Mmusculus	Mol_Cell_Biol	2015	https://www.ncbi.nlm.nih.gov/pmc/articles/PMC4609743/bin/MCB.00677-15_zmb999101003sd4.xlsx	MD	40065
PMC4609795	Ggallus	Comput_Math_Methods_Med	2015	https://www.ncbi.nlm.nih.gov/pmc/articles/PMC4609795/bin/178572.f1.xls	MD	2021-03-03
PMC4611620	Mmusculus	Proc_Natl_Acad_Sci_U_S_A	2015	https://www.ncbi.nlm.nih.gov/pmc/articles/PMC4611620/bin/pnas.1512995112.sd01.xlsx	MD	2021-03-01
PMC4612430	Hsapiens	Mol_Autism	2015	https://www.ncbi.nlm.nih.gov/pmc/articles/PMC4612430/bin/13229_2015_48_MOESM8_ESM.xlsx	MD	41528
PMC4614761	Hsapiens	Proc_Biol_Sci	2015	https://www.ncbi.nlm.nih.gov/pmc/articles/PMC4614761/bin/rspb20151704supp2.xls	MD	39514
PMC4616039	Scerevisiae	Sci_Rep	2015	https://www.ncbi.nlm.nih.gov/pmc/articles/PMC4616039/bin/srep15518-s2.xls	MD	2021-10-01
PMC4616621	Hsapiens	PLoS_Comput_Biol	2015	https://www.ncbi.nlm.nih.gov/pmc/articles/PMC4616621/bin/pcbi.1004518.s002.xlsx	MD	Sep-05
PMC4617184	Hsapiens	Genome_Med	2015	https://www.ncbi.nlm.nih.gov/pmc/articles/PMC4617184/bin/13073_2015_229_MOESM1_ESM.xlsx	MD	4-Sep
PMC4617540	Hsapiens	Nature	2015	https://www.ncbi.nlm.nih.gov/pmc/articles/PMC4617540/bin/NIHMS683130-supplement-Supplemental_Spre_Sheet_3.xlsx	MD	2021-03-06
PMC4617899	Ggallus	BMC_Genomics	2015	https://www.ncbi.nlm.nih.gov/pmc/articles/PMC4617899/bin/12864_2015_2012_MOESM2_ESM.xlsx	MD	2014-03-06
PMC4617961	Hsapiens	Genome_Res	2015	https://www.ncbi.nlm.nih.gov/pmc/articles/PMC4617961/bin/supp_gr.190314.115_Supplemental_Tables.xlsx	MD	2021-03-01
PMC4618389	Ggallus	Genome_Biol	2015	https://www.ncbi.nlm.nih.gov/pmc/articles/PMC4618389/bin/13059_2015_780_MOESM1_ESM.xlsx	MD	2021-03-01
PMC4618846	Hsapiens	PLoS_One	2015	https://www.ncbi.nlm.nih.gov/pmc/articles/PMC4618846/bin/pone.0140862.s004.xlsx	MD	40603
PMC4619007	Hsapiens	BMC_Genomics	2015	https://www.ncbi.nlm.nih.gov/pmc/articles/PMC4619007/bin/12864_2015_2098_MOESM5_ESM.xlsx	MD	2021-03-05
PMC4619663	Hsapiens	PLoS_Genet	2015	https://www.ncbi.nlm.nih.gov/pmc/articles/PMC4619663/bin/pgen.1005583.s010.xlsx	MD	Sep-09
PMC4620889	Dmelanogaster	Proc_Natl_Acad_Sci_U_S_A	2015	https://www.ncbi.nlm.nih.gov/pmc/articles/PMC4620889/bin/pnas.1517729112.sd01.xlsx	MD	41518
PMC4620889	Dmelanogaster	Proc_Natl_Acad_Sci_U_S_A	2015	https://www.ncbi.nlm.nih.gov/pmc/articles/PMC4620889/bin/pnas.1517729112.sd03.xlsx	MD	2021-12-01
PMC4622677	Hsapiens	Epigenetics	2015	https://www.ncbi.nlm.nih.gov/pmc/articles/PMC4622677/bin/kepi-09-12-988062-s001.xlsx	MD	2021-03-01
PMC4624267	Hsapiens	Neuron	2015	https://www.ncbi.nlm.nih.gov/pmc/articles/PMC4624267/bin/NIHMS723829-supplement-5.xlsx	MD	2021-03-01
PMC4624267	Hsapiens	Neuron	2015	https://www.ncbi.nlm.nih.gov/pmc/articles/PMC4624267/bin/NIHMS723829-supplement-7.xlsx	MD	2021-03-01
PMC4624593	Hsapiens	Genome_Med	2015	https://www.ncbi.nlm.nih.gov/pmc/articles/PMC4624593/bin/13073_2015_226_MOESM2_ESM.xlsx	MD	6-Sep
PMC4624593	Hsapiens	Genome_Med	2015	https://www.ncbi.nlm.nih.gov/pmc/articles/PMC4624593/bin/13073_2015_226_MOESM4_ESM.xlsx	MD	2021-03-01
PMC4624949	Hsapiens	PLoS_One	2015	https://www.ncbi.nlm.nih.gov/pmc/articles/PMC4624949/bin/pone.0141294.s001.xlsx	MD	2021-03-01
PMC4625001	Mmusculus	PLoS_Genet	2015	https://www.ncbi.nlm.nih.gov/pmc/articles/PMC4625001/bin/pgen.1005619.s006.xls	MD	2021-03-07
PMC4628260	Hsapiens	BMC_Cancer	2015	https://www.ncbi.nlm.nih.gov/pmc/articles/PMC4628260/bin/12885_2015_1814_MOESM4_ESM.xls	MD	40244
PMC4630076	Hsapiens	Hum_Genet	2015	https://www.ncbi.nlm.nih.gov/pmc/articles/PMC4630076/bin/NIHMS721243-supplement-439_2015_1596_MOESM8_ESM.xlsx	MD	2021-03-01
PMC4631205	Mmusculus	Mol_Syst_Biol	2015	https://www.ncbi.nlm.nih.gov/pmc/articles/PMC4631205/bin/msb0011-0834-sd2.xls	MD	37135
PMC4631338	Rnorvegicus	PLoS_One	2015	https://www.ncbi.nlm.nih.gov/pmc/articles/PMC4631338/bin/pone.0141859.s007.xls	MD	9-Sep
PMC4631799	Hsapiens	Clin_Cancer_Res	2015	https://www.ncbi.nlm.nih.gov/pmc/articles/PMC4631799/bin/NIHMS701850-supplement-3.xlsx	MD	2021-03-05
PMC4632064	Hsapiens	G3_	2015	https://www.ncbi.nlm.nih.gov/pmc/articles/PMC4632064/bin/supp_g3.115.021345_TableS1.xlsx	MD	3-Sep
PMC4634137	Mmusculus	Nat_Commun	2015	https://www.ncbi.nlm.nih.gov/pmc/articles/PMC4634137/bin/ncomms9549-s3.xlsx	MD	36951
PMC4634137	Mmusculus	Nat_Commun	2015	https://www.ncbi.nlm.nih.gov/pmc/articles/PMC4634137/bin/ncomms9549-s6.xlsx	MD	39508
PMC4634137	Hsapiens	Nat_Commun	2015	https://www.ncbi.nlm.nih.gov/pmc/articles/PMC4634137/bin/ncomms9549-s7.xlsx	MD	36951
PMC4635574	Rnorvegicus	BMC_Neurosci	2015	https://www.ncbi.nlm.nih.gov/pmc/articles/PMC4635574/bin/12868_2015_212_MOESM1_ESM.xls	MD	42064
PMC4635667	Hsapiens	Carcinogenesis	2015	https://www.ncbi.nlm.nih.gov/pmc/articles/PMC4635667/bin/supp_bgv119_SI_Tab3.xlsx	MD	2021-03-01
PMC4636073	Hsapiens	BMC_Syst_Biol	2015	https://www.ncbi.nlm.nih.gov/pmc/articles/PMC4636073/bin/12918_2015_225_MOESM5_ESM.xlsx	MD	2021-03-02
PMC4636377	Scerevisiae	PLoS_Genet	2015	https://www.ncbi.nlm.nih.gov/pmc/articles/PMC4636377/bin/pgen.1005635.s021.xls	MD	2014-01-10
PMC4636971	Hsapiens	Cell_Stem_Cell	2015	https://www.ncbi.nlm.nih.gov/pmc/articles/PMC4636971/bin/NIHMS717167-supplement-1.xls	MD	Sep-08
PMC4639837	Celegans	Sci_Rep	2015	https://www.ncbi.nlm.nih.gov/pmc/articles/PMC4639837/bin/srep16381-s2.xls	MD	Sep-01
PMC4640739	Mmusculus	Proc_Natl_Acad_Sci_U_S_A	2015	https://www.ncbi.nlm.nih.gov/pmc/articles/PMC4640739/bin/pnas.1516319112.sd01.xls	MD	1-Sep
PMC4640752	Hsapiens	Proc_Natl_Acad_Sci_U_S_A	2015	https://www.ncbi.nlm.nih.gov/pmc/articles/PMC4640752/bin/pnas.1424894112.sd01.xls	MD	2021-03-05
PMC4640795	Dmelanogaster	Proc_Natl_Acad_Sci_U_S_A	2015	https://www.ncbi.nlm.nih.gov/pmc/articles/PMC4640795/bin/pnas.1519159112.sd01.xlsx	MD	40056
PMC4641597	Hsapiens	PLoS_One	2015	https://www.ncbi.nlm.nih.gov/pmc/articles/PMC4641597/bin/pone.0142007.s001.xlsx	MD	8-Sep
PMC4641603	Hsapiens	PLoS_One	2015	https://www.ncbi.nlm.nih.gov/pmc/articles/PMC4641603/bin/pone.0141910.s001.xlsx	MD	2021-03-01
PMC4641603	Hsapiens	PLoS_One	2015	https://www.ncbi.nlm.nih.gov/pmc/articles/PMC4641603/bin/pone.0141910.s002.xlsx	MD	2021-03-01
PMC4647465	Celegans	RNA	2015	https://www.ncbi.nlm.nih.gov/pmc/articles/PMC4647465/bin/supp_053397.115_Table_S2.xlsx	MD	2021-12-01
PMC4647556	Hsapiens	Genes_Dev	2015	https://www.ncbi.nlm.nih.gov/pmc/articles/PMC4647556/bin/supp_29.21.2225_SunSuppTables1-4.xlsx	MD	42068
PMC4649658	Hsapiens	Genetics	2015	https://www.ncbi.nlm.nih.gov/pmc/articles/PMC4649658/bin/10.1534_115.180653_genetics.115.180653-11.xls	MD	2021-03-01
PMC4649658	Hsapiens	Genetics	2015	https://www.ncbi.nlm.nih.gov/pmc/articles/PMC4649658/bin/10.1534_115.180653_genetics.115.180653-3.xls	MD	2021-03-01
PMC4649658	Hsapiens	Genetics	2015	https://www.ncbi.nlm.nih.gov/pmc/articles/PMC4649658/bin/10.1534_115.180653_genetics.115.180653-4.xls	MD	2021-03-01
PMC4651756	Hsapiens	DNA_Repair_	2015	https://www.ncbi.nlm.nih.gov/pmc/articles/PMC4651756/bin/NIHMS729683-supplement-1.xlsx	MD	24432
PMC4651756	Hsapiens	DNA_Repair_	2015	https://www.ncbi.nlm.nih.gov/pmc/articles/PMC4651756/bin/NIHMS729683-supplement-3.xlsx	MD	24432
PMC4652761	Mmusculus	Nucleic_Acids_Res	2015	https://www.ncbi.nlm.nih.gov/pmc/articles/PMC4652761/bin/supp_gkv736_nar-01134-survey-d-2015-File015.xlsx	MD	2021-03-07
PMC4653175	Mmusculus	Proc_Natl_Acad_Sci_U_S_A	2015	https://www.ncbi.nlm.nih.gov/pmc/articles/PMC4653175/bin/pnas.1508943112.sd08.xlsx	MD	2-Sep
PMC4654062	Hsapiens	Hum_Mol_Genet	2015	https://www.ncbi.nlm.nih.gov/pmc/articles/PMC4654062/bin/supp_ddv411_ddv411supp_file2.xlsx	MD	42066
PMC4654189	Hsapiens	Yale_J_Biol_Med	2015	https://www.ncbi.nlm.nih.gov/pmc/articles/PMC4654189/bin/yjbm_88_4_397_supptable3.xlsx	MD	42064
PMC4654475	Mmusculus	PLoS_Genet	2015	https://www.ncbi.nlm.nih.gov/pmc/articles/PMC4654475/bin/pgen.1005652.s011.xlsx	MD	41885
PMC4654807	Hsapiens	Genome_Med	2015	https://www.ncbi.nlm.nih.gov/pmc/articles/PMC4654807/bin/13073_2015_237_MOESM7_ESM.xlsx	MD	2021-03-03
PMC4654818	Hsapiens	BMC_Genomics	2015	https://www.ncbi.nlm.nih.gov/pmc/articles/PMC4654818/bin/12864_2015_1989_MOESM9_ESM.xlsx	MD	36951
PMC4657355	Hsapiens	BMC_Genomics	2015	https://www.ncbi.nlm.nih.gov/pmc/articles/PMC4657355/bin/12864_2015_2174_MOESM2_ESM.xlsx	MD	2021-03-01
PMC4659166	Ggallus	Genet_Sel_Evol	2015	https://www.ncbi.nlm.nih.gov/pmc/articles/PMC4659166/bin/12711_2015_170_MOESM3_ESM.xlsx	MD	Sep-05
PMC4664320	Mmusculus	Proc_Natl_Acad_Sci_U_S_A	2015	https://www.ncbi.nlm.nih.gov/pmc/articles/PMC4664320/bin/pnas.1520110112.sd01.xlsx	MD	42249
PMC4664757	Hsapiens	Genom_Data	2015	https://www.ncbi.nlm.nih.gov/pmc/articles/PMC4664757/bin/mmc1.xlsx	MD	6-Sep
PMC4664757	Hsapiens	Genom_Data	2015	https://www.ncbi.nlm.nih.gov/pmc/articles/PMC4664757/bin/mmc2.xlsx	MD	7-Sep
PMC4664757	Dmelanogaster	Genom_Data	2015	https://www.ncbi.nlm.nih.gov/pmc/articles/PMC4664757/bin/mmc3.xlsx	MD	15-Sep
PMC4667643	Hsapiens	Nat_Commun	2015	https://www.ncbi.nlm.nih.gov/pmc/articles/PMC4667643/bin/ncomms9718-s5.xlsx	MD	2021-03-06
PMC4669700	Hsapiens	Cell_Death_Dis	2015	https://www.ncbi.nlm.nih.gov/pmc/articles/PMC4669700/bin/cddis2015121x2.xls	MD	2021-03-06
PMC4669786	Hsapiens	Cell_Death_Dis	2015	https://www.ncbi.nlm.nih.gov/pmc/articles/PMC4669786/bin/cddis201510x8.xls	MD	Sep-08
PMC4670106	Hsapiens	PLoS_One	2015	https://www.ncbi.nlm.nih.gov/pmc/articles/PMC4670106/bin/pone.0143563.s001.xlsx	MD	2021-03-01
PMC4671203	Hsapiens	Nat_Commun	2015	https://www.ncbi.nlm.nih.gov/pmc/articles/PMC4671203/bin/ncomms9971-s4.xlsx	MD	2021-03-10
PMC4671692	Hsapiens	PLoS_One	2015	https://www.ncbi.nlm.nih.gov/pmc/articles/PMC4671692/bin/pone.0144155.s002.xlsx	MD	42339
PMC4671824	Hsapiens	Cell	2015	https://www.ncbi.nlm.nih.gov/pmc/articles/PMC4671824/bin/NIHMS736435-supplement-11.xlsx	MD	45956
PMC4671824	Hsapiens	Cell	2015	https://www.ncbi.nlm.nih.gov/pmc/articles/PMC4671824/bin/NIHMS736435-supplement-13.xlsx	MD	2021-03-03
PMC4672771	Hsapiens	Proc_Natl_Acad_Sci_U_S_A	2015	https://www.ncbi.nlm.nih.gov/pmc/articles/PMC4672771/bin/pnas.1506760112.sd01.xlsx	MD	Sep-06
PMC4672829	Hsapiens	Proc_Natl_Acad_Sci_U_S_A	2015	https://www.ncbi.nlm.nih.gov/pmc/articles/PMC4672829/bin/pnas.1507669112.sd01.xlsx	MD	2021-03-01
PMC4672829	Hsapiens	Proc_Natl_Acad_Sci_U_S_A	2015	https://www.ncbi.nlm.nih.gov/pmc/articles/PMC4672829/bin/pnas.1507669112.sd03.xlsx	MD	2021-03-01
PMC4673133	Hsapiens	Oncotarget	2015	https://www.ncbi.nlm.nih.gov/pmc/articles/PMC4673133/bin/oncotarget-06-21878-s002.xlsx	MD	41157
PMC4674692	Hsapiens	Nat_Commun	2015	https://www.ncbi.nlm.nih.gov/pmc/articles/PMC4674692/bin/ncomms10044-s14.xls	MD	2-Sep
PMC4676116	Hsapiens	Retrovirology	2015	https://www.ncbi.nlm.nih.gov/pmc/articles/PMC4676116/bin/12977_2015_226_MOESM1_ESM.xlsx	MD	2001-03-02
PMC4676282	Hsapiens	mBio	2015	https://www.ncbi.nlm.nih.gov/pmc/articles/PMC4676282/bin/mbo006152589st2.xlsx	MD	2021-03-01
PMC4680402	Hsapiens	Int_J_Clin_Exp_Pathol	2015	https://www.ncbi.nlm.nih.gov/pmc/articles/PMC4680402/bin/ijcep0008-12678-f5.xlsx	MD	41887
PMC4681367	Hsapiens	PLoS_One	2015	https://www.ncbi.nlm.nih.gov/pmc/articles/PMC4681367/bin/pone.0145061.s002.xlsx	MD	39508
PMC4681992	Hsapiens	Bioinformatics	2015	https://www.ncbi.nlm.nih.gov/pmc/articles/PMC4681992/bin/supp_btv529_Supplementary_Tables.xlsx	MD	5-Sep
PMC4682368	Athaliana	BMC_Genomics	2015	https://www.ncbi.nlm.nih.gov/pmc/articles/PMC4682368/bin/1471-2164-16-S12-S11-S3.xlsx	MD	2021-10-01
PMC4683213	Mmusculus	Am_J_Physiol_Cell_Physiol	2015	https://www.ncbi.nlm.nih.gov/pmc/articles/PMC4683213/bin/Dataset_S1.xlsx	MD	2-Sep
PMC4683857	Hsapiens	BMC_Cancer	2015	https://www.ncbi.nlm.nih.gov/pmc/articles/PMC4683857/bin/12885_2015_1955_MOESM1_ESM.xlsx	MD	2021-03-01
PMC4684321	Mmusculus	PLoS_One	2015	https://www.ncbi.nlm.nih.gov/pmc/articles/PMC4684321/bin/pone.0145247.s002.xls	MD	2021-03-03
PMC4684507	Hsapiens	Dev_Biol	2015	https://www.ncbi.nlm.nih.gov/pmc/articles/PMC4684507/bin/mmc1.xlsx	MD	40605
PMC4686819	Hsapiens	Nat_Commun	2015	https://www.ncbi.nlm.nih.gov/pmc/articles/PMC4686819/bin/ncomms9940-s5.xlsx	MD	Jul-60
PMC4686819	Hsapiens	Nat_Commun	2015	https://www.ncbi.nlm.nih.gov/pmc/articles/PMC4686819/bin/ncomms9940-s6.xlsx	MD	Sep-06
PMC4686820	Hsapiens	Nat_Commun	2015	https://www.ncbi.nlm.nih.gov/pmc/articles/PMC4686820/bin/ncomms9866-s4.xlsx	MD	2021-03-03
PMC4686820	Hsapiens	Nat_Commun	2015	https://www.ncbi.nlm.nih.gov/pmc/articles/PMC4686820/bin/ncomms9866-s5.xlsx	MD	2021-03-01
PMC4686820	Hsapiens	Nat_Commun	2015	https://www.ncbi.nlm.nih.gov/pmc/articles/PMC4686820/bin/ncomms9866-s8.xlsx	MD	2021-03-01
PMC4686820	Ggallus	Nat_Commun	2015	https://www.ncbi.nlm.nih.gov/pmc/articles/PMC4686820/bin/ncomms9866-s9.xlsx	MD	2021-03-01
PMC4687343	Hsapiens	Mol_Autism	2015	https://www.ncbi.nlm.nih.gov/pmc/articles/PMC4687343/bin/13229_2015_61_MOESM12_ESM.xlsx	MD	2021-03-01
PMC4687343	Mmusculus	Mol_Autism	2015	https://www.ncbi.nlm.nih.gov/pmc/articles/PMC4687343/bin/13229_2015_61_MOESM3_ESM.xlsx	MD	42253
PMC4687343	Hsapiens	Mol_Autism	2015	https://www.ncbi.nlm.nih.gov/pmc/articles/PMC4687343/bin/13229_2015_61_MOESM8_ESM.xlsx	MD	2021-03-01
PMC4687683	Ggallus	EMBO_J	2015	https://www.ncbi.nlm.nih.gov/pmc/articles/PMC4687683/bin/EMBJ-34-2953-s005.xls	MD	2021-03-01
PMC4687702	Hsapiens	J_Cell_Mol_Med	2015	https://www.ncbi.nlm.nih.gov/pmc/articles/PMC4687702/bin/JCMM-19-2874-s011.xls	MD	10-Sep
PMC4687702	Hsapiens	J_Cell_Mol_Med	2015	https://www.ncbi.nlm.nih.gov/pmc/articles/PMC4687702/bin/JCMM-19-2874-s012.xls	MD	2-Sep
PMC4687867	Hsapiens	PLoS_One	2015	https://www.ncbi.nlm.nih.gov/pmc/articles/PMC4687867/bin/pone.0145176.s016.xlsx	MD	2021-03-02
PMC4687930	Mmusculus	PLoS_Genet	2015	https://www.ncbi.nlm.nih.gov/pmc/articles/PMC4687930/bin/pgen.1005711.s018.xlsx	MD	2021-03-02
PMC4687934	Scerevisiae	PLoS_Genet	2015	https://www.ncbi.nlm.nih.gov/pmc/articles/PMC4687934/bin/pgen.1005735.s007.xlsx	MD	2021-10-01
PMC4689037	Ggallus	BMC_Biol	2015	https://www.ncbi.nlm.nih.gov/pmc/articles/PMC4689037/bin/12915_2015_220_MOESM2_ESM.xlsx	MD	Sep-02
PMC4692240	Rnorvegicus	J_Biol_Chem	2015	https://www.ncbi.nlm.nih.gov/pmc/articles/PMC4692240/bin/10.1074_M115.683466_jbc.M115.683466-1.xlsx	MD	42257
PMC4692240	Mmusculus	J_Biol_Chem	2015	https://www.ncbi.nlm.nih.gov/pmc/articles/PMC4692240/bin/10.1074_M115.683466_jbc.M115.683466-2.xlsx	MD	42253
PMC4694993	Hsapiens	Oncotarget	2015	https://www.ncbi.nlm.nih.gov/pmc/articles/PMC4694993/bin/oncotarget-06-27332-s002.xlsx	MD	2021-03-01
PMC4695334	Mmusculus	Cell_Rep	2015	https://www.ncbi.nlm.nih.gov/pmc/articles/PMC4695334/bin/mmc2.xls	MD	2021-03-04
PMC4695334	Mmusculus	Cell_Rep	2015	https://www.ncbi.nlm.nih.gov/pmc/articles/PMC4695334/bin/mmc3.xls	MD	2021-03-04
PMC4695400	Hsapiens	Cell	2015	https://www.ncbi.nlm.nih.gov/pmc/articles/PMC4695400/bin/NIHMS730293-supplement-10.xls	MD	15-Sep
PMC4696311	Hsapiens	BMC_Genomics	2015	https://www.ncbi.nlm.nih.gov/pmc/articles/PMC4696311/bin/12864_2015_2313_MOESM1_ESM.xlsx	MD	40787
PMC4697369	Ggallus	Proc_Natl_Acad_Sci_U_S_A	2015	https://www.ncbi.nlm.nih.gov/pmc/articles/PMC4697369/bin/pnas.1514789112.sd02.xlsx	MD	Sep-06
PMC4699828	Mmusculus	PLoS_One	2015	https://www.ncbi.nlm.nih.gov/pmc/articles/PMC4699828/bin/pone.0145417.s001.xlsx	MD	2-Sep
PMC4699913	Hsapiens	PLoS_Pathog	2015	https://www.ncbi.nlm.nih.gov/pmc/articles/PMC4699913/bin/ppat.1005346.s007.xlsx	MD	2021-03-05
PMC4701554	Hsapiens	J_Clin_Invest	2015	https://www.ncbi.nlm.nih.gov/pmc/articles/PMC4701554/bin/JCI82066.sdt1-10.xlsx	MD	41527
PMC4702607	Mmusculus	Mol_Cell_Biol	2015	https://www.ncbi.nlm.nih.gov/pmc/articles/PMC4702607/bin/MCB.00534-15_zmb999101054sd1.xlsx	MD	2021-03-02
PMC4703707	Hsapiens	EBioMedicine	2015	https://www.ncbi.nlm.nih.gov/pmc/articles/PMC4703707/bin/mmc2.xlsx	MD	2021-03-01
PMC4703905	Mmusculus	Nat_Commun	2015	https://www.ncbi.nlm.nih.gov/pmc/articles/PMC4703905/bin/ncomms10221-s3.xls	MD	2021-03-11
PMC4704493	Hsapiens	Mol_Syst_Biol	2015	https://www.ncbi.nlm.nih.gov/pmc/articles/PMC4704493/bin/MSB-11-842-s012.xlsx	MD	2021-03-02
PMC4704493	Hsapiens	Mol_Syst_Biol	2015	https://www.ncbi.nlm.nih.gov/pmc/articles/PMC4704493/bin/MSB-11-842-s014.xlsx	MD	2021-03-01
PMC4705665	Hsapiens	Nucleic_Acids_Res	2015	https://www.ncbi.nlm.nih.gov/pmc/articles/PMC4705665/bin/supp_gkv1332_nar-01321-x-2015-File010.xlsx	MD	7-Sep
PMC4706111	Hsapiens	Hum_Mol_Genet	2015	https://www.ncbi.nlm.nih.gov/pmc/articles/PMC4706111/bin/supp_ddv459_ddv459supp_tables.xlsx	MD	4-Sep
PMC4711850	Hsapiens	Proc_Natl_Acad_Sci_U_S_A	2015	https://www.ncbi.nlm.nih.gov/pmc/articles/PMC4711850/bin/pnas.1508249112.sd02.xlsx	MD	2021-03-07
PMC4711850	Hsapiens	Proc_Natl_Acad_Sci_U_S_A	2015	https://www.ncbi.nlm.nih.gov/pmc/articles/PMC4711850/bin/pnas.1508249112.sd03.xlsx	MD	2021-03-03
PMC4715509	Hsapiens	Hum_Mutat	2015	https://www.ncbi.nlm.nih.gov/pmc/articles/PMC4715509/bin/HUMU-37-52-s002.xlsx	MD	Sep-06
PMC4715682	Hsapiens	Cell	2015	https://www.ncbi.nlm.nih.gov/pmc/articles/PMC4715682/bin/NIHMS743904-supplement-12.xlsx	MD	2021-03-08
PMC4720007	Hsapiens	Stem_Cell_Reports	2015	https://www.ncbi.nlm.nih.gov/pmc/articles/PMC4720007/bin/mmc2.xlsx	MD	2021-03-01
PMC4720007	Dmelanogaster	Stem_Cell_Reports	2015	https://www.ncbi.nlm.nih.gov/pmc/articles/PMC4720007/bin/mmc3.xlsx	MD	2021-03-01
PMC4720007	Mmusculus	Stem_Cell_Reports	2015	https://www.ncbi.nlm.nih.gov/pmc/articles/PMC4720007/bin/mmc4.xlsx	MD	2021-06-01
PMC4729692	Mmusculus	eLife	2015	https://www.ncbi.nlm.nih.gov/pmc/articles/PMC4729692/bin/elife-09571-fig5-data1.xls	MD	2021-03-01
PMC4729692	Mmusculus	eLife	2015	https://www.ncbi.nlm.nih.gov/pmc/articles/PMC4729692/bin/elife-09571-fig5-data2.xls	MD	2021-03-01
PMC4731311	Hsapiens	Mol_Psychiatry	2015	https://www.ncbi.nlm.nih.gov/pmc/articles/PMC4731311/bin/NIHMS712616-supplement-Supplementary_Table_2.xls	MD	41700
PMC4731311	Hsapiens	Mol_Psychiatry	2015	https://www.ncbi.nlm.nih.gov/pmc/articles/PMC4731311/bin/NIHMS712616-supplement-Supplementary_Table_3.xls	MD	10-Sep
PMC4739678	Hsapiens	Mol_Cell_Proteomics	2015	https://www.ncbi.nlm.nih.gov/pmc/articles/PMC4739678/bin/10.1074_M115.053199_mcp.M115.053199-3.xlsx	MD	2-Sep
PMC4739678	Hsapiens	Mol_Cell_Proteomics	2015	https://www.ncbi.nlm.nih.gov/pmc/articles/PMC4739678/bin/10.1074_M115.053199_mcp.M115.053199-4.xlsx	MD	2021-03-08
PMC4739681	Hsapiens	Mol_Cell_Proteomics	2015	https://www.ncbi.nlm.nih.gov/pmc/articles/PMC4739681/bin/10.1074_O115.056713_mcp.O115.056713-5.xlsx	MD	41703
PMC4739776	Hsapiens	eLife	2015	https://www.ncbi.nlm.nih.gov/pmc/articles/PMC4739776/bin/elife-08890-supp1.xlsx	MD	10-Sep
PMC4741559	Scerevisiae	Oncotarget	2015	https://www.ncbi.nlm.nih.gov/pmc/articles/PMC4741559/bin/oncotarget-06-30650-s001.xls	MD	42186
PMC4742201	Hsapiens	Oncotarget	2015	https://www.ncbi.nlm.nih.gov/pmc/articles/PMC4742201/bin/oncotarget-06-36643-s002.xlsx	MD	2021-03-04
PMC4753595	Hsapiens	Schizophr_Bull	2015	https://www.ncbi.nlm.nih.gov/pmc/articles/PMC4753595/bin/supp_sbv119_Supplementary_Table_2_KGG_results.xlsx	MD	2021-03-01
PMC4762523	Scerevisiae	Mol_Cell_Proteomics	2015	https://www.ncbi.nlm.nih.gov/pmc/articles/PMC4762523/bin/10.1074_M115.051854_mcp.M115.051854-4.xlsx	MD	41913
PMC4762523	Scerevisiae	Mol_Cell_Proteomics	2015	https://www.ncbi.nlm.nih.gov/pmc/articles/PMC4762523/bin/10.1074_M115.051854_mcp.M115.051854-5.xlsx	MD	41913
PMC4762523	Scerevisiae	Mol_Cell_Proteomics	2015	https://www.ncbi.nlm.nih.gov/pmc/articles/PMC4762523/bin/10.1074_M115.051854_mcp.M115.051854-6.xlsx	MD	41913
PMC4762527	Hsapiens	Mol_Cell_Proteomics	2015	https://www.ncbi.nlm.nih.gov/pmc/articles/PMC4762527/bin/10.1074_M114.047126_mcp.M114.047126-6.xls	MD	2021-02-01
PMC4762532	Hsapiens	Mol_Cell_Proteomics	2015	https://www.ncbi.nlm.nih.gov/pmc/articles/PMC4762532/bin/10.1074_M115.050401_mcp.M115.050401-3.xlsx	MD	40973
PMC4764573	Hsapiens	eLife	2015	https://www.ncbi.nlm.nih.gov/pmc/articles/PMC4764573/bin/elife-11466-supp1.xlsx	MD	9-Sep
PMC4764573	Scerevisiae	eLife	2015	https://www.ncbi.nlm.nih.gov/pmc/articles/PMC4764573/bin/elife-11466-supp4.xlsx	MD	2021-10-01
PMC4767150	Mmusculus	Nat_Genet	2015	https://www.ncbi.nlm.nih.gov/pmc/articles/PMC4767150/bin/NIHMS755288-supplement-Supplementary_Tables.xlsx	MD	11-Sep
PMC4773891	Hsapiens	Nature	2015	https://www.ncbi.nlm.nih.gov/pmc/articles/PMC4773891/bin/NIHMS64288-supplement-Tables_S1-S19.xlsx	MD	2021-03-07
PMC4777353	Hsapiens	Cancer_Cell	2015	https://www.ncbi.nlm.nih.gov/pmc/articles/PMC4777353/bin/NIHMS726531-supplement-4.xlsx	MD	2021-03-01
PMC4779955	Mmusculus	Mol_Cell	2015	https://www.ncbi.nlm.nih.gov/pmc/articles/PMC4779955/bin/NIHMS746053-supplement-2.xlsx	MD	2021-03-01
PMC4782175	Hsapiens	J_Proteome_Res	2015	https://www.ncbi.nlm.nih.gov/pmc/articles/PMC4782175/bin/pr5b00847_si_002.xlsx	MD	2021-03-05
PMC4785874	Hsapiens	Genes_Brain_Behav	2015	https://www.ncbi.nlm.nih.gov/pmc/articles/PMC4785874/bin/NIHMS722546-supplement-Supp_TableS2.xlsx	MD	2021-03-01
PMC4785874	Hsapiens	Genes_Brain_Behav	2015	https://www.ncbi.nlm.nih.gov/pmc/articles/PMC4785874/bin/NIHMS722546-supplement-Supp_TableS4.xlsx	MD	2021-03-01
PMC4787753	Mmusculus	Nucleic_Acids_Res	2015	https://www.ncbi.nlm.nih.gov/pmc/articles/PMC4787753/bin/supp_gkv1056_nar-02858-z-2015-File009.xlsx	MD	2021-03-01
PMC4787819	Mmusculus	Nucleic_Acids_Res	2015	https://www.ncbi.nlm.nih.gov/pmc/articles/PMC4787819/bin/supp_gkv688_nar-00504-v-2015-File004.xlsx	MD	2021-03-01
PMC4787819	Rnorvegicus	Nucleic_Acids_Res	2015	https://www.ncbi.nlm.nih.gov/pmc/articles/PMC4787819/bin/supp_gkv688_nar-00504-v-2015-File005.xlsx	MD	2021-03-03
PMC4791225	Hsapiens	Oncotarget	2015	https://www.ncbi.nlm.nih.gov/pmc/articles/PMC4791225/bin/oncotarget-06-43182-s007.xlsx	MD	Sep-04
PMC4797267	Hsapiens	Nucleic_Acids_Res	2015	https://www.ncbi.nlm.nih.gov/pmc/articles/PMC4797267/bin/supp_gkv1219_nar-02394-d-2015-File008.xlsx	MD	2021-03-08
PMC4802414	Hsapiens	Cell_Syst	2015	https://www.ncbi.nlm.nih.gov/pmc/articles/PMC4802414/bin/mmc2.xlsx	MD	40603
PMC4802414	Hsapiens	Cell_Syst	2015	https://www.ncbi.nlm.nih.gov/pmc/articles/PMC4802414/bin/mmc6.xlsx	MD	2021-03-04
PMC4802414	Mmusculus	Cell_Syst	2015	https://www.ncbi.nlm.nih.gov/pmc/articles/PMC4802414/bin/mmc8.xlsx	MD	2021-03-02
PMC4803451	Hsapiens	Ann_Oncol	2015	https://www.ncbi.nlm.nih.gov/pmc/articles/PMC4803451/bin/supp_mdv604_mdv604supp_table13.xlsx	MD	2021-03-01
PMC4803451	Hsapiens	Ann_Oncol	2015	https://www.ncbi.nlm.nih.gov/pmc/articles/PMC4803451/bin/supp_mdv604_mdv604supp_table5.xlsx	MD	2021-03-01
PMC4803451	Hsapiens	Ann_Oncol	2015	https://www.ncbi.nlm.nih.gov/pmc/articles/PMC4803451/bin/supp_mdv604_mdv604supp_table9.xlsx	MD	2021-03-01
PMC4827613	Hsapiens	Nat_Genet	2015	https://www.ncbi.nlm.nih.gov/pmc/articles/PMC4827613/bin/NIHMS773327-supplement-Table_8.xlsx	MD	2021-03-01
PMC4829974	Hsapiens	Nat_Genet	2015	https://www.ncbi.nlm.nih.gov/pmc/articles/PMC4829974/bin/NIHMS772649-supplement-Suppl_Tables.xlsx	MD	2021-03-02
PMC4831719	Mmusculus	Cell_Rep	2015	https://www.ncbi.nlm.nih.gov/pmc/articles/PMC4831719/bin/NIHMS745135-supplement-2.xlsx	MD	2014-01-03
PMC4831719	Mmusculus	Cell_Rep	2015	https://www.ncbi.nlm.nih.gov/pmc/articles/PMC4831719/bin/NIHMS745135-supplement-3.xlsx	MD	2021-03-02
PMC4831719	Mmusculus	Cell_Rep	2015	https://www.ncbi.nlm.nih.gov/pmc/articles/PMC4831719/bin/NIHMS745135-supplement-4.xlsx	MD	2014-03-03
PMC4831719	Mmusculus	Cell_Rep	2015	https://www.ncbi.nlm.nih.gov/pmc/articles/PMC4831719/bin/NIHMS745135-supplement-7.xlsx	MD	2014-02-03
PMC4833872	Hsapiens	Oncogene	2015	https://www.ncbi.nlm.nih.gov/pmc/articles/PMC4833872/bin/onc2015261x2.xls	MD	36951
PMC4837897	Dmelanogaster	Free_Radic_Biol_Med	2015	https://www.ncbi.nlm.nih.gov/pmc/articles/PMC4837897/bin/NIHMS765069-supplement-Supplemental_Table_2.xlsx	MD	4-Sep
PMC4837897	Hsapiens	Free_Radic_Biol_Med	2015	https://www.ncbi.nlm.nih.gov/pmc/articles/PMC4837897/bin/NIHMS765069-supplement-Supplemental_Table_4.xlsx	MD	40789
PMC4838343	Hsapiens	Nucleic_Acids_Res	2015	https://www.ncbi.nlm.nih.gov/pmc/articles/PMC4838343/bin/supp_gkv1380_nar-01667-f-2015-File010.xlsx	MD	2021-03-02
PMC4838343	Hsapiens	Nucleic_Acids_Res	2015	https://www.ncbi.nlm.nih.gov/pmc/articles/PMC4838343/bin/supp_gkv1380_nar-01667-f-2015-File011.xlsx	MD	2021-03-02
PMC4838343	Hsapiens	Nucleic_Acids_Res	2015	https://www.ncbi.nlm.nih.gov/pmc/articles/PMC4838343/bin/supp_gkv1380_nar-01667-f-2015-File012.xlsx	MD	Sep-02
PMC4838343	Hsapiens	Nucleic_Acids_Res	2015	https://www.ncbi.nlm.nih.gov/pmc/articles/PMC4838343/bin/supp_gkv1380_nar-01667-f-2015-File013.xlsx	MD	Sep-15
PMC4838343	Hsapiens	Nucleic_Acids_Res	2015	https://www.ncbi.nlm.nih.gov/pmc/articles/PMC4838343/bin/supp_gkv1380_nar-01667-f-2015-File015.xlsx	MD	2021-03-04
PMC4856960	Hsapiens	Nucleic_Acids_Res	2015	https://www.ncbi.nlm.nih.gov/pmc/articles/PMC4856960/bin/supp_gkv1471_nar-01762-z-2015-File010.xls	MD	39877
PMC4856960	Hsapiens	Nucleic_Acids_Res	2015	https://www.ncbi.nlm.nih.gov/pmc/articles/PMC4856960/bin/supp_gkv1471_nar-01762-z-2015-File012.xlsx	MD	Sep-10
PMC4856960	Hsapiens	Nucleic_Acids_Res	2015	https://www.ncbi.nlm.nih.gov/pmc/articles/PMC4856960/bin/supp_gkv1471_nar-01762-z-2015-File013.xlsx	MD	39326
PMC4861069	Hsapiens	Nature	2015	https://www.ncbi.nlm.nih.gov/pmc/articles/PMC4861069/bin/NIHMS782739-supplement-Tables.xlsx	MD	2021-03-01
PMC4864062	Hsapiens	Epigenomics	2015	https://www.ncbi.nlm.nih.gov/pmc/articles/PMC4864062/bin/epi-08-389-s10.xlsx	MD	2021-12-01
PMC4864062	Hsapiens	Epigenomics	2015	https://www.ncbi.nlm.nih.gov/pmc/articles/PMC4864062/bin/epi-08-389-s2.xlsx	MD	2021-03-01
PMC4864062	Hsapiens	Epigenomics	2015	https://www.ncbi.nlm.nih.gov/pmc/articles/PMC4864062/bin/epi-08-389-s3.xlsx	MD	2021-03-01
PMC4866471	Hsapiens	Nature	2015	https://www.ncbi.nlm.nih.gov/pmc/articles/PMC4866471/bin/NIHMS63976-supplement-ExDataTab1.xlsx	MD	2021-03-01
PMC4877036	Mmusculus	Andrology	2015	https://www.ncbi.nlm.nih.gov/pmc/articles/PMC4877036/bin/NIHMS785985-supplement-Tables_S10-S30_training_gene_sets.xlsx	MD	42065
PMC4877036	Mmusculus	Andrology	2015	https://www.ncbi.nlm.nih.gov/pmc/articles/PMC4877036/bin/NIHMS785985-supplement-Tables_S1-S9_gene_scores.xlsx	MD	2021-03-02
PMC4883665	Hsapiens	Virus_Res	2015	https://www.ncbi.nlm.nih.gov/pmc/articles/PMC4883665/bin/NIHMS786640-supplement-Supp3.xlsx	MD	3-Sep
PMC4883665	Hsapiens	Virus_Res	2015	https://www.ncbi.nlm.nih.gov/pmc/articles/PMC4883665/bin/NIHMS786640-supplement-Supp4.xlsx	MD	8-Sep
PMC4885229	Athaliana	J_Hered	2015	https://www.ncbi.nlm.nih.gov/pmc/articles/PMC4885229/bin/supp_esv100_TableS3.xlsx	MD	2021-10-01
PMC4886855	Mmusculus	Cell	2015	https://www.ncbi.nlm.nih.gov/pmc/articles/PMC4886855/bin/NIHMS692989-supplement-2.xlsx	MD	2021-03-01
PMC4886855	Mmusculus	Cell	2015	https://www.ncbi.nlm.nih.gov/pmc/articles/PMC4886855/bin/NIHMS692989-supplement-3.xlsx	MD	2021-03-01
PMC4886855	Mmusculus	Cell	2015	https://www.ncbi.nlm.nih.gov/pmc/articles/PMC4886855/bin/NIHMS692989-supplement-4.xlsx	MD	2021-03-01
PMC4893634	Mmusculus	Oncogene	2015	https://www.ncbi.nlm.nih.gov/pmc/articles/PMC4893634/bin/onc2015335x2.xlsx	MD	35673
PMC4920078	Hsapiens	Proteomics_Clin_Appl	2015	https://www.ncbi.nlm.nih.gov/pmc/articles/PMC4920078/bin/NIHMS792258-supplement-Supplemental_Table_4.xlsx	MD	41884
PMC4926317	Hsapiens	Cancer_Res	2015	https://www.ncbi.nlm.nih.gov/pmc/articles/PMC4926317/bin/NIHMS791774-supplement-SuppTable2.xlsx	MD	2021-03-02
PMC4926317	Hsapiens	Cancer_Res	2015	https://www.ncbi.nlm.nih.gov/pmc/articles/PMC4926317/bin/NIHMS791774-supplement-SuppTable3.xlsx	MD	2021-03-01
PMC4929061	Hsapiens	Nat_Commun	2015	https://www.ncbi.nlm.nih.gov/pmc/articles/PMC4929061/bin/NIHMS795442-supplement-Supplemental_Table_3.xlsx	MD	2021-03-01
PMC4930119	Hsapiens	Transl_Psychiatry	2015	https://www.ncbi.nlm.nih.gov/pmc/articles/PMC4930119/bin/tp2015119x3.xls	MD	2021-03-01
PMC4956728	Mmusculus	Immunity	2015	https://www.ncbi.nlm.nih.gov/pmc/articles/PMC4956728/bin/NIHMS678444-supplement-3.xlsx	MD	2021-03-10
PMC4963185	Hsapiens	Cell	2015	https://www.ncbi.nlm.nih.gov/pmc/articles/PMC4963185/bin/NIHMS699715-supplement-2.xlsx	MD	2-Sep
PMC4986644	Mmusculus	Cell_Death_Differ	2015	https://www.ncbi.nlm.nih.gov/pmc/articles/PMC4986644/bin/cdd201536x3.xlsx	MD	2021-03-03
PMC5003782	Hsapiens	Nat_Med	2015	https://www.ncbi.nlm.nih.gov/pmc/articles/PMC5003782/bin/NIHMS735489-supplement-5.xlsx	MS	2020-03-01
PMC5003782	Hsapiens	Nat_Med	2015	https://www.ncbi.nlm.nih.gov/pmc/articles/PMC5003782/bin/NIHMS735489-supplement-6.xlsx	MS	2020-03-01
PMC5009765	Mmusculus	Mol_Cell	2015	https://www.ncbi.nlm.nih.gov/pmc/articles/PMC5009765/bin/NIHMS662620-supplement-1.xls	MS	01-Sep
PMC5049620	Rnorvegicus	J_Pathol	2015	https://www.ncbi.nlm.nih.gov/pmc/articles/PMC5049620/bin/PATH-237-447-s004.xlsx	MS	42248
PMC5065579	Hsapiens	Arch_Toxicol	2015	https://www.ncbi.nlm.nih.gov/pmc/articles/PMC5065579/bin/204_2015_1623_MOESM2_ESM.xlsx	MS	2021-03-11
PMC5068731	Rnorvegicus	Transl_Psychiatry	2015	https://www.ncbi.nlm.nih.gov/pmc/articles/PMC5068731/bin/tp201590x1.xls	MS	10-Sep
PMC5068762	Hsapiens	Transl_Psychiatry	2015	https://www.ncbi.nlm.nih.gov/pmc/articles/PMC5068762/bin/tp2015169x2.xlsx	MS	41884
PMC5068768	Hsapiens	Transl_Psychiatry	2015	https://www.ncbi.nlm.nih.gov/pmc/articles/PMC5068768/bin/tp2015177x5.xls	MS	2021-03-01
PMC5068768	Hsapiens	Transl_Psychiatry	2015	https://www.ncbi.nlm.nih.gov/pmc/articles/PMC5068768/bin/tp2015177x6.xls	MS	2021-03-02
PMC5068768	Hsapiens	Transl_Psychiatry	2015	https://www.ncbi.nlm.nih.gov/pmc/articles/PMC5068768/bin/tp2015177x7.xls	MS	Sep-09
PMC5444519	Hsapiens	Nat_Genet	2015	https://www.ncbi.nlm.nih.gov/pmc/articles/PMC5444519/bin/NIHMS72711-supplement-Dataset_1.xlsx	MS	2021-03-10
PMC5444523	Hsapiens	Nat_Genet	2015	https://www.ncbi.nlm.nih.gov/pmc/articles/PMC5444523/bin/NIHMS72891-supplement-Supplemental_table_7.xlsx	MS	Sep-01
PMC5444523	Hsapiens	Nat_Genet	2015	https://www.ncbi.nlm.nih.gov/pmc/articles/PMC5444523/bin/NIHMS72891-supplement-Supplemental_table_8.xlsx	MS	Sep-01
PMC5528776	Hsapiens	Mol_Oncol	2015	https://www.ncbi.nlm.nih.gov/pmc/articles/PMC5528776/bin/MOL2-9-877-s008.xls	MS	2021-03-01
PMC5528958	Hsapiens	Mol_Oncol	2015	https://www.ncbi.nlm.nih.gov/pmc/articles/PMC5528958/bin/MOL2-10-330-s004.xlsx	MS	Sep-01
PMC5528958	Hsapiens	Mol_Oncol	2015	https://www.ncbi.nlm.nih.gov/pmc/articles/PMC5528958/bin/MOL2-10-330-s005.xlsx	MS	Sep-05
PMC5528958	Hsapiens	Mol_Oncol	2015	https://www.ncbi.nlm.nih.gov/pmc/articles/PMC5528958/bin/MOL2-10-330-s006.xlsx	MS	Sep-09
PMC5675004	Hsapiens	Cancer_Cell	2015	https://www.ncbi.nlm.nih.gov/pmc/articles/PMC5675004/bin/NIHMS916562-supplement-7.xlsx	MS	2021-03-04
PMC6091217	Hsapiens	Nat_Genet	2015	https://www.ncbi.nlm.nih.gov/pmc/articles/PMC6091217/bin/NIHMS982400-supplement-Table.xls	MZ	2-Sep
PMC6343827	Hsapiens	Nature	2015	https://www.ncbi.nlm.nih.gov/pmc/articles/PMC6343827/bin/NIHMS81104-supplement-DataS5.xlsx	MZ	1-Mar (3 of the 5 sheets have date conversions)
PMC6343827	Hsapiens	Nature	2015	https://www.ncbi.nlm.nih.gov/pmc/articles/PMC6343827/bin/NIHMS81104-supplement-DataS6.xlsx	MZ	1-Mar
PMC6810600	Mmusculus	Cell_Rep	2015	https://www.ncbi.nlm.nih.gov/pmc/articles/PMC6810600/bin/NIHMS1051801-supplement-Supplemental_Tables_S6-8.xlsx	MK	2021-03-01
PMC7196433	Rnorvegicus	Neurobiol_Dis	2015	https://www.ncbi.nlm.nih.gov/pmc/articles/PMC7196433/bin/NIHMS1559714-supplement-Table_4.xlsx	MZ	3-Mar
PMC4691743	Hsapiens	Genome_Res	2016	https://www.ncbi.nlm.nih.gov/pmc/articles/PMC4691743/bin/supp_gr.186114.114_Supplemental_Table4.xlsx	MD	9-Sep
PMC4691743	Hsapiens	Genome_Res	2016	https://www.ncbi.nlm.nih.gov/pmc/articles/PMC4691743/bin/supp_gr.186114.114_Supplemental_Table7.xlsx	MD	2021-03-02
PMC4691744	Mmusculus	Genome_Res	2016	https://www.ncbi.nlm.nih.gov/pmc/articles/PMC4691744/bin/supp_gr.188649.114_Supplemental_Tables.xlsx	MD	2021-03-05
PMC4691835	Mmusculus	RNA	2016	https://www.ncbi.nlm.nih.gov/pmc/articles/PMC4691835/bin/supp_053447.115_Supplemental_Table_2.xls	MD	2021-03-01
PMC4700448	Hsapiens	Sci_Rep	2016	https://www.ncbi.nlm.nih.gov/pmc/articles/PMC4700448/bin/srep18517-s12.xls	MZ	Sep-12 in hidden cell
PMC4701981	Mmusculus	Genes_Dev	2016	https://www.ncbi.nlm.nih.gov/pmc/articles/PMC4701981/bin/supp_30.1.92_SuppTable3_Total_Nascent_RNA-seq_AFF3_KD.xlsx	MD	2021-03-01
PMC4704297	Dmelanogaster	BMC_Genomics	2016	https://www.ncbi.nlm.nih.gov/pmc/articles/PMC4704297/bin/12864_2015_2239_MOESM3_ESM.xlsx	MD	2-Sep
PMC4707541	Hsapiens	Sci_Rep	2016	https://www.ncbi.nlm.nih.gov/pmc/articles/PMC4707541/bin/srep18871-s3.xls	MD	40239
PMC4709096	Scerevisiae	PLoS_One	2016	https://www.ncbi.nlm.nih.gov/pmc/articles/PMC4709096/bin/pone.0146511.s010.xlsx	MD	30-Sep
PMC4709967	Hsapiens	Gigascience	2016	https://www.ncbi.nlm.nih.gov/pmc/articles/PMC4709967/bin/13742_2015_107_MOESM12_ESM.xlsx	MD	2021-03-02
PMC4711038	Dmelanogaster	BMC_Genomics	2016	https://www.ncbi.nlm.nih.gov/pmc/articles/PMC4711038/bin/12864_2016_2383_MOESM3_ESM.xlsx	MD	2021-11-01
PMC4714361	Hsapiens	Dev_Cell	2016	https://www.ncbi.nlm.nih.gov/pmc/articles/PMC4714361/bin/NIHMS745139-supplement-5.xlsx	MD	2021-03-02
PMC4717622	Hsapiens	BMC_Genomics	2016	https://www.ncbi.nlm.nih.gov/pmc/articles/PMC4717622/bin/12864_2016_2375_MOESM3_ESM.xlsx	MD	2021-03-08
PMC4718294	Hsapiens	Medicine_	2016	https://www.ncbi.nlm.nih.gov/pmc/articles/PMC4718294/bin/medi-95-e2507-s001.xls	MD	2021-03-02
PMC4718294	Hsapiens	Medicine_	2016	https://www.ncbi.nlm.nih.gov/pmc/articles/PMC4718294/bin/medi-95-e2507-s006.xls	MD	41699
PMC4719310	Mmusculus	Genes_Dev	2016	https://www.ncbi.nlm.nih.gov/pmc/articles/PMC4719310/bin/supp_gad.268714.115_TableS1_RNA_sequencing.xlsx	MD	41701
PMC4719336	Hsapiens	BMC_Genomics	2016	https://www.ncbi.nlm.nih.gov/pmc/articles/PMC4719336/bin/12864_2016_2365_MOESM4_ESM.xlsx	MD	2021-03-01
PMC4719336	Hsapiens	BMC_Genomics	2016	https://www.ncbi.nlm.nih.gov/pmc/articles/PMC4719336/bin/12864_2016_2365_MOESM7_ESM.xls	MD	2021-03-01
PMC4721061	Hsapiens	Clin_Epigenetics	2016	https://www.ncbi.nlm.nih.gov/pmc/articles/PMC4721061/bin/13148_2016_173_MOESM1_ESM.xlsx	MD	39696
PMC4721061	Hsapiens	Clin_Epigenetics	2016	https://www.ncbi.nlm.nih.gov/pmc/articles/PMC4721061/bin/13148_2016_173_MOESM3_ESM.xlsx	MD	41883
PMC4721115	Hsapiens	Clin_Epigenetics	2016	https://www.ncbi.nlm.nih.gov/pmc/articles/PMC4721115/bin/13148_2016_171_MOESM1_ESM.xlsx	MD	36951
PMC4722694	Ggallus	BMC_Med_Genomics	2016	https://www.ncbi.nlm.nih.gov/pmc/articles/PMC4722694/bin/12920_2016_164_MOESM5_ESM.xlsx	MD	2021-03-01
PMC4722718	Hsapiens	J_Exp_Clin_Cancer_Res	2016	https://www.ncbi.nlm.nih.gov/pmc/articles/PMC4722718/bin/13046_2016_292_MOESM1_ESM.xls	MD	3-Sep
PMC4724865	Hsapiens	Cell	2016	https://www.ncbi.nlm.nih.gov/pmc/articles/PMC4724865/bin/NIHMS744107-supplement-11.xlsx	MD	Sep-02
PMC4724865	Hsapiens	Cell	2016	https://www.ncbi.nlm.nih.gov/pmc/articles/PMC4724865/bin/NIHMS744107-supplement-12.xlsx	MD	Sep-01
PMC4725608	Hsapiens	Bioinform_Biol_Insights	2016	https://www.ncbi.nlm.nih.govzip/Supplementary_Material_30522/Supplemental_data_3_30522.xls	MZ	11-Sep
PMC4725767	Hsapiens	Nat_Commun	2016	https://www.ncbi.nlm.nih.gov/pmc/articles/PMC4725767/bin/ncomms10259-s2.xls	MD	2021-03-01
PMC4725767	Hsapiens	Nat_Commun	2016	https://www.ncbi.nlm.nih.gov/pmc/articles/PMC4725767/bin/ncomms10259-s3.xls	MD	2021-03-01
PMC4725818	Scerevisiae	Sci_Rep	2016	https://www.ncbi.nlm.nih.gov/pmc/articles/PMC4725818/bin/srep19332-s2.xls	MD	2021-10-21
PMC4726092	Hsapiens	Sci_Rep	2016	https://www.ncbi.nlm.nih.gov/pmc/articles/PMC4726092/bin/srep19429-s4.xls	MD	646821
PMC4726396	Hsapiens	Sci_Rep	2016	https://www.ncbi.nlm.nih.gov/pmc/articles/PMC4726396/bin/srep19787-s2.xls	MD	2021-03-04
PMC4726396	Hsapiens	Sci_Rep	2016	https://www.ncbi.nlm.nih.gov/pmc/articles/PMC4726396/bin/srep19787-s4.xls	MD	2021-03-04
PMC4727303	Mmusculus	BMC_Genet	2016	https://www.ncbi.nlm.nih.gov/pmc/articles/PMC4727303/bin/12863_2016_335_MOESM1_ESM.xlsx	MD	42252
PMC4728372	Mmusculus	Genome_Res	2016	https://www.ncbi.nlm.nih.gov/pmc/articles/PMC4728372/bin/supp_gr.198291.115_SuppTable_S2.xlsx	MD	Sep-01
PMC4728380	Hsapiens	Nat_Commun	2016	https://www.ncbi.nlm.nih.gov/pmc/articles/PMC4728380/bin/ncomms10153-s11.xlsx	MD	39326
PMC4728380	Hsapiens	Nat_Commun	2016	https://www.ncbi.nlm.nih.gov/pmc/articles/PMC4728380/bin/ncomms10153-s2.xlsx	MD	2013-01-03
PMC4728380	Hsapiens	Nat_Commun	2016	https://www.ncbi.nlm.nih.gov/pmc/articles/PMC4728380/bin/ncomms10153-s5.xlsx	MD	2013-03-03
PMC4728380	Hsapiens	Nat_Commun	2016	https://www.ncbi.nlm.nih.gov/pmc/articles/PMC4728380/bin/ncomms10153-s8.xlsx	MD	2013-03-03
PMC4728432	Hsapiens	Sci_Rep	2016	https://www.ncbi.nlm.nih.gov/pmc/articles/PMC4728432/bin/srep19771-s5.xls	MD	36403
PMC4729482	Hsapiens	PLoS_One	2016	https://www.ncbi.nlm.nih.gov/pmc/articles/PMC4729482/bin/pone.0146505.s001.xlsx	MD	2021-03-06
PMC4729482	Hsapiens	PLoS_One	2016	https://www.ncbi.nlm.nih.gov/pmc/articles/PMC4729482/bin/pone.0146505.s004.xlsx	MD	2021-03-06
PMC4731162	Hsapiens	J_Clin_Invest	2016	https://www.ncbi.nlm.nih.gov/pmc/articles/PMC4731162/bin/JCI83265.sdt4.xlsx	MD	40604
PMC4735741	Hsapiens	Sci_Rep	2016	https://www.ncbi.nlm.nih.gov/pmc/articles/PMC4735741/bin/srep20181-s2.xls	MD	2021-03-01
PMC4737758	Hsapiens	Nat_Commun	2016	https://www.ncbi.nlm.nih.gov/pmc/articles/PMC4737758/bin/ncomms10500-s3.xlsx	MD	2021-03-01
PMC4747749	Hsapiens	Proc_Natl_Acad_Sci_U_S_A	2016	https://www.ncbi.nlm.nih.gov/pmc/articles/PMC4747749/bin/pnas.1500992113.sd02.xlsx	MD	7-Sep
PMC4747765	Ggallus	Proc_Natl_Acad_Sci_U_S_A	2016	https://www.ncbi.nlm.nih.gov/pmc/articles/PMC4747765/bin/pnas.1512955113.sd01.xlsx	MD	2021-03-02
PMC4748411	Ggallus	Sci_Rep	2016	https://www.ncbi.nlm.nih.gov/pmc/articles/PMC4748411/bin/srep20837-s2.xls	MD	2021-03-01
PMC4749442	Hsapiens	Cell_Rep	2016	https://www.ncbi.nlm.nih.gov/pmc/articles/PMC4749442/bin/NIHMS749926-supplement-3.xlsx	MD	40602
PMC4749442	Hsapiens	Cell_Rep	2016	https://www.ncbi.nlm.nih.gov/pmc/articles/PMC4749442/bin/NIHMS749926-supplement-4.xlsx	MD	40602
PMC4750092	Hsapiens	Sci_Rep	2016	https://www.ncbi.nlm.nih.gov/pmc/articles/PMC4750092/bin/srep20957-s2.xls	MD	Sep-07
PMC4750860	Hsapiens	PLoS_One	2016	https://www.ncbi.nlm.nih.gov/pmc/articles/PMC4750860/bin/pone.0149339.s003.xlsx	MD	2021-03-01
PMC4751694	Hsapiens	Mol_Cell_Biol	2016	https://www.ncbi.nlm.nih.gov/pmc/articles/PMC4751694/bin/MCB.00877-15_zmb999101119so3.xlsx	MD	2021-03-01
PMC4752512	Mmusculus	PLoS_One	2016	https://www.ncbi.nlm.nih.gov/pmc/articles/PMC4752512/bin/pone.0149050.s011.xlsx	MD	2021-03-05
PMC4752761	Dmelanogaster	BMC_Genomics	2016	https://www.ncbi.nlm.nih.gov/pmc/articles/PMC4752761/bin/12864_2016_2428_MOESM10_ESM.xlsx	MD	1-Sep
PMC4754110	Hsapiens	Cell	2016	https://www.ncbi.nlm.nih.gov/pmc/articles/PMC4754110/bin/NIHMS746836-supplement-9.xlsx	MD	2021-03-09
PMC4754852	Hsapiens	Clin_Epigenetics	2016	https://www.ncbi.nlm.nih.gov/pmc/articles/PMC4754852/bin/13148_2016_184_MOESM2_ESM.xlsx	MD	2021-03-01
PMC4756397	Hsapiens	Genome_Biol	2016	https://www.ncbi.nlm.nih.gov/pmc/articles/PMC4756397/bin/13059_2016_871_MOESM2_ESM.xlsx	MD	2021-03-01
PMC4756533	Mmusculus	Epigenetics_Chromatin	2016	https://www.ncbi.nlm.nih.gov/pmc/articles/PMC4756533/bin/13072_2016_55_MOESM2_ESM.xlsx	MD	2021-03-03
PMC4757861	Dmelanogaster	Sci_Rep	2016	https://www.ncbi.nlm.nih.gov/pmc/articles/PMC4757861/bin/srep20179-s3.xls	MD	1-Sep
PMC4762427	Hsapiens	Genes_Dev	2016	https://www.ncbi.nlm.nih.gov/pmc/articles/PMC4762427/bin/supp_30.4.421_SuppTableS1.xlsx	MD	2021-03-06
PMC4763071	Hsapiens	PLoS_One	2016	https://www.ncbi.nlm.nih.gov/pmc/articles/PMC4763071/bin/pone.0149702.s003.xlsx	MD	2-Sep
PMC4763777	Dmelanogaster	Proc_Natl_Acad_Sci_U_S_A	2016	https://www.ncbi.nlm.nih.gov/pmc/articles/PMC4763777/bin/pnas.1522750113.sd01.xlsx	MD	42249
PMC4766493	Hsapiens	Sci_Rep	2016	https://www.ncbi.nlm.nih.gov/pmc/articles/PMC4766493/bin/srep22190-s2.xls	MD	2021-03-01
PMC4766650	Hsapiens	BMC_Genomics	2016	https://www.ncbi.nlm.nih.gov/pmc/articles/PMC4766650/bin/12864_2016_2485_MOESM6_ESM.xlsx	MD	7-Sep
PMC4767228	Hsapiens	PLoS_Genet	2016	https://www.ncbi.nlm.nih.gov/pmc/articles/PMC4767228/bin/pgen.1005819.s012.xls	MD	9-Sep
PMC4767361	Mmusculus	J_Clin_Invest	2016	https://www.ncbi.nlm.nih.gov/pmc/articles/PMC4767361/bin/JCI84014.sdt1.xlsx	MD	2021-03-01
PMC4767361	Hsapiens	J_Clin_Invest	2016	https://www.ncbi.nlm.nih.gov/pmc/articles/PMC4767361/bin/JCI84014.sdt2.xlsx	MD	2021-03-05
PMC4767573	Hsapiens	Nat_Genet	2016	https://www.ncbi.nlm.nih.gov/pmc/articles/PMC4767573/bin/NIHMS747721-supplement-2.xlsx	MD	42255
PMC4767618	Mmusculus	Cell_Rep	2016	https://www.ncbi.nlm.nih.gov/pmc/articles/PMC4767618/bin/NIHMS755345-supplement-2.xlsx	MD	2021-03-04
PMC4767685	Mmusculus	Nat_Genet	2016	https://www.ncbi.nlm.nih.gov/pmc/articles/PMC4767685/bin/NIHMS750014-supplement-12.xls	MD	2021-03-06
PMC4767685	Hsapiens	Nat_Genet	2016	https://www.ncbi.nlm.nih.gov/pmc/articles/PMC4767685/bin/NIHMS750014-supplement-8.xlsx	MD	2021-03-01
PMC4768346	Mmusculus	Nat_Neurosci	2016	https://www.ncbi.nlm.nih.gov/pmc/articles/PMC4768346/bin/NIHMS66335-supplement-Table_S1.xlsx	MD	2021-03-08
PMC4770527	Hsapiens	Breast_Cancer_Res	2016	https://www.ncbi.nlm.nih.gov/pmc/articles/PMC4770527/bin/13058_2016_685_MOESM1_ESM.xlsx	MD	2021-03-11
PMC4771715	Hsapiens	PLoS_Genet	2016	https://www.ncbi.nlm.nih.gov/pmc/articles/PMC4771715/bin/pgen.1005884.s007.xls	MD	2021-03-03
PMC4771717	Hsapiens	PLoS_Genet	2016	https://www.ncbi.nlm.nih.gov/pmc/articles/PMC4771717/bin/pgen.1005901.s001.xlsx	MD	2021-03-02
PMC4771717	Hsapiens	PLoS_Genet	2016	https://www.ncbi.nlm.nih.gov/pmc/articles/PMC4771717/bin/pgen.1005901.s002.xlsx	MD	2021-03-02
PMC4773505	Ggallus	Nat_Commun	2016	https://www.ncbi.nlm.nih.gov/pmc/articles/PMC4773505/bin/ncomms10798-s2.xlsx	MD	2021-12-01
PMC4776252	Scerevisiae	EBioMedicine	2016	https://www.ncbi.nlm.nih.gov/pmc/articles/PMC4776252/bin/mmc7.xlsx	MD	2021-03-07
PMC4780867	Dmelanogaster	Dev_Cell	2016	https://www.ncbi.nlm.nih.gov/pmc/articles/PMC4780867/bin/mmc3.xlsx	MD	Sep-01
PMC4782045	Mmusculus	Genes_Dev	2016	https://www.ncbi.nlm.nih.gov/pmc/articles/PMC4782045/bin/supp_30.5.502_SuppTable1.xlsx	MD	2021-03-01
PMC4782181	Mmusculus	Front_Genet	2016	https://www.ncbi.nlm.nih.gov/pmc/articles/PMC4782181/bin/Table4.XLSX	MD	2021-03-11
PMC4782576	Hsapiens	Epigenetics_Chromatin	2016	https://www.ncbi.nlm.nih.gov/pmc/articles/PMC4782576/bin/13072_2016_58_MOESM1_ESM.xlsx	MD	2021-03-11
PMC4784345	Athaliana	BMC_Genomics	2016	https://www.ncbi.nlm.nih.gov/pmc/articles/PMC4784345/bin/12864_2016_2507_MOESM1_ESM.xls	MD	2021-03-02
PMC4785885	Hsapiens	Cancer_Res	2016	https://www.ncbi.nlm.nih.gov/pmc/articles/PMC4785885/bin/NIHMS764409-supplement-Supplemental_Figure_3a.xlsx	MD	2021-03-01
PMC4786116	Hsapiens	PLoS_One	2016	https://www.ncbi.nlm.nih.gov/pmc/articles/PMC4786116/bin/pone.0150629.s002.xlsx	MD	40065
PMC4786116	Hsapiens	PLoS_One	2016	https://www.ncbi.nlm.nih.gov/pmc/articles/PMC4786116/bin/pone.0150629.s003.xlsx	MD	40795
PMC4786330	Hsapiens	PLoS_One	2016	https://www.ncbi.nlm.nih.gov/pmc/articles/PMC4786330/bin/pone.0150944.s002.xls	MD	4-Sep
PMC4791596	Hsapiens	Sci_Rep	2016	https://www.ncbi.nlm.nih.gov/pmc/articles/PMC4791596/bin/srep23167-s2.xls	MD	Sep-04
PMC4791632	Hsapiens	Sci_Rep	2016	https://www.ncbi.nlm.nih.gov/pmc/articles/PMC4791632/bin/srep22883-s11.xls	MD	41518
PMC4791783	Dmelanogaster	BMC_Genomics	2016	https://www.ncbi.nlm.nih.gov/pmc/articles/PMC4791783/bin/12864_2016_2556_MOESM10_ESM.xlsx	MD	42248
PMC4791783	Dmelanogaster	BMC_Genomics	2016	https://www.ncbi.nlm.nih.gov/pmc/articles/PMC4791783/bin/12864_2016_2556_MOESM1_ESM.xlsx	MD	4-Sep
PMC4791895	Mmusculus	Skelet_Muscle	2016	https://www.ncbi.nlm.nih.gov/pmc/articles/PMC4791895/bin/13395_2016_74_MOESM2_ESM.xlsx	MZ	42074
PMC4794243	Scerevisiae	PLoS_Genet	2016	https://www.ncbi.nlm.nih.gov/pmc/articles/PMC4794243/bin/pgen.1005930.s015.xlsx	MD	2021-10-01
PMC4794376	Hsapiens	Cell_Rep	2016	https://www.ncbi.nlm.nih.gov/pmc/articles/PMC4794376/bin/NIHMS759824-supplement-3.xlsx	MD	2021-03-02
PMC4794376	Ggallus	Cell_Rep	2016	https://www.ncbi.nlm.nih.gov/pmc/articles/PMC4794376/bin/NIHMS759824-supplement-4.xlsx	MD	2021-03-03
PMC4794376	Hsapiens	Cell_Rep	2016	https://www.ncbi.nlm.nih.gov/pmc/articles/PMC4794376/bin/NIHMS759824-supplement-6.xlsx	MD	2021-03-11
PMC4795743	Hsapiens	PLoS_One	2016	https://www.ncbi.nlm.nih.gov/pmc/articles/PMC4795743/bin/pone.0151089.s002.xlsx	MD	2021-03-01
PMC4801290	Hsapiens	Proc_Natl_Acad_Sci_U_S_A	2016	https://www.ncbi.nlm.nih.gov/pmc/articles/PMC4801290/bin/pnas.1521812113.sd02.xlsx	MD	7-Sep
PMC4802181	Ggallus	Nat_Commun	2016	https://www.ncbi.nlm.nih.gov/pmc/articles/PMC4802181/bin/ncomms10966-s6.xlsx	MD	2021-03-01
PMC4803270	Hsapiens	PLoS_One	2016	https://www.ncbi.nlm.nih.gov/pmc/articles/PMC4803270/bin/pone.0151788.s006.xlsx	MD	41334
PMC4803270	Hsapiens	PLoS_One	2016	https://www.ncbi.nlm.nih.gov/pmc/articles/PMC4803270/bin/pone.0151788.s008.xlsx	MD	41337
PMC4805545	Dmelanogaster	eLife	2016	https://www.ncbi.nlm.nih.gov/pmc/articles/PMC4805545/bin/elife-12068-supp5.xlsx	MD	2021-12-01
PMC4806711	Hsapiens	Carcinogenesis	2016	https://www.ncbi.nlm.nih.gov/pmc/articles/PMC4806711/bin/supp_bgw018_Copy_of_Supplementary_Table3.xlsx	MD	2021-03-01
PMC4806711	Hsapiens	Carcinogenesis	2016	https://www.ncbi.nlm.nih.gov/pmc/articles/PMC4806711/bin/supp_bgw018_Copy_of_Supplementary_Table4.xlsx	MD	2021-03-01
PMC4806711	Hsapiens	Carcinogenesis	2016	https://www.ncbi.nlm.nih.gov/pmc/articles/PMC4806711/bin/supp_bgw018_Copy_of_Supplementary_Table7_reviewed.xlsx	MD	Sep-06
PMC4806981	Hsapiens	PLoS_Pathog	2016	https://www.ncbi.nlm.nih.gov/pmc/articles/PMC4806981/bin/ppat.1005478.s001.xlsx	MD	37226
PMC4806981	Hsapiens	PLoS_Pathog	2016	https://www.ncbi.nlm.nih.gov/pmc/articles/PMC4806981/bin/ppat.1005478.s002.xlsx	MD	Sep-09
PMC4807595	Hsapiens	Genome_Biol	2016	https://www.ncbi.nlm.nih.gov/pmc/articles/PMC4807595/bin/13059_2016_915_MOESM2_ESM.xlsx	MD	38047
PMC4810642	Hsapiens	J_Virol	2016	https://www.ncbi.nlm.nih.gov/pmc/articles/PMC4810642/bin/JVI.02737-15_zjv999091412sd2.xlsx	MD	2021-03-01
PMC4812527	Hsapiens	Mol_Syst_Biol	2016	https://www.ncbi.nlm.nih.gov/pmc/articles/PMC4812527/bin/MSB-12-861-s005.xlsx	MD	Sep-05
PMC4814902	Ggallus	Sci_Rep	2016	https://www.ncbi.nlm.nih.gov/pmc/articles/PMC4814902/bin/srep23857-s1.xls	MZ	Sep-03
PMC4815246	Mmusculus	BMC_Genomics	2016	https://www.ncbi.nlm.nih.gov/pmc/articles/PMC4815246/bin/12864_2016_2581_MOESM3_ESM.xls	MD	2021-03-01
PMC4815258	Hsapiens	Clin_Epigenetics	2016	https://www.ncbi.nlm.nih.gov/pmc/articles/PMC4815258/bin/13148_2016_201_MOESM2_ESM.xls	MD	2021-03-02
PMC4815555	Hsapiens	PeerJ	2016	https://www.ncbi.nlm.nih.gov/pmc/articles/PMC4815555/bin/peerj-03-1499-s001.xlsx	MD	2021-03-01
PMC4816187	Hsapiens	Cell_Death_Dis	2016	https://www.ncbi.nlm.nih.gov/pmc/articles/PMC4816187/bin/cddis2015414x1.xls	MZ	Mar-05
PMC4816187	Ggallus	Cell_Death_Dis	2016	https://www.ncbi.nlm.nih.gov/pmc/articles/PMC4816187/bin/cddis2015414x5.xls	MD	2021-03-05
PMC4817229	Drerio	Nat_Genet	2016	https://www.ncbi.nlm.nih.gov/pmc/articles/PMC4817229/bin/NIHMS67207-supplement-Source_Data_Set_4.xlsx	MD	2021-03-02
PMC4817229	Drerio	Nat_Genet	2016	https://www.ncbi.nlm.nih.gov/pmc/articles/PMC4817229/bin/NIHMS67207-supplement-Supplementary_Table_23.xlsx	MD	39875
PMC4821627	Hsapiens	PLoS_One	2016	https://www.ncbi.nlm.nih.gov/pmc/articles/PMC4821627/bin/pone.0153174.s002.xls	MD	2021-03-06
PMC4822628	Celegans	Proc_Natl_Acad_Sci_U_S_A	2016	https://www.ncbi.nlm.nih.gov/pmc/articles/PMC4822628/bin/pnas.1523402113.sd02.xlsx	MD	42435
PMC4824096	Scerevisiae	Nucleic_Acids_Res	2016	https://www.ncbi.nlm.nih.gov/pmc/articles/PMC4824096/bin/supp_gkv1537_nar-02322-x-2015-File011.xlsx	MD	41183
PMC4824096	Scerevisiae	Nucleic_Acids_Res	2016	https://www.ncbi.nlm.nih.gov/pmc/articles/PMC4824096/bin/supp_gkv1537_nar-02322-x-2015-File013.xlsx	MD	2021-10-01
PMC4825933	Drerio	PLoS_Genet	2016	https://www.ncbi.nlm.nih.gov/pmc/articles/PMC4825933/bin/pgen.1005967.s001.xlsx	MD	2021-03-01
PMC4827847	Mmusculus	PLoS_One	2016	https://www.ncbi.nlm.nih.gov/pmc/articles/PMC4827847/bin/pone.0153351.s007.xlsx	MD	2021-03-01
PMC4828653	Hsapiens	Sci_Rep	2016	https://www.ncbi.nlm.nih.gov/pmc/articles/PMC4828653/bin/srep24242-s2.xls	MD	2021-03-03
PMC4829419	Mmusculus	eLife	2016	https://www.ncbi.nlm.nih.gov/pmc/articles/PMC4829419/bin/elife-08851-supp2.xls	MZ	01/03/2002
PMC4829940	Hsapiens	J_Steroid_Biochem_Mol_Biol	2016	https://www.ncbi.nlm.nih.gov/pmc/articles/PMC4829940/bin/mmc1.xlsx	MD	9-Sep
PMC4830524	Hsapiens	PLoS_Genet	2016	https://www.ncbi.nlm.nih.gov/pmc/articles/PMC4830524/bin/pgen.1005989.s012.xls	MD	42069
PMC4831891	Dmelanogaster	Mol_Biol_Cell	2016	https://www.ncbi.nlm.nih.gov/pmc/articles/PMC4831891/bin/supp_E15-07-0467v1_mc-E15-07-0467-s02.xlsx	MD	2014-02-03
PMC4832494	Mmusculus	Mol_Brain	2016	https://www.ncbi.nlm.nih.gov/pmc/articles/PMC4832494/bin/13041_2016_219_MOESM1_ESM.xlsx	MD	Sep-01
PMC4832554	Hsapiens	J_Anim_Sci_Technol	2016	https://www.ncbi.nlm.nih.gov/pmc/articles/PMC4832554/bin/40781_2016_97_MOESM4_ESM.xlsx	MD	2021-03-02
PMC4833289	Hsapiens	Am_J_Hum_Genet	2016	https://www.ncbi.nlm.nih.gov/pmc/articles/PMC4833289/bin/mmc2.xlsx	MD	9-Sep
PMC4833289	Dmelanogaster	Am_J_Hum_Genet	2016	https://www.ncbi.nlm.nih.gov/pmc/articles/PMC4833289/bin/mmc3.xlsx	MD	42066
PMC4833289	Mmusculus	Am_J_Hum_Genet	2016	https://www.ncbi.nlm.nih.gov/pmc/articles/PMC4833289/bin/mmc4.xlsx	MD	2021-03-09
PMC4833343	Hsapiens	PLoS_One	2016	https://www.ncbi.nlm.nih.gov/pmc/articles/PMC4833343/bin/pone.0152424.s006.xlsx	MD	2021-03-02
PMC4833434	Mmusculus	Am_J_Hum_Genet	2016	https://www.ncbi.nlm.nih.gov/pmc/articles/PMC4833434/bin/mmc4.xlsx	MD	2021-03-01
PMC4833434	Hsapiens	Am_J_Hum_Genet	2016	https://www.ncbi.nlm.nih.gov/pmc/articles/PMC4833434/bin/mmc6.xlsx	MD	2021-03-08
PMC4833434	Mmusculus	Am_J_Hum_Genet	2016	https://www.ncbi.nlm.nih.gov/pmc/articles/PMC4833434/bin/mmc8.xlsx	MD	15-Sep
PMC4834057	Hsapiens	Stem_Cell_Reports	2016	https://www.ncbi.nlm.nih.gov/pmc/articles/PMC4834057/bin/mmc2.xlsx	MD	2021-03-05
PMC4835772	Scerevisiae	Sci_Rep	2016	https://www.ncbi.nlm.nih.gov/pmc/articles/PMC4835772/bin/srep24638-s12.xls	MD	Sep-01
PMC4836692	Hsapiens	PLoS_Genet	2016	https://www.ncbi.nlm.nih.gov/pmc/articles/PMC4836692/bin/pgen.1005895.s020.xlsx	MD	42250
PMC4837181	Hsapiens	Cell_Stress_Chaperones	2016	https://www.ncbi.nlm.nih.gov/pmc/articles/PMC4837181/bin/12192_2016_673_MOESM1_ESM.xls	MD	11-Sep
PMC4838899	Hsapiens	Nat_Commun	2016	https://www.ncbi.nlm.nih.gov/pmc/articles/PMC4838899/bin/ncomms11263-s2.xlsx	MD	36769
PMC4841227	Hsapiens	PeerJ	2016	https://www.ncbi.nlm.nih.gov/pmc/articles/PMC4841227/bin/peerj-04-1957-s009.xlsx	MD	38961
PMC4841768	Mmusculus	eLife	2016	https://www.ncbi.nlm.nih.gov/pmc/articles/PMC4841768/bin/elife-10647-supp1.xlsx	MD	40607
PMC4842993	Hsapiens	Sci_Rep	2016	https://www.ncbi.nlm.nih.gov/pmc/articles/PMC4842993/bin/srep24927-s2.xls	MD	3-Sep
PMC4842993	Hsapiens	Sci_Rep	2016	https://www.ncbi.nlm.nih.gov/pmc/articles/PMC4842993/bin/srep24927-s3.xls	MD	2021-03-01
PMC4845000	Hsapiens	Sci_Rep	2016	https://www.ncbi.nlm.nih.gov/pmc/articles/PMC4845000/bin/srep25006-s2.xls	MD	2021-03-01
PMC4846005	Hsapiens	PLoS_One	2016	https://www.ncbi.nlm.nih.gov/pmc/articles/PMC4846005/bin/pone.0153323.s010.xlsx	MD	2021-03-01
PMC4846005	Hsapiens	PLoS_One	2016	https://www.ncbi.nlm.nih.gov/pmc/articles/PMC4846005/bin/pone.0153323.s011.xlsx	MD	2021-03-01
PMC4848553	Hsapiens	Nat_Commun	2016	https://www.ncbi.nlm.nih.gov/pmc/articles/PMC4848553/bin/ncomms11428-s5.xlsx	MD	2021-03-03
PMC4848553	Hsapiens	Nat_Commun	2016	https://www.ncbi.nlm.nih.gov/pmc/articles/PMC4848553/bin/ncomms11428-s6.xlsx	MD	3-Sep
PMC4848553	Hsapiens	Nat_Commun	2016	https://www.ncbi.nlm.nih.gov/pmc/articles/PMC4848553/bin/ncomms11428-s8.xlsx	MD	41334
PMC4848553	Hsapiens	Nat_Commun	2016	https://www.ncbi.nlm.nih.gov/pmc/articles/PMC4848553/bin/ncomms11428-s9.xlsx	MD	2021-03-11
PMC4849097	Athaliana	BMC_Plant_Biol	2016	https://www.ncbi.nlm.nih.gov/pmc/articles/PMC4849097/bin/12870_2016_790_MOESM1_ESM.xlsx	MD	2021-04-02
PMC4849097	Athaliana	BMC_Plant_Biol	2016	https://www.ncbi.nlm.nih.gov/pmc/articles/PMC4849097/bin/12870_2016_790_MOESM5_ESM.xlsx	MD	2021-04-02
PMC4851356	Hsapiens	PLoS_One	2016	https://www.ncbi.nlm.nih.gov/pmc/articles/PMC4851356/bin/pone.0154096.s004.xls	MD	2-Sep
PMC4859332	Hsapiens	J_Immunol_Methods	2016	https://www.ncbi.nlm.nih.gov/pmc/articles/PMC4859332/bin/mmc1.xlsx	MD	37316
PMC4859896	Hsapiens	Am_J_Transl_Res	2016	https://www.ncbi.nlm.nih.gov/pmc/articles/PMC4859896/bin/ajtr0008-1659-f10.xlsx	MD	2021-03-03
PMC4860416	Mmusculus	Front_Plant_Sci	2016	https://www.ncbi.nlm.nih.gov/pmc/articles/PMC4860416/bin/Table2.XLSX	MD	2021-10-06
PMC4860416	Mmusculus	Front_Plant_Sci	2016	https://www.ncbi.nlm.nih.gov/pmc/articles/PMC4860416/bin/Table4.XLSX	MD	2021-04-01
PMC4863563	Hsapiens	Am_J_Hum_Genet	2016	https://www.ncbi.nlm.nih.gov/pmc/articles/PMC4863563/bin/mmc2.xlsx	MD	2021-03-01
PMC4863666	Hsapiens	Am_J_Hum_Genet	2016	https://www.ncbi.nlm.nih.gov/pmc/articles/PMC4863666/bin/mmc2.xlsx	MD	2021-03-01
PMC4864108	Mmusculus	Cell_Rep	2016	https://www.ncbi.nlm.nih.gov/pmc/articles/PMC4864108/bin/NIHMS776428-supplement-10.xlsx	MD	2021-03-01
PMC4864108	Mmusculus	Cell_Rep	2016	https://www.ncbi.nlm.nih.gov/pmc/articles/PMC4864108/bin/NIHMS776428-supplement-4.xlsx	MD	42064
PMC4864108	Mmusculus	Cell_Rep	2016	https://www.ncbi.nlm.nih.gov/pmc/articles/PMC4864108/bin/NIHMS776428-supplement-5.xlsx	MZ	12-Sep
PMC4864108	Mmusculus	Cell_Rep	2016	https://www.ncbi.nlm.nih.gov/pmc/articles/PMC4864108/bin/NIHMS776428-supplement-7.xlsx	MD	10-Sep
PMC4868454	Dmelanogaster	Proc_Natl_Acad_Sci_U_S_A	2016	https://www.ncbi.nlm.nih.gov/pmc/articles/PMC4868454/bin/pnas.1600936113.sd05.xls	MD	1-Sep
PMC4868673	Hsapiens	Oncotarget	2016	https://www.ncbi.nlm.nih.gov/pmc/articles/PMC4868673/bin/oncotarget-07-5094-s004.xlsx	MD	15-Sep
PMC4872073	Hsapiens	Nucleic_Acids_Res	2016	https://www.ncbi.nlm.nih.gov/pmc/articles/PMC4872073/bin/supp_gkv1528_nar-02930-x-2015-File004.xlsx	MD	41885
PMC4872750	Hsapiens	Oncotarget	2016	https://www.ncbi.nlm.nih.gov/pmc/articles/PMC4872750/bin/oncotarget-07-6809-s002.xlsx	MD	2-Sep
PMC4872750	Hsapiens	Oncotarget	2016	https://www.ncbi.nlm.nih.gov/pmc/articles/PMC4872750/bin/oncotarget-07-6809-s003.xlsx	MD	9-Sep
PMC4876456	Hsapiens	Nat_Commun	2016	https://www.ncbi.nlm.nih.gov/pmc/articles/PMC4876456/bin/ncomms11636-s2.xlsx	MD	2021-03-01
PMC4877054	Hsapiens	PLoS_Negl_Trop_Dis	2016	https://www.ncbi.nlm.nih.gov/pmc/articles/PMC4877054/bin/pntd.0004731.s002.xlsx	MD	2021-03-02
PMC4877054	Hsapiens	PLoS_Negl_Trop_Dis	2016	https://www.ncbi.nlm.nih.gov/pmc/articles/PMC4877054/bin/pntd.0004731.s003.xlsx	MD	41700
PMC4877740	Dmelanogaster	BMC_Genomics	2016	https://www.ncbi.nlm.nih.gov/pmc/articles/PMC4877740/bin/12864_2016_2646_MOESM1_ESM.xlsx	MD	2021-12-01
PMC4878813	Hsapiens	PLoS_One	2016	https://www.ncbi.nlm.nih.gov/pmc/articles/PMC4878813/bin/pone.0156132.s005.xls	MD	2021-03-08
PMC4880201	Mmusculus	PLoS_One	2016	https://www.ncbi.nlm.nih.gov/pmc/articles/PMC4880201/bin/pone.0153102.s003.xlsx	MD	41155
PMC4880201	Mmusculus	PLoS_One	2016	https://www.ncbi.nlm.nih.gov/pmc/articles/PMC4880201/bin/pone.0153102.s004.xlsx	MD	41155
PMC4880201	Mmusculus	PLoS_One	2016	https://www.ncbi.nlm.nih.gov/pmc/articles/PMC4880201/bin/pone.0153102.s005.xlsx	MD	41155
PMC4880201	Hsapiens	PLoS_One	2016	https://www.ncbi.nlm.nih.gov/pmc/articles/PMC4880201/bin/pone.0153102.s009.xlsx	MD	41521
PMC4880201	Mmusculus	PLoS_One	2016	https://www.ncbi.nlm.nih.gov/pmc/articles/PMC4880201/bin/pone.0153102.s012.xlsx	MD	4-Sep
PMC4880439	Hsapiens	PLoS_Comput_Biol	2016	https://www.ncbi.nlm.nih.gov/pmc/articles/PMC4880439/bin/pcbi.1004962.s005.xlsx	MD	Aug-68
PMC4880930	Mmusculus	Sci_Rep	2016	https://www.ncbi.nlm.nih.gov/pmc/articles/PMC4880930/bin/srep26657-s3.xls	MD	Sep-07
PMC4882864	Hsapiens	Acta_Neuropathol_Commun	2016	https://www.ncbi.nlm.nih.gov/pmc/articles/PMC4882864/bin/40478_2016_323_MOESM17_ESM.xlsx	MD	2021-03-03
PMC4882864	Hsapiens	Acta_Neuropathol_Commun	2016	https://www.ncbi.nlm.nih.gov/pmc/articles/PMC4882864/bin/40478_2016_323_MOESM19_ESM.xlsx	MD	2021-03-01
PMC4882864	Hsapiens	Acta_Neuropathol_Commun	2016	https://www.ncbi.nlm.nih.gov/pmc/articles/PMC4882864/bin/40478_2016_323_MOESM20_ESM.xlsx	MD	2021-03-01
PMC4882864	Hsapiens	Acta_Neuropathol_Commun	2016	https://www.ncbi.nlm.nih.gov/pmc/articles/PMC4882864/bin/40478_2016_323_MOESM21_ESM.xlsx	MD	2021-03-01
PMC4882864	Hsapiens	Acta_Neuropathol_Commun	2016	https://www.ncbi.nlm.nih.gov/pmc/articles/PMC4882864/bin/40478_2016_323_MOESM7_ESM.xlsx	MD	2021-03-01
PMC4882867	Hsapiens	BMC_Cancer	2016	https://www.ncbi.nlm.nih.gov/pmc/articles/PMC4882867/bin/12885_2016_2374_MOESM1_ESM.xlsx	MD	35489
PMC4884973	Hsapiens	Oncotarget	2016	https://www.ncbi.nlm.nih.gov/pmc/articles/PMC4884973/bin/oncotarget-07-8029-s003.xlsx	MD	42065
PMC4887275	Hsapiens	Science	2016	https://www.ncbi.nlm.nih.gov/pmc/articles/PMC4887275/bin/NIHMS768677-supplement-Table_S2.xlsx	MD	4-Sep
PMC4888662	Mmusculus	Epigenetics_Chromatin	2016	https://www.ncbi.nlm.nih.gov/pmc/articles/PMC4888662/bin/13072_2016_69_MOESM3_ESM.xlsx	MD	2021-03-09
PMC4889410	Hsapiens	Proc_Natl_Acad_Sci_U_S_A	2016	https://www.ncbi.nlm.nih.gov/pmc/articles/PMC4889410/bin/pnas.1605691113.sd02.xlsx	MD	6-Sep
PMC4889463	Hsapiens	Cell_Rep	2016	https://www.ncbi.nlm.nih.gov/pmc/articles/PMC4889463/bin/NIHMS782391-supplement-2.xlsx	MD	2021-03-01
PMC4890596	Hsapiens	Proc_Natl_Acad_Sci_U_S_A	2016	https://www.ncbi.nlm.nih.gov/pmc/articles/PMC4890596/bin/pnas.1603712113.sd03.xlsx	MD	2021-12-01
PMC4890596	Hsapiens	Proc_Natl_Acad_Sci_U_S_A	2016	https://www.ncbi.nlm.nih.gov/pmc/articles/PMC4890596/bin/pnas.1603712113.sd04.xlsx	MD	9-Sep
PMC4891129	Mmusculus	Oncotarget	2016	https://www.ncbi.nlm.nih.gov/pmc/articles/PMC4891129/bin/oncotarget-07-10414-s002.xlsx	MD	40786
PMC4893159	Mmusculus	Cell_Rep	2016	https://www.ncbi.nlm.nih.gov/pmc/articles/PMC4893159/bin/mmc4.xlsx	MD	2021-03-07
PMC4893159	Hsapiens	Cell_Rep	2016	https://www.ncbi.nlm.nih.gov/pmc/articles/PMC4893159/bin/mmc5.xlsx	MD	Sep-02
PMC4893159	Hsapiens	Cell_Rep	2016	https://www.ncbi.nlm.nih.gov/pmc/articles/PMC4893159/bin/mmc6.xlsx	MD	36951
PMC4893159	Scerevisiae	Cell_Rep	2016	https://www.ncbi.nlm.nih.gov/pmc/articles/PMC4893159/bin/mmc7.xlsx	MD	Sep-02
PMC4895015	Hsapiens	Nat_Commun	2016	https://www.ncbi.nlm.nih.gov/pmc/articles/PMC4895015/bin/ncomms11664-s4.xlsx	MD	2021-03-07
PMC4895925	Hsapiens	J_Pathol	2016	https://www.ncbi.nlm.nih.gov/pmc/articles/PMC4895925/bin/NIHMS790366-supplement-Supp_Table_S9.xlsx	MD	2021-03-10
PMC4897807	Mmusculus	Epigenetics_Chromatin	2016	https://www.ncbi.nlm.nih.gov/pmc/articles/PMC4897807/bin/13072_2016_73_MOESM2_ESM.xlsx	MD	2021-03-02
PMC4897922	Hsapiens	Clin_Epigenetics	2016	https://www.ncbi.nlm.nih.gov/pmc/articles/PMC4897922/bin/13148_2016_230_MOESM2_ESM.xlsx	MD	2021-12-01
PMC4900531	Hsapiens	PLoS_One	2016	https://www.ncbi.nlm.nih.gov/pmc/articles/PMC4900531/bin/pone.0157173.s005.xls	MD	2021-03-05
PMC4902969	Hsapiens	BMC_Genomics	2016	https://www.ncbi.nlm.nih.gov/pmc/articles/PMC4902969/bin/12864_2016_2774_MOESM5_ESM.xlsx	MD	2021-03-01
PMC4903003	Hsapiens	Genome_Med	2016	https://www.ncbi.nlm.nih.gov/pmc/articles/PMC4903003/bin/13073_2016_320_MOESM3_ESM.xlsx	MD	Sep-01
PMC4903003	Hsapiens	Genome_Med	2016	https://www.ncbi.nlm.nih.gov/pmc/articles/PMC4903003/bin/13073_2016_320_MOESM6_ESM.xlsx	MD	15-Sep
PMC4903003	Hsapiens	Genome_Med	2016	https://www.ncbi.nlm.nih.gov/pmc/articles/PMC4903003/bin/13073_2016_320_MOESM8_ESM.xlsx	MD	2021-03-08
PMC4905437	Hsapiens	Oncotarget	2016	https://www.ncbi.nlm.nih.gov/pmc/articles/PMC4905437/bin/oncotarget-07-10765-s002.xlsx	MD	2021-03-02
PMC4906396	Hsapiens	Nat_Commun	2016	https://www.ncbi.nlm.nih.gov/pmc/articles/PMC4906396/bin/ncomms11849-s2.xlsx	MD	9-Sep
PMC4907077	Hsapiens	BMC_Genomics	2016	https://www.ncbi.nlm.nih.gov/pmc/articles/PMC4907077/bin/12864_2016_2752_MOESM11_ESM.xlsx	MD	2021-03-01
PMC4909306	Hsapiens	DNA_Res	2016	https://www.ncbi.nlm.nih.gov/pmc/articles/PMC4909306/bin/supp_dsw007_dsw007supp_table8.xlsx	MD	2021-08-02
PMC4909312	Hsapiens	DNA_Res	2016	https://www.ncbi.nlm.nih.gov/pmc/articles/PMC4909312/bin/supp_dsw013_dsw013supp_table7a.xls	MD	2021-03-01
PMC4909312	Hsapiens	DNA_Res	2016	https://www.ncbi.nlm.nih.gov/pmc/articles/PMC4909312/bin/supp_dsw013_dsw013supp_table7b.xls	MD	2021-03-05
PMC4909610	Hsapiens	EBioMedicine	2016	https://www.ncbi.nlm.nih.gov/pmc/articles/PMC4909610/bin/mmc2.xlsx	MD	2021-03-05
PMC4909610	Mmusculus	EBioMedicine	2016	https://www.ncbi.nlm.nih.gov/pmc/articles/PMC4909610/bin/mmc4.xlsx	MD	8-Sep
PMC4909715	Hsapiens	Neoplasia	2016	https://www.ncbi.nlm.nih.gov/pmc/articles/PMC4909715/bin/mmc6.xlsx	MD	2021-03-09
PMC4909953	Athaliana	Nat_Commun	2016	https://www.ncbi.nlm.nih.gov/pmc/articles/PMC4909953/bin/ncomms11640-s3.xlsx	MD	2-Sep
PMC4913906	Hsapiens	PLoS_One	2016	https://www.ncbi.nlm.nih.gov/pmc/articles/PMC4913906/bin/pone.0157776.s001.xlsx	MD	2021-03-01
PMC4913906	Hsapiens	PLoS_One	2016	https://www.ncbi.nlm.nih.gov/pmc/articles/PMC4913906/bin/pone.0157776.s002.xlsx	MD	13-Sep
PMC4913906	Hsapiens	PLoS_One	2016	https://www.ncbi.nlm.nih.gov/pmc/articles/PMC4913906/bin/pone.0157776.s013.xlsx	MD	13-Sep
PMC4914110	Hsapiens	Nucleic_Acids_Res	2016	https://www.ncbi.nlm.nih.gov/pmc/articles/PMC4914110/bin/supp_gkw269_nar-02320-met-n-2015-File004.xlsx	MD	2021-03-02
PMC4914829	Hsapiens	Mol_Cell	2016	https://www.ncbi.nlm.nih.gov/pmc/articles/PMC4914829/bin/mmc2.xlsx	MD	2021-03-01
PMC4914850	Hsapiens	Sci_Rep	2016	https://www.ncbi.nlm.nih.gov/pmc/articles/PMC4914850/bin/srep27185-s3.xls	MD	2021-03-11
PMC4915813	Mmusculus	eLife	2016	https://www.ncbi.nlm.nih.gov/pmc/articles/PMC4915813/bin/elife-10607-fig6-data1.xlsx	MD	Sep-01
PMC4915813	Mmusculus	eLife	2016	https://www.ncbi.nlm.nih.gov/pmc/articles/PMC4915813/bin/elife-10607-fig6-data3.xlsx	MD	2021-03-01
PMC4920434	Hsapiens	PLoS_One	2016	https://www.ncbi.nlm.nih.gov/pmc/articles/PMC4920434/bin/pone.0158259.s010.xls	MD	2015-01-03
PMC4920434	Hsapiens	PLoS_One	2016	https://www.ncbi.nlm.nih.gov/pmc/articles/PMC4920434/bin/pone.0158259.s012.xls	MD	2015-10-09
PMC4924995	Hsapiens	eLife	2016	https://www.ncbi.nlm.nih.gov/pmc/articles/PMC4924995/bin/elife-17290-fig4-data1.xlsx	MD	Sep-02
PMC4926420	Hsapiens	Int_J_Mol_Sci	2016	https://www.ncbi.nlm.nih.gov/pmc/articles/PMC4926420/bin/ijms-17-00886-s001.xls	MD	2021-03-03
PMC4927105	Hsapiens	PLoS_One	2016	https://www.ncbi.nlm.nih.gov/pmc/articles/PMC4927105/bin/pone.0157754.s004.xlsx	MD	38230
PMC4928895	Hsapiens	Sci_Adv	2016	https://www.ncbi.nlm.nih.gov/pmc/articles/PMC4928895/bin/ff6adb836d44e655343de1c73869e007_Tabe_S6_ER-PR_ChIP_PRandPR-_ERPR-Complexes_AllAnnotated.xlsx	MD	2021-03-06
PMC4929460	Hsapiens	Sci_Rep	2016	https://www.ncbi.nlm.nih.gov/pmc/articles/PMC4929460/bin/srep28663-s2.xls	MD	1-Sep
PMC4933671	Mmusculus	Aging_Cell	2016	https://www.ncbi.nlm.nih.gov/pmc/articles/PMC4933671/bin/ACEL-15-673-s002.xlsx	MD	42254
PMC4934852	Mmusculus	PLoS_Genet	2016	https://www.ncbi.nlm.nih.gov/pmc/articles/PMC4934852/bin/pgen.1006038.s013.xlsx	MD	5-Sep
PMC4934852	Mmusculus	PLoS_Genet	2016	https://www.ncbi.nlm.nih.gov/pmc/articles/PMC4934852/bin/pgen.1006038.s017.xlsx	MD	2021-03-04
PMC4935966	Hsapiens	Nat_Commun	2016	https://www.ncbi.nlm.nih.gov/pmc/articles/PMC4935966/bin/ncomms12072-s4.xlsx	MD	40609
PMC4935972	Dmelanogaster	Nat_Commun	2016	https://www.ncbi.nlm.nih.gov/pmc/articles/PMC4935972/bin/ncomms12128-s3.xlsx	MD	Sep-01
PMC4936195	Hsapiens	Nature	2016	https://www.ncbi.nlm.nih.gov/pmc/articles/PMC4936195/bin/NIHMS789824-supplement-Supp_Table_2.xlsx	MD	40607
PMC4936677	Hsapiens	PLoS_Pathog	2016	https://www.ncbi.nlm.nih.gov/pmc/articles/PMC4936677/bin/ppat.1005747.s001.xlsx	MD	40973
PMC4938645	Hsapiens	G3_	2016	https://www.ncbi.nlm.nih.gov/pmc/articles/PMC4938645/bin/supp_g3.116.030379_FileS1.xlsx	MD	2021-03-08
PMC4938710	Hsapiens	Mol_Plant	2016	https://www.ncbi.nlm.nih.gov/pmc/articles/PMC4938710/bin/mmc2.xlsx	MD	Sep-03
PMC4938941	Hsapiens	J_Transl_Med	2016	https://www.ncbi.nlm.nih.gov/pmc/articles/PMC4938941/bin/12967_2016_966_MOESM3_ESM.xlsx	MD	2021-03-01
PMC4938941	Hsapiens	J_Transl_Med	2016	https://www.ncbi.nlm.nih.gov/pmc/articles/PMC4938941/bin/12967_2016_966_MOESM5_ESM.xlsx	MD	9-Sep
PMC4939079	Mmusculus	Nat_Struct_Mol_Biol	2016	https://www.ncbi.nlm.nih.gov/pmc/articles/PMC4939079/bin/NIHMS68592-supplement-Supplementary_Table_2.xlsx	MD	7-Sep
PMC4939261	Hsapiens	Nature	2016	https://www.ncbi.nlm.nih.gov/pmc/articles/PMC4939261/bin/NIHMS784697-supplement-supp_tables.xlsx	MD	42248
PMC4939549	Hsapiens	Stem_Cell_Reports	2016	https://www.ncbi.nlm.nih.gov/pmc/articles/PMC4939549/bin/mmc2.xlsx	MD	2021-03-01
PMC4940881	Scerevisiae	BMC_Genomics	2016	https://www.ncbi.nlm.nih.gov/pmc/articles/PMC4940881/bin/12864_2016_2771_MOESM9_ESM.xlsx	MD	37165
PMC4941039	Dmelanogaster	Genom_Data	2016	https://www.ncbi.nlm.nih.gov/pmc/articles/PMC4941039/bin/mmc3.xlsx	MD	37165
PMC4942098	Dmelanogaster	PLoS_Biol	2016	https://www.ncbi.nlm.nih.gov/pmc/articles/PMC4942098/bin/pbio.1002499.s002.xlsx	MD	40056
PMC4942573	Mmusculus	Nat_Commun	2016	https://www.ncbi.nlm.nih.gov/pmc/articles/PMC4942573/bin/ncomms12166-s4.xlsx	MD	29-Feb
PMC4942934	Hsapiens	Arthritis_Res_Ther	2016	https://www.ncbi.nlm.nih.gov/pmc/articles/PMC4942934/bin/13075_2016_1050_MOESM1_ESM.xlsx	MD	2021-03-01
PMC4943711	Athaliana	PLoS_One	2016	https://www.ncbi.nlm.nih.gov/pmc/articles/PMC4943711/bin/pone.0158936.s007.xlsx	MD	2021-10-02
PMC4944528	Hsapiens	Science	2016	https://www.ncbi.nlm.nih.gov/pmc/articles/PMC4944528/bin/NIHMS791837-supplement-9.xlsx	MD	2021-03-01
PMC4945013	Hsapiens	PLoS_One	2016	https://www.ncbi.nlm.nih.gov/pmc/articles/PMC4945013/bin/pone.0157937.s007.xlsx	MD	2021-03-02
PMC4945490	Hsapiens	Nature	2016	https://www.ncbi.nlm.nih.gov/pmc/articles/PMC4945490/bin/NIHMS793633-supplement-supp_table1.xlsx	MD	2021-03-02
PMC4945490	Hsapiens	Nature	2016	https://www.ncbi.nlm.nih.gov/pmc/articles/PMC4945490/bin/NIHMS793633-supplement-supp_table2.xlsx	MD	2021-03-03
PMC4945581	Mmusculus	Stem_Cell_Reports	2016	https://www.ncbi.nlm.nih.gov/pmc/articles/PMC4945581/bin/mmc4.xlsx	MD	2021-03-05
PMC4947167	Hsapiens	Nat_Commun	2016	https://www.ncbi.nlm.nih.gov/pmc/articles/PMC4947167/bin/ncomms12209-s3.xlsx	MD	2021-03-01
PMC4947184	Hsapiens	Nat_Commun	2016	https://www.ncbi.nlm.nih.gov/pmc/articles/PMC4947184/bin/ncomms12222-s4.xlsx	MD	36769
PMC4951236	Rnorvegicus	Oncotarget	2016	https://www.ncbi.nlm.nih.gov/pmc/articles/PMC4951236/bin/oncotarget-07-17608-s008.xlsx	MD	42251
PMC4959694	Hsapiens	PLoS_One	2016	https://www.ncbi.nlm.nih.gov/pmc/articles/PMC4959694/bin/pone.0158286.s002.xlsx	MD	2021-03-05
PMC4959694	Hsapiens	PLoS_One	2016	https://www.ncbi.nlm.nih.gov/pmc/articles/PMC4959694/bin/pone.0158286.s003.xlsx	MD	2021-03-02
PMC4960706	Hsapiens	Radiat_Oncol	2016	https://www.ncbi.nlm.nih.gov/pmc/articles/PMC4960706/bin/13014_2016_672_MOESM4_ESM.xlsx	MD	Sep-07
PMC4961287	Hsapiens	PLoS_One	2016	https://www.ncbi.nlm.nih.gov/pmc/articles/PMC4961287/bin/pone.0159939.s005.xlsx	MD	2021-03-01
PMC4961843	Hsapiens	Nat_Commun	2016	https://www.ncbi.nlm.nih.gov/pmc/articles/PMC4961843/bin/ncomms12218-s9.xlsx	MD	2021-03-01
PMC4962446	Hsapiens	Genome_Med	2016	https://www.ncbi.nlm.nih.gov/pmc/articles/PMC4962446/bin/13073_2016_333_MOESM4_ESM.xlsx	MD	2021-03-01
PMC4962446	Hsapiens	Genome_Med	2016	https://www.ncbi.nlm.nih.gov/pmc/articles/PMC4962446/bin/13073_2016_333_MOESM5_ESM.xlsx	MD	2021-03-01
PMC4963954	Mmusculus	Genome_Biol	2016	https://www.ncbi.nlm.nih.gov/pmc/articles/PMC4963954/bin/13059_2016_1023_MOESM4_ESM.xlsx	MD	45896
PMC4963954	Mmusculus	Genome_Biol	2016	https://www.ncbi.nlm.nih.gov/pmc/articles/PMC4963954/bin/13059_2016_1023_MOESM5_ESM.xlsx	MD	4-Sep
PMC4963954	Mmusculus	Genome_Biol	2016	https://www.ncbi.nlm.nih.gov/pmc/articles/PMC4963954/bin/13059_2016_1023_MOESM6_ESM.xlsx	MD	6-Sep
PMC4964598	Hsapiens	Sci_Rep	2016	https://www.ncbi.nlm.nih.gov/pmc/articles/PMC4964598/bin/srep30716-s4.xls	MD	8-Sep
PMC4965721	Hsapiens	Hum_Genomics	2016	https://www.ncbi.nlm.nih.gov/pmc/articles/PMC4965721/bin/40246_2016_71_MOESM3_ESM.xls	MD	9-Sep
PMC4966322	Hsapiens	J_Clin_Invest	2016	https://www.ncbi.nlm.nih.gov/pmc/articles/PMC4966322/bin/JCI82360.sdt2.xlsx	MD	15-Sep
PMC4966659	Hsapiens	NPJ_Genom_Med	2016	https://www.ncbi.nlm.nih.gov/pmc/articles/PMC4966659/bin/npjgenmed20166-s3.xls	MD	2021-03-07
PMC4967469	Dmelanogaster	Cell	2016	https://www.ncbi.nlm.nih.gov/pmc/articles/PMC4967469/bin/mmc3.xlsx	MD	8-Sep
PMC4970213	Mmusculus	BMC_Immunol	2016	https://www.ncbi.nlm.nih.gov/pmc/articles/PMC4970213/bin/12865_2016_163_MOESM1_ESM.xlsx	MD	2021-03-02
PMC4972030	Hsapiens	Cell_Rep	2016	https://www.ncbi.nlm.nih.gov/pmc/articles/PMC4972030/bin/NIHMS799463-supplement-stab3.xlsx	MD	42064
PMC4972030	Hsapiens	Cell_Rep	2016	https://www.ncbi.nlm.nih.gov/pmc/articles/PMC4972030/bin/NIHMS799463-supplement-stab5.xlsx	MD	2021-03-01
PMC4972368	Hsapiens	PLoS_One	2016	https://www.ncbi.nlm.nih.gov/pmc/articles/PMC4972368/bin/pone.0160520.s023.xls	MZ	1-Mar
PMC4972459	Mmusculus	Cell_Rep	2016	https://www.ncbi.nlm.nih.gov/pmc/articles/PMC4972459/bin/NIHMS793862-supplement-1.xlsx	MD	2021-03-02
PMC4972459	Mmusculus	Cell_Rep	2016	https://www.ncbi.nlm.nih.gov/pmc/articles/PMC4972459/bin/NIHMS793862-supplement-5.xlsx	MD	2021-03-04
PMC4972539	Mmusculus	eLife	2016	https://www.ncbi.nlm.nih.gov/pmc/articles/PMC4972539/bin/elife-17056-supp2.xlsx	MD	2021-03-01
PMC4972539	Mmusculus	eLife	2016	https://www.ncbi.nlm.nih.gov/pmc/articles/PMC4972539/bin/elife-17056-supp4.xlsx	MD	2021-03-02
PMC4973296	Dmelanogaster	Genes_Dev	2016	https://www.ncbi.nlm.nih.gov/pmc/articles/PMC4973296/bin/supp_gad.284802.116_Supplemental_Table_S1.xlsx	MD	1-Sep
PMC4973296	Dmelanogaster	Genes_Dev	2016	https://www.ncbi.nlm.nih.gov/pmc/articles/PMC4973296/bin/supp_gad.284802.116_Supplemental_Table_S2.xlsx	MD	1-Sep
PMC4973296	Dmelanogaster	Genes_Dev	2016	https://www.ncbi.nlm.nih.gov/pmc/articles/PMC4973296/bin/supp_gad.284802.116_Supplemental_Table_S3.xlsx	MD	1-Sep
PMC4973296	Dmelanogaster	Genes_Dev	2016	https://www.ncbi.nlm.nih.gov/pmc/articles/PMC4973296/bin/supp_gad.284802.116_Supplemental_Table_S5.xlsx	MD	1-Sep
PMC4973992	Rnorvegicus	PLoS_Genet	2016	https://www.ncbi.nlm.nih.gov/pmc/articles/PMC4973992/bin/pgen.1006178.s003.xls	MD	12-Sep
PMC4974478	Mmusculus	Nat_Commun	2016	https://www.ncbi.nlm.nih.gov/pmc/articles/PMC4974478/bin/ncomms12338-s4.xlsx	MD	Sep-01
PMC4974663	Hsapiens	Nat_Commun	2016	https://www.ncbi.nlm.nih.gov/pmc/articles/PMC4974663/bin/ncomms12310-s3.xlsx	MD	2021-03-01
PMC4975778	Mmusculus	Cell_Rep	2016	https://www.ncbi.nlm.nih.gov/pmc/articles/PMC4975778/bin/NIHMS754293-supplement-3.xlsx	MD	2021-03-01
PMC4975778	Mmusculus	Cell_Rep	2016	https://www.ncbi.nlm.nih.gov/pmc/articles/PMC4975778/bin/NIHMS754293-supplement-5.xlsx	MD	10-Sep
PMC4975890	Celegans	BMC_Genomics	2016	https://www.ncbi.nlm.nih.gov/pmc/articles/PMC4975890/bin/12864_2016_2837_MOESM2_ESM.xlsx	MD	2021-04-01
PMC4976219	Mmusculus	Nat_Commun	2016	https://www.ncbi.nlm.nih.gov/pmc/articles/PMC4976219/bin/ncomms12418-s4.xlsx	MD	36892
PMC4976219	Mmusculus	Nat_Commun	2016	https://www.ncbi.nlm.nih.gov/pmc/articles/PMC4976219/bin/ncomms12418-s6.xlsx	MD	36892
PMC4977469	Hsapiens	Sci_Rep	2016	https://www.ncbi.nlm.nih.gov/pmc/articles/PMC4977469/bin/srep31068-s2.xls	MD	36892
PMC4977670	Athaliana	BMC_Genomics	2016	https://www.ncbi.nlm.nih.gov/pmc/articles/PMC4977670/bin/12864_2016_2916_MOESM3_ESM.xlsx	MD	3-Sep
PMC4977844	Mmusculus	Nature	2016	https://www.ncbi.nlm.nih.gov/pmc/articles/PMC4977844/bin/NIHMS805688-supplement-Supp1spreadsheet.xlsx	MD	15-Sep
PMC4979145	Ggallus	BMC_Genomics	2016	https://www.ncbi.nlm.nih.gov/pmc/articles/PMC4979145/bin/12864_2016_2861_MOESM2_ESM.xls	MD	2-Sep
PMC4980121	Hsapiens	NPJ_Genom_Med	2016	https://www.ncbi.nlm.nih.gov/pmc/articles/PMC4980121/bin/npjgenmed201627-s3.xlsx	MD	5-Sep
PMC4981989	Hsapiens	BMC_Genet	2016	https://www.ncbi.nlm.nih.gov/pmc/articles/PMC4981989/bin/12863_2016_423_MOESM2_ESM.xlsx	MD	40603
PMC4982704	Mmusculus	Nat_Struct_Mol_Biol	2016	https://www.ncbi.nlm.nih.gov/pmc/articles/PMC4982704/bin/NIHMS771440-supplement-2.xlsx	MD	2021-03-03
PMC4982704	Mmusculus	Nat_Struct_Mol_Biol	2016	https://www.ncbi.nlm.nih.gov/pmc/articles/PMC4982704/bin/NIHMS771440-supplement-8.xlsx	MD	2021-03-02
PMC4983807	Hsapiens	Proc_Natl_Acad_Sci_U_S_A	2016	https://www.ncbi.nlm.nih.gov/pmc/articles/PMC4983807/bin/pnas.1603992113.sd01.xls	MD	16534
PMC4985647	Hsapiens	Sci_Rep	2016	https://www.ncbi.nlm.nih.gov/pmc/articles/PMC4985647/bin/srep31321-s2.xls	MD	2021-03-01
PMC4985647	Ggallus	Sci_Rep	2016	https://www.ncbi.nlm.nih.gov/pmc/articles/PMC4985647/bin/srep31321-s3.xls	MD	2021-08-01
PMC4986372	Athaliana	BMC_Plant_Biol	2016	https://www.ncbi.nlm.nih.gov/pmc/articles/PMC4986372/bin/12870_2016_862_MOESM2_ESM.xlsx	MD	2021-08-02
PMC4986896	Hsapiens	RNA	2016	https://www.ncbi.nlm.nih.gov/pmc/articles/PMC4986896/bin/supp_057158.116_Supp_Table_S3.xlsx	MD	37316
PMC4989487	Hsapiens	Gigascience	2016	https://www.ncbi.nlm.nih.gov/pmc/articles/PMC4989487/bin/13742_2016_143_MOESM4_ESM.xlsx	MD	2021-03-02
PMC4989487	Hsapiens	Gigascience	2016	https://www.ncbi.nlm.nih.gov/pmc/articles/PMC4989487/bin/13742_2016_143_MOESM5_ESM.xlsx	MD	2021-03-02
PMC4991471	Hsapiens	Oncotarget	2016	https://www.ncbi.nlm.nih.gov/pmc/articles/PMC4991471/bin/oncotarget-07-20507-s002.xlsx	MD	42064
PMC4991849	Mmusculus	PeerJ	2016	https://www.ncbi.nlm.nih.gov/pmc/articles/PMC4991849/bin/peerj-04-2318-s005.xlsx	MD	4-Sep
PMC4991849	Mmusculus	PeerJ	2016	https://www.ncbi.nlm.nih.gov/pmc/articles/PMC4991849/bin/peerj-04-2318-s008.xlsx	MD	4-Sep
PMC4992058	Hsapiens	Nat_Commun	2016	https://www.ncbi.nlm.nih.gov/pmc/articles/PMC4992058/bin/ncomms12514-s2.xlsx	MD	2021-03-01
PMC4992872	Ggallus	Sci_Rep	2016	https://www.ncbi.nlm.nih.gov/pmc/articles/PMC4992872/bin/srep31628-s2.xls	MZ	Mar-01
PMC4993001	Hsapiens	Genome_Biol	2016	https://www.ncbi.nlm.nih.gov/pmc/articles/PMC4993001/bin/13059_2016_1028_MOESM6_ESM.xlsx	MS	2020-03-09
PMC4994018	Hsapiens	Oncogene	2016	https://www.ncbi.nlm.nih.gov/pmc/articles/PMC4994018/bin/onc2015499x9.xlsx	MS	2020-03-01
PMC4995779	Hsapiens	Genome_Med	2016	https://www.ncbi.nlm.nih.gov/pmc/articles/PMC4995779/bin/13073_2016_345_MOESM3_ESM.xlsx	MS	Sep-01
PMC4996651	Hsapiens	eLife	2016	https://www.ncbi.nlm.nih.gov/pmc/articles/PMC4996651/bin/elife-15657-supp1.xlsx	MS	2020-03-01
PMC4996761	Mmusculus	Biol_Psychiatry	2016	https://www.ncbi.nlm.nih.gov/pmc/articles/PMC4996761/bin/NIHMS763145-supplement-2.xlsx	MS	2020-03-01
PMC4997612	Hsapiens	Science	2016	https://www.ncbi.nlm.nih.gov/pmc/articles/PMC4997612/bin/NIHMS811080-supplement-Supplemental_Table_2.xlsx	MS	2020-03-01
PMC4997612	Hsapiens	Science	2016	https://www.ncbi.nlm.nih.gov/pmc/articles/PMC4997612/bin/NIHMS811080-supplement-Supplemental_Table_3.xlsx	MS	2020-03-01
PMC4999948	Hsapiens	Sci_Rep	2016	https://www.ncbi.nlm.nih.gov/pmc/articles/PMC4999948/bin/srep32186-s1.xls	MS	2020-03-06
PMC5001233	Mmusculus	BMC_Genomics	2016	https://www.ncbi.nlm.nih.gov/pmc/articles/PMC5001233/bin/12864_2016_2896_MOESM2_ESM.xlsx	MS	2020-03-02
PMC5001239	Hsapiens	BMC_Genomics	2016	https://www.ncbi.nlm.nih.gov/pmc/articles/PMC5001239/bin/12864_2016_2906_MOESM1_ESM.xls	MS	13-Sep
PMC5001239	Hsapiens	BMC_Genomics	2016	https://www.ncbi.nlm.nih.gov/pmc/articles/PMC5001239/bin/12864_2016_2906_MOESM3_ESM.xls	MS	03-Sep
PMC5001599	Hsapiens	Nucleic_Acids_Res	2016	https://www.ncbi.nlm.nih.gov/pmc/articles/PMC5001599/bin/supp_gkw471_nar-02917-met-k-2015-File010.xlsx	MS	14-Sep
PMC5002978	Dmelanogaster	Genes_Dev	2016	https://www.ncbi.nlm.nih.gov/pmc/articles/PMC5002978/bin/supp_gad.284430.116_Supplemental_TableS2.xlsx	MS	01-Sep
PMC5002978	Dmelanogaster	Genes_Dev	2016	https://www.ncbi.nlm.nih.gov/pmc/articles/PMC5002978/bin/supp_gad.284430.116_Supplemental_TableS4.xlsx	MS	01-Sep
PMC5003802	Scerevisiae	Cell_Stress_Chaperones	2016	https://www.ncbi.nlm.nih.gov/pmc/articles/PMC5003802/bin/12192_2016_710_MOESM1_ESM.xls	MS	2020-07-01
PMC5003841	Athaliana	Front_Plant_Sci	2016	https://www.ncbi.nlm.nih.gov/pmc/articles/PMC5003841/bin/Data_Sheet_2.XLSX	MS	2020-10-01
PMC5004279	Ggallus	Genome_Biol	2016	https://www.ncbi.nlm.nih.gov/pmc/articles/PMC5004279/bin/13059_2016_1041_MOESM2_ESM.xlsx	MS	2020-12-01
PMC5004807	Hsapiens	PLoS_Pathog	2016	https://www.ncbi.nlm.nih.gov/pmc/articles/PMC5004807/bin/ppat.1005841.s007.xlsx	MS	Sep-06
PMC5004807	Hsapiens	PLoS_Pathog	2016	https://www.ncbi.nlm.nih.gov/pmc/articles/PMC5004807/bin/ppat.1005841.s008.xlsx	MS	Sep-08
PMC5006001	Mmusculus	Sci_Rep	2016	https://www.ncbi.nlm.nih.gov/pmc/articles/PMC5006001/bin/srep32069-s2.xls	MS	2015-03-11
PMC5007477	Mmusculus	Sci_Rep	2016	https://www.ncbi.nlm.nih.gov/pmc/articles/PMC5007477/bin/srep32326-s2.xls	MS	04-Sep
PMC5008009	Mmusculus	Open_Biol	2016	https://www.ncbi.nlm.nih.gov/pmc/articles/PMC5008009/bin/rsob160091supp2.xlsx	MS	2020-03-01
PMC5008441	Hsapiens	Nat_Genet	2016	https://www.ncbi.nlm.nih.gov/pmc/articles/PMC5008441/bin/NIHMS68836-supplement-Supplementary_Dataset_1.xlsx	MS	40795
PMC5009708	Drerio	BMC_Genomics	2016	https://www.ncbi.nlm.nih.gov/pmc/articles/PMC5009708/bin/12864_2016_3038_MOESM7_ESM.xlsx	MS	2020-03-01
PMC5010245	Mmusculus	PLoS_One	2016	https://www.ncbi.nlm.nih.gov/pmc/articles/PMC5010245/bin/pone.0162402.s014.xlsx	MS	42069
PMC5011037	Hsapiens	Brain_Behav_Immun	2016	https://www.ncbi.nlm.nih.gov/pmc/articles/PMC5011037/bin/NIHMS808294-supplement-1.xls	MS	2020-03-01
PMC5012864	Hsapiens	eLife	2016	https://www.ncbi.nlm.nih.gov/pmc/articles/PMC5012864/bin/elife-16220-supp1.xlsx	MS	2020-03-01
PMC5013636	Hsapiens	Nat_Commun	2016	https://www.ncbi.nlm.nih.gov/pmc/articles/PMC5013636/bin/ncomms12601-s3.xlsx	MS	2020-03-01
PMC5013636	Mmusculus	Nat_Commun	2016	https://www.ncbi.nlm.nih.gov/pmc/articles/PMC5013636/bin/ncomms12601-s4.xlsx	MS	42430
PMC5013636	Hsapiens	Nat_Commun	2016	https://www.ncbi.nlm.nih.gov/pmc/articles/PMC5013636/bin/ncomms12601-s6.xlsx	MS	42064
PMC5015951	Hsapiens	G3_	2016	https://www.ncbi.nlm.nih.gov/pmc/articles/PMC5015951/bin/supp_g3.116.033225_TableS2.xlsx	MS	2020-03-01
PMC5016932	Hsapiens	BMC_Genomics	2016	https://www.ncbi.nlm.nih.gov/pmc/articles/PMC5016932/bin/12864_2016_3042_MOESM5_ESM.xlsx	MS	40057
PMC5016932	Hsapiens	BMC_Genomics	2016	https://www.ncbi.nlm.nih.gov/pmc/articles/PMC5016932/bin/12864_2016_3042_MOESM9_ESM.xlsx	MS	40057
PMC5019382	Hsapiens	PLoS_Comput_Biol	2016	https://www.ncbi.nlm.nih.gov/pmc/articles/PMC5019382/bin/pcbi.1005033.s013.xlsx	MS	2020-12-01
PMC5021938	Hsapiens	Sci_Rep	2016	https://www.ncbi.nlm.nih.gov/pmc/articles/PMC5021938/bin/srep32611-s1.xlsx	MS	2020-03-10
PMC5024642	Athaliana	Proc_Natl_Acad_Sci_U_S_A	2016	https://www.ncbi.nlm.nih.gov/pmc/articles/PMC5024642/bin/pnas.1610985113.sd10.xlsx	MS	Sep-01
PMC5026546	Hsapiens	Clin_Cancer_Res	2016	https://www.ncbi.nlm.nih.gov/pmc/articles/PMC5026546/bin/NIHMS780165-supplement-2.xlsx	MS	2020-12-01
PMC5026546	Hsapiens	Clin_Cancer_Res	2016	https://www.ncbi.nlm.nih.gov/pmc/articles/PMC5026546/bin/NIHMS780165-supplement-6.xlsx	MS	2020-03-01
PMC5029704	Hsapiens	Oncotarget	2016	https://www.ncbi.nlm.nih.gov/pmc/articles/PMC5029704/bin/oncotarget-07-24326-s006.xlsx	MS	2016-03-06
PMC5029730	Hsapiens	Oncotarget	2016	https://www.ncbi.nlm.nih.gov/pmc/articles/PMC5029730/bin/oncotarget-07-24646-s002.xlsx	MS	08-Sep
PMC5030169	Hsapiens	Mol_Biosyst	2016	https://www.ncbi.nlm.nih.gov/pmc/articles/PMC5030169/bin/NIHMS805621-supplement-ESI1.xlsx	MS	03-Sep
PMC5030327	Dmelanogaster	Genom_Data	2016	https://www.ncbi.nlm.nih.gov/pmc/articles/PMC5030327/bin/mmc3.xlsx	MS	2020-03-02
PMC5031259	Hsapiens	Genome_Med	2016	https://www.ncbi.nlm.nih.gov/pmc/articles/PMC5031259/bin/13073_2016_347_MOESM3_ESM.xlsx	MS	Sep-01
PMC5033354	Mmusculus	PLoS_Pathog	2016	https://www.ncbi.nlm.nih.gov/pmc/articles/PMC5033354/bin/ppat.1005855.s005.xlsx	MS	8-Sep
PMC5033478	Hsapiens	PLoS_Genet	2016	https://www.ncbi.nlm.nih.gov/pmc/articles/PMC5033478/bin/pgen.1006294.s010.xls	MS	2020-03-02
PMC5033890	Hsapiens	JCI_Insight	2016	https://www.ncbi.nlm.nih.gov/pmc/articles/PMC5033890/bin/jciinsight-1-85323-s003.xlsx	MS	36951
PMC5034280	Scerevisiae	Sci_Rep	2016	https://www.ncbi.nlm.nih.gov/pmc/articles/PMC5034280/bin/srep33970-s4.xls	MS	37895
PMC5034469	Hsapiens	Genome_Biol	2016	https://www.ncbi.nlm.nih.gov/pmc/articles/PMC5034469/bin/13059_2016_1051_MOESM2_ESM.xlsx	MZ	8-Mar in sheet S7
PMC5034897	Hsapiens	Nature	2016	https://www.ncbi.nlm.nih.gov/pmc/articles/PMC5034897/bin/NIHMS795012-supplement-supp_table20.xlsx	MS	2020-03-05
PMC5035046	Mmusculus	PLoS_One	2016	https://www.ncbi.nlm.nih.gov/pmc/articles/PMC5035046/bin/pone.0163663.s006.xlsx	MS	42433
PMC5036841	Hsapiens	PLoS_One	2016	https://www.ncbi.nlm.nih.gov/pmc/articles/PMC5036841/bin/pone.0163155.s001.xls	MS	Sep-08
PMC5039037	Hsapiens	Oncotarget	2016	https://www.ncbi.nlm.nih.gov/pmc/articles/PMC5039037/bin/oncotarget-07-25150-s003.xlsx	MS	2020-03-01
PMC5041898	Mmusculus	Oncotarget	2016	https://www.ncbi.nlm.nih.gov/pmc/articles/PMC5041898/bin/oncotarget-07-25208-s002.xlsx	MS	41342
PMC5041955	Hsapiens	Oncotarget	2016	https://www.ncbi.nlm.nih.gov/pmc/articles/PMC5041955/bin/oncotarget-07-25930-s003.xls	MS	2020-03-01
PMC5043005	Mmusculus	Arch_Toxicol	2016	https://www.ncbi.nlm.nih.gov/pmc/articles/PMC5043005/bin/204_2016_1761_MOESM10_ESM.xls	MS	Sep-01
PMC5043005	Rnorvegicus	Arch_Toxicol	2016	https://www.ncbi.nlm.nih.gov/pmc/articles/PMC5043005/bin/204_2016_1761_MOESM11_ESM.xls	MS	Sep-15
PMC5043005	Ggallus	Arch_Toxicol	2016	https://www.ncbi.nlm.nih.gov/pmc/articles/PMC5043005/bin/204_2016_1761_MOESM13_ESM.xls	MS	Sep-02
PMC5043005	Mmusculus	Arch_Toxicol	2016	https://www.ncbi.nlm.nih.gov/pmc/articles/PMC5043005/bin/204_2016_1761_MOESM3_ESM.xls	MS	Sep-01
PMC5043005	Mmusculus	Arch_Toxicol	2016	https://www.ncbi.nlm.nih.gov/pmc/articles/PMC5043005/bin/204_2016_1761_MOESM4_ESM.xls	MS	Sep-01
PMC5043005	Mmusculus	Arch_Toxicol	2016	https://www.ncbi.nlm.nih.gov/pmc/articles/PMC5043005/bin/204_2016_1761_MOESM5_ESM.xls	MS	Sep-01
PMC5043005	Mmusculus	Arch_Toxicol	2016	https://www.ncbi.nlm.nih.gov/pmc/articles/PMC5043005/bin/204_2016_1761_MOESM6_ESM.xls	MS	Sep-01
PMC5043005	Mmusculus	Arch_Toxicol	2016	https://www.ncbi.nlm.nih.gov/pmc/articles/PMC5043005/bin/204_2016_1761_MOESM7_ESM.xls	MS	Sep-01
PMC5043005	Mmusculus	Arch_Toxicol	2016	https://www.ncbi.nlm.nih.gov/pmc/articles/PMC5043005/bin/204_2016_1761_MOESM8_ESM.xls	MS	Sep-01
PMC5045215	Mmusculus	PLoS_Genet	2016	https://www.ncbi.nlm.nih.gov/pmc/articles/PMC5045215/bin/pgen.1006334.s014.xlsx	MS	2021-03-01
PMC5045215	Mmusculus	PLoS_Genet	2016	https://www.ncbi.nlm.nih.gov/pmc/articles/PMC5045215/bin/pgen.1006334.s016.xlsx	MS	11-Sep
PMC5048209	Hsapiens	Transl_Psychiatry	2016	https://www.ncbi.nlm.nih.gov/pmc/articles/PMC5048209/bin/tp2016171x2.xlsx	MS	2021-03-01
PMC5053482	Ggallus	PLoS_One	2016	https://www.ncbi.nlm.nih.gov/pmc/articles/PMC5053482/bin/pone.0163890.s006.xlsx	MS	42617
PMC5053696	Hsapiens	Oncotarget	2016	https://www.ncbi.nlm.nih.gov/pmc/articles/PMC5053696/bin/oncotarget-07-27899-s004.xlsx	MS	09-Sep
PMC5053804	Mmusculus	eLife	2016	https://www.ncbi.nlm.nih.gov/pmc/articles/PMC5053804/bin/elife-15614-supp2.xlsx	MS	2021-03-07
PMC5053804	Mmusculus	eLife	2016	https://www.ncbi.nlm.nih.gov/pmc/articles/PMC5053804/bin/elife-15614-supp3.xlsx	MS	2021-03-01
PMC5055448	Hsapiens	Mol_Cell	2016	https://www.ncbi.nlm.nih.gov/pmc/articles/PMC5055448/bin/NIHMS811912-supplement-1.xlsx	MS	2021-03-05
PMC5055476	Dmelanogaster	Cell_Rep	2016	https://www.ncbi.nlm.nih.gov/pmc/articles/PMC5055476/bin/mmc3.xlsx	MS	2021-03-01
PMC5057255	Mmusculus	BMC_Cancer	2016	https://www.ncbi.nlm.nih.gov/pmc/articles/PMC5057255/bin/12885_2016_2825_MOESM6_ESM.xls	MS	36951
PMC5058656	Scerevisiae	Oncotarget	2016	https://www.ncbi.nlm.nih.gov/pmc/articles/PMC5058656/bin/oncotarget-07-29958-s001.xls	MS	2021-07-01
PMC5058768	Hsapiens	Oncotarget	2016	https://www.ncbi.nlm.nih.gov/pmc/articles/PMC5058768/bin/oncotarget-07-31429-s002.xls	MS	2021-03-01
PMC5058768	Hsapiens	Oncotarget	2016	https://www.ncbi.nlm.nih.gov/pmc/articles/PMC5058768/bin/oncotarget-07-31429-s004.xls	MS	2021-03-01
PMC5059746	Hsapiens	Nat_Commun	2016	https://www.ncbi.nlm.nih.gov/pmc/articles/PMC5059746/bin/ncomms13107-s3.xlsx	MS	09-Sep
PMC5062319	Hsapiens	Mol_Biol_Evol	2016	https://www.ncbi.nlm.nih.gov/pmc/articles/PMC5062319/bin/supp_msw144_Supplementary_Tables.xlsx	MS	Sep-14
PMC5062961	Mmusculus	Nucleic_Acids_Res	2016	https://www.ncbi.nlm.nih.gov/pmc/articles/PMC5062961/bin/supp_gkw512_nar-01087-z-2016-File012.xlsx	MS	2021-03-10
PMC5062994	Scerevisiae	Nucleic_Acids_Res	2016	https://www.ncbi.nlm.nih.gov/pmc/articles/PMC5062994/bin/supp_gkw732_nar-03492-v-2015-File008.xlsx	MS	2021-10-01
PMC5063026	Ggallus	Cell	2016	https://www.ncbi.nlm.nih.gov/pmc/articles/PMC5063026/bin/NIHMS819483-supplement-1.xlsx	MS	2021-03-01
PMC5063026	Hsapiens	Cell	2016	https://www.ncbi.nlm.nih.gov/pmc/articles/PMC5063026/bin/NIHMS819483-supplement-3.xlsx	MS	41336
PMC5065090	Hsapiens	Mol_Psychiatry	2016	https://www.ncbi.nlm.nih.gov/pmc/articles/PMC5065090/bin/mp201697x4.xls	MS	2021-03-02
PMC5065525	Hsapiens	Cell_Stem_Cell	2016	https://www.ncbi.nlm.nih.gov/pmc/articles/PMC5065525/bin/mmc2.xlsx	MS	2021-03-02
PMC5068952	Dmelanogaster	G3_	2016	https://www.ncbi.nlm.nih.gov/pmc/articles/PMC5068952/bin/supp_g3.116.034595_TableS1.xlsx	MS	01-Sep
PMC5068952	Dmelanogaster	G3_	2016	https://www.ncbi.nlm.nih.gov/pmc/articles/PMC5068952/bin/supp_g3.116.034595_TableS2.xlsx	MS	2021-12-01
PMC5070070	Hsapiens	Transl_Psychiatry	2016	https://www.ncbi.nlm.nih.gov/pmc/articles/PMC5070070/bin/tp201667x9.xlsx	MS	2021-03-01
PMC5070784	Hsapiens	PLoS_Genet	2016	https://www.ncbi.nlm.nih.gov/pmc/articles/PMC5070784/bin/pgen.1006382.s016.xls	MS	2021-03-11
PMC5072346	Hsapiens	Genome_Med	2016	https://www.ncbi.nlm.nih.gov/pmc/articles/PMC5072346/bin/13073_2016_361_MOESM6_ESM.xlsx	MS	41160
PMC5073351	Hsapiens	Sci_Rep	2016	https://www.ncbi.nlm.nih.gov/pmc/articles/PMC5073351/bin/srep35767-s2.xls	MS	2021-03-01
PMC5073992	Hsapiens	BMC_Bioinformatics	2016	https://www.ncbi.nlm.nih.gov/pmc/articles/PMC5073992/bin/12859_2016_1219_MOESM1_ESM.xlsx	MS	04-Sep
PMC5075285	Hsapiens	Cell	2016	https://www.ncbi.nlm.nih.gov/pmc/articles/PMC5075285/bin/mmc1.xlsx	MS	2021-02-28
PMC5075285	Hsapiens	Cell	2016	https://www.ncbi.nlm.nih.gov/pmc/articles/PMC5075285/bin/mmc2.xlsx	MS	39873
PMC5077136	Celegans	PLoS_Genet	2016	https://www.ncbi.nlm.nih.gov/pmc/articles/PMC5077136/bin/pgen.1006361.s001.xlsx	MS	2021-03-06
PMC5077151	Hsapiens	PLoS_Genet	2016	https://www.ncbi.nlm.nih.gov/pmc/articles/PMC5077151/bin/pgen.1006384.s020.xls	MS	2021-03-02
PMC5077151	Hsapiens	PLoS_Genet	2016	https://www.ncbi.nlm.nih.gov/pmc/articles/PMC5077151/bin/pgen.1006384.s023.xls	MS	2021-03-08
PMC5077151	Hsapiens	PLoS_Genet	2016	https://www.ncbi.nlm.nih.gov/pmc/articles/PMC5077151/bin/pgen.1006384.s024.xls	MS	2021-03-08
PMC5080636	Drerio	Environ_Sci_Technol	2016	https://www.ncbi.nlm.nih.gov/pmc/articles/PMC5080636/bin/es6b03656_si_003.xlsx	MS	2021-03-02
PMC5082563	Hsapiens	J_Pathol	2016	https://www.ncbi.nlm.nih.gov/pmc/articles/PMC5082563/bin/PATH-240-315-s006.xls	MS	Sep-14
PMC5082563	Hsapiens	J_Pathol	2016	https://www.ncbi.nlm.nih.gov/pmc/articles/PMC5082563/bin/PATH-240-315-s014.xls	MS	2021-03-01
PMC5082563	Hsapiens	J_Pathol	2016	https://www.ncbi.nlm.nih.gov/pmc/articles/PMC5082563/bin/PATH-240-315-s015.xlsx	MS	2021-12-01
PMC5083195	Hsapiens	Pharmacogenet_Genomics	2016	https://www.ncbi.nlm.nih.gov/pmc/articles/PMC5083195/bin/fpc-26-527-s003.xlsx	MS	2021-03-01
PMC5083195	Ggallus	Pharmacogenet_Genomics	2016	https://www.ncbi.nlm.nih.gov/pmc/articles/PMC5083195/bin/fpc-26-527-s004.xlsx	MS	2021-03-01
PMC5084852	Mmusculus	Cell_Rep	2016	https://www.ncbi.nlm.nih.gov/pmc/articles/PMC5084852/bin/NIHMS823269-supplement-6.xlsx	MS	42619
PMC5085052	Hsapiens	PLoS_One	2016	https://www.ncbi.nlm.nih.gov/pmc/articles/PMC5085052/bin/pone.0165312.s010.xlsx	MS	2021-03-05
PMC5085052	Hsapiens	PLoS_One	2016	https://www.ncbi.nlm.nih.gov/pmc/articles/PMC5085052/bin/pone.0165312.s011.xlsx	MS	2021-03-01
PMC5088659	Hsapiens	Genome_Med	2016	https://www.ncbi.nlm.nih.gov/pmc/articles/PMC5088659/bin/13073_2016_355_MOESM1_ESM.xlsx	MS	2-Sep
PMC5088659	Hsapiens	Genome_Med	2016	https://www.ncbi.nlm.nih.gov/pmc/articles/PMC5088659/bin/13073_2016_355_MOESM3_ESM.xlsx	MS	2021-03-01
PMC5088687	Mmusculus	Genome_Med	2016	https://www.ncbi.nlm.nih.gov/pmc/articles/PMC5088687/bin/13073_2016_359_MOESM2_ESM.xlsx	MS	06-Sep
PMC5090213	Mmusculus	EMBO_J	2016	https://www.ncbi.nlm.nih.gov/pmc/articles/PMC5090213/bin/EMBJ-35-2301-s002.xlsx	MS	2021-03-01
PMC5090899	Hsapiens	Genome_Biol	2016	https://www.ncbi.nlm.nih.gov/pmc/articles/PMC5090899/bin/13059_2016_1071_MOESM4_ESM.xls	MS	42070
PMC5093089	Hsapiens	Oncogene	2016	https://www.ncbi.nlm.nih.gov/pmc/articles/PMC5093089/bin/NIHMS753191-supplement-Supplemental_Table_5.xlsx	MS	01-Sep
PMC5093340	Hsapiens	Nat_Commun	2016	https://www.ncbi.nlm.nih.gov/pmc/articles/PMC5093340/bin/ncomms13197-s3.xlsx	MS	2021-03-02
PMC5094014	Hsapiens	BMC_Genomics	2016	https://www.ncbi.nlm.nih.gov/pmc/articles/PMC5094014/bin/12864_2016_3176_MOESM2_ESM.xlsx	MS	2021-03-02
PMC5094855	Hsapiens	eLife	2016	https://www.ncbi.nlm.nih.gov/pmc/articles/PMC5094855/bin/elife-19760-supp10.xlsx	MS	2021-03-01
PMC5094962	Hsapiens	Oncotarget	2016	https://www.ncbi.nlm.nih.gov/pmc/articles/PMC5094962/bin/oncotarget-07-35789-s002.xlsx	MS	2021-03-01
PMC5094973	Hsapiens	Oncotarget	2016	https://www.ncbi.nlm.nih.gov/pmc/articles/PMC5094973/bin/oncotarget-07-35932-s004.xlsx	MS	Sep-05
PMC5096291	Hsapiens	Clin_Epigenetics	2016	https://www.ncbi.nlm.nih.gov/pmc/articles/PMC5096291/bin/13148_2016_281_MOESM1_ESM.xlsx	MS	2021-03-03
PMC5100057	Hsapiens	Mol_Biol_Evol	2016	https://www.ncbi.nlm.nih.gov/pmc/articles/PMC5100057/bin/supp_msw215_Cagan_Supplementary_Tables.xlsx	MS	Sep-14
PMC5100856	Mmusculus	G3_	2016	https://www.ncbi.nlm.nih.gov/pmc/articles/PMC5100856/bin/supp_g3.116.033902_TableS4.xlsx	MS	2021-03-01
PMC5100866	Rnorvegicus	G3_	2016	https://www.ncbi.nlm.nih.gov/pmc/articles/PMC5100866/bin/supp_g3.116.033274_TableS10.xlsx	MS	2021-03-03
PMC5100910	Hsapiens	PLoS_One	2016	https://www.ncbi.nlm.nih.gov/pmc/articles/PMC5100910/bin/pone.0165059.s002.xlsx	MS	2021-03-01
PMC5102256	Hsapiens	Nature	2016	https://www.ncbi.nlm.nih.gov/pmc/articles/PMC5102256/bin/NIHMS778057-supplement-supp_table11.xlsx	MS	42064
PMC5102256	Hsapiens	Nature	2016	https://www.ncbi.nlm.nih.gov/pmc/articles/PMC5102256/bin/NIHMS778057-supplement-supp_table3.xlsx	MS	2021-03-05
PMC5103457	Hsapiens	Epigenetics_Chromatin	2016	https://www.ncbi.nlm.nih.gov/pmc/articles/PMC5103457/bin/13072_2016_101_MOESM6_ESM.xlsx	MS	2021-03-04
PMC5103457	Hsapiens	Epigenetics_Chromatin	2016	https://www.ncbi.nlm.nih.gov/pmc/articles/PMC5103457/bin/13072_2016_101_MOESM8_ESM.xlsx	MS	04-Sep
PMC5103457	Hsapiens	Epigenetics_Chromatin	2016	https://www.ncbi.nlm.nih.gov/pmc/articles/PMC5103457/bin/13072_2016_101_MOESM9_ESM.xlsx	MS	04-Sep
PMC5103857	Mmusculus	Neurobiol_Dis	2016	https://www.ncbi.nlm.nih.gov/pmc/articles/PMC5103857/bin/NIHMS815477-supplement-10.xlsx	MS	2016-07-03
PMC5103857	Mmusculus	Neurobiol_Dis	2016	https://www.ncbi.nlm.nih.gov/pmc/articles/PMC5103857/bin/NIHMS815477-supplement-14.xlsx	MS	2016-02-03
PMC5103857	Mmusculus	Neurobiol_Dis	2016	https://www.ncbi.nlm.nih.gov/pmc/articles/PMC5103857/bin/NIHMS815477-supplement-2.xlsx	MS	2016-10-03
PMC5103857	Mmusculus	Neurobiol_Dis	2016	https://www.ncbi.nlm.nih.gov/pmc/articles/PMC5103857/bin/NIHMS815477-supplement-4.xlsx	MS	2016-02-03
PMC5104806	Hsapiens	Arch_Toxicol	2016	https://www.ncbi.nlm.nih.gov/pmc/articles/PMC5104806/bin/204_2016_1668_MOESM3_ESM.xlsx	MS	2021-03-01
PMC5105168	Hsapiens	Nat_Commun	2016	https://www.ncbi.nlm.nih.gov/pmc/articles/PMC5105168/bin/ncomms13347-s2.xlsx	MS	2021-03-01
PMC5105253	Hsapiens	Mol_Cancer	2016	https://www.ncbi.nlm.nih.gov/pmc/articles/PMC5105253/bin/12943_2016_556_MOESM1_ESM.xlsx	MS	42066
PMC5106035	Hsapiens	PLoS_Genet	2016	https://www.ncbi.nlm.nih.gov/pmc/articles/PMC5106035/bin/pgen.1006427.s011.xlsx	MS	2021-03-01
PMC5109294	Hsapiens	Cell_Discov	2016	https://www.ncbi.nlm.nih.gov/pmc/articles/PMC5109294/bin/celldisc201641-s2.xls	MS	2021-03-03
PMC5111229	Drerio	BMC_Genomics	2016	https://www.ncbi.nlm.nih.gov/pmc/articles/PMC5111229/bin/12864_2016_3239_MOESM4_ESM.xlsx	MS	02-Sep
PMC5111403	Hsapiens	mBio	2016	https://www.ncbi.nlm.nih.gov/pmc/articles/PMC5111403/bin/mbo006163072st1.xlsx	MS	02-Sep
PMC5112795	Scerevisiae	PLoS_One	2016	https://www.ncbi.nlm.nih.gov/pmc/articles/PMC5112795/bin/pone.0166645.s002.xlsx	MS	2021-04-01
PMC5112847	Hsapiens	PLoS_One	2016	https://www.ncbi.nlm.nih.gov/pmc/articles/PMC5112847/bin/pone.0166628.s013.xlsx	MS	2021-05-01
PMC5113908	Hsapiens	PLoS_One	2016	https://www.ncbi.nlm.nih.gov/pmc/articles/PMC5113908/bin/pone.0166185.s004.xlsx	MS	2021-03-08
PMC5115891	Hsapiens	Aging_	2016	https://www.ncbi.nlm.nih.gov/pmc/articles/PMC5115891/bin/aging-08-2324-s003.xls	MS	2021-10-01
PMC5116219	Athaliana	BMC_Plant_Biol	2016	https://www.ncbi.nlm.nih.gov/pmc/articles/PMC5116219/bin/12870_2016_939_MOESM4_ESM.xlsx	MS	2021-08-01
PMC5119954	Dmelanogaster	Cell	2016	https://www.ncbi.nlm.nih.gov/pmc/articles/PMC5119954/bin/mmc3.xlsx	MS	2021-03-01
PMC5119954	Hsapiens	Cell	2016	https://www.ncbi.nlm.nih.gov/pmc/articles/PMC5119954/bin/mmc6.xlsx	MS	Aug-98
PMC5120489	Hsapiens	BMC_Cancer	2016	https://www.ncbi.nlm.nih.gov/pmc/articles/PMC5120489/bin/12885_2016_2899_MOESM14_ESM.xlsx	MZ	9-Sep found in sheet 1 col ER
PMC5120872	Hsapiens	Cell_Rep	2016	https://www.ncbi.nlm.nih.gov/pmc/articles/PMC5120872/bin/NIHMS818453-supplement-3.xlsx	MS	2021-03-09
PMC5121336	Hsapiens	Nat_Commun	2016	https://www.ncbi.nlm.nih.gov/pmc/articles/PMC5121336/bin/ncomms13516-s4.xlsx	MS	41167
PMC5121602	Mmusculus	Sci_Rep	2016	https://www.ncbi.nlm.nih.gov/pmc/articles/PMC5121602/bin/srep37412-s2.xls	MS	2021-03-10
PMC5122339	Hsapiens	Oncotarget	2016	https://www.ncbi.nlm.nih.gov/pmc/articles/PMC5122339/bin/oncotarget-07-37649-s002.xls	MS	2021-03-01
PMC5122399	Hsapiens	Oncotarget	2016	https://www.ncbi.nlm.nih.gov/pmc/articles/PMC5122399/bin/oncotarget-07-38398-s002.xlsx	MS	2021-03-01
PMC5123747	Mmusculus	Cell_Rep	2016	https://www.ncbi.nlm.nih.gov/pmc/articles/PMC5123747/bin/NIHMS820882-supplement-3.xlsx	MS	2021-03-01
PMC5123747	Mmusculus	Cell_Rep	2016	https://www.ncbi.nlm.nih.gov/pmc/articles/PMC5123747/bin/NIHMS820882-supplement-4.xlsx	MS	01-Sep
PMC5123747	Mmusculus	Cell_Rep	2016	https://www.ncbi.nlm.nih.gov/pmc/articles/PMC5123747/bin/NIHMS820882-supplement-5.xlsx	MS	2021-03-01
PMC5123747	Mmusculus	Cell_Rep	2016	https://www.ncbi.nlm.nih.gov/pmc/articles/PMC5123747/bin/NIHMS820882-supplement-6.xlsx	MS	2021-03-11
PMC5123897	Dmelanogaster	Cell	2016	https://www.ncbi.nlm.nih.gov/pmc/articles/PMC5123897/bin/mmc3.xlsx	MS	2021-03-02
PMC5124223	Hsapiens	BMC_Genomics	2016	https://www.ncbi.nlm.nih.gov/pmc/articles/PMC5124223/bin/12864_2016_3310_MOESM1_ESM.xlsx	MS	2021-03-01
PMC5126701	Hsapiens	Sci_Rep	2016	https://www.ncbi.nlm.nih.gov/pmc/articles/PMC5126701/bin/srep37983-s3.xls	MS	2021-03-02
PMC5128800	Mmusculus	Sci_Rep	2016	https://www.ncbi.nlm.nih.gov/pmc/articles/PMC5128800/bin/srep37923-s1.xls	MS	2021-03-01
PMC5129622	Hsapiens	J_Proteome_Res	2016	https://www.ncbi.nlm.nih.gov/pmc/articles/PMC5129622/bin/NIHMS830237-supplement-Supplement_Table_S4.xlsx	MS	2021-03-10
PMC5131312	Mmusculus	Sci_Rep	2016	https://www.ncbi.nlm.nih.gov/pmc/articles/PMC5131312/bin/srep38063-s2.xls	MS	2021-03-02
PMC5131501	Hsapiens	BMC_Genomics	2016	https://www.ncbi.nlm.nih.gov/pmc/articles/PMC5131501/bin/12864_2016_3313_MOESM3_ESM.xlsx	MS	09-Sep
PMC5131815	Hsapiens	Genome_Res	2016	https://www.ncbi.nlm.nih.gov/pmc/articles/PMC5131815/bin/supp_gr.209759.116_Supplemental_Table_S7.xlsx	MS	2021-03-01
PMC5131842	Scerevisiae	Nat_Microbiol	2016	https://www.ncbi.nlm.nih.gov/pmc/articles/PMC5131842/bin/NIHMS70469-supplement-Supplementary_file_2.xlsx	MS	2021-10-01
PMC5132346	Rnorvegicus	Cell_Syst	2016	https://www.ncbi.nlm.nih.gov/pmc/articles/PMC5132346/bin/NIHMS827636-supplement-3.xlsx	MS	42434
PMC5133638	Hsapiens	Nat_Commun	2016	https://www.ncbi.nlm.nih.gov/pmc/articles/PMC5133638/bin/ncomms13177-s2.xls	MS	2021-03-06
PMC5133638	Ggallus	Nat_Commun	2016	https://www.ncbi.nlm.nih.gov/pmc/articles/PMC5133638/bin/ncomms13177-s4.xls	MS	2021-03-06
PMC5134983	Athaliana	Plant_Cell	2016	https://www.ncbi.nlm.nih.gov/pmc/articles/PMC5134983/bin/supp_tpc.16.00483_TPC2016-00483-LSBR1_Supplemental_Dataset_3.xlsx	MS	2021-08-02
PMC5137441	Mmusculus	Nucleic_Acids_Res	2016	https://www.ncbi.nlm.nih.gov/pmc/articles/PMC5137441/bin/supp_gkw844_Supplementary_Table_S2.xlsx	MS	41158
PMC5137794	Hsapiens	Mol_Cell	2016	https://www.ncbi.nlm.nih.gov/pmc/articles/PMC5137794/bin/NIHMS827726-supplement-2.xlsx	MS	08-Sep
PMC5140046	Hsapiens	PLoS_Med	2016	https://www.ncbi.nlm.nih.gov/pmc/articles/PMC5140046/bin/pmed.1002174.s018.xlsx	MS	12-Sep
PMC5140058	Hsapiens	PLoS_Med	2016	https://www.ncbi.nlm.nih.gov/pmc/articles/PMC5140058/bin/pmed.1002136.s018.xlsx	MS	38596
PMC5140058	Hsapiens	PLoS_Med	2016	https://www.ncbi.nlm.nih.gov/pmc/articles/PMC5140058/bin/pmed.1002136.s022.xlsx	MS	38596
PMC5140063	Mmusculus	PLoS_Genet	2016	https://www.ncbi.nlm.nih.gov/pmc/articles/PMC5140063/bin/pgen.1006474.s014.xlsx	MS	42432
PMC5140063	Mmusculus	PLoS_Genet	2016	https://www.ncbi.nlm.nih.gov/pmc/articles/PMC5140063/bin/pgen.1006474.s016.xlsx	MS	2021-03-03
PMC5140783	Hsapiens	Oncogene	2016	https://www.ncbi.nlm.nih.gov/pmc/articles/PMC5140783/bin/onc2016172x3.xls	MS	5637
PMC5141345	Hsapiens	Nat_Commun	2016	https://www.ncbi.nlm.nih.gov/pmc/articles/PMC5141345/bin/ncomms13668-s4.xlsx	MS	2021-03-01
PMC5141443	Hsapiens	Sci_Rep	2016	https://www.ncbi.nlm.nih.gov/pmc/articles/PMC5141443/bin/srep38133-s2.xlsx	MS	41334
PMC5146665	Rnorvegicus	Sci_Rep	2016	https://www.ncbi.nlm.nih.gov/pmc/articles/PMC5146665/bin/srep38624-s5.xls	MS	2021-03-01
PMC5147769	Scerevisiae	PLoS_Genet	2016	https://www.ncbi.nlm.nih.gov/pmc/articles/PMC5147769/bin/pgen.1006452.s001.xlsx	MS	2021-03-31
PMC5147809	Hsapiens	PLoS_Genet	2016	https://www.ncbi.nlm.nih.gov/pmc/articles/PMC5147809/bin/pgen.1006466.s010.xlsx	MS	2021-03-01
PMC5147809	Mmusculus	PLoS_Genet	2016	https://www.ncbi.nlm.nih.gov/pmc/articles/PMC5147809/bin/pgen.1006466.s016.xlsx	MS	2021-03-01
PMC5154163	Hsapiens	Genome_Med	2016	https://www.ncbi.nlm.nih.gov/pmc/articles/PMC5154163/bin/13073_2016_382_MOESM1_ESM.xlsx	MS	41708
PMC5154502	Hsapiens	PLoS_Med	2016	https://www.ncbi.nlm.nih.gov/pmc/articles/PMC5154502/bin/pmed.1002197.s025.xlsx	MS	2021-03-06
PMC5155318	Hsapiens	Mol_Ther_Nucleic_Acids	2016	https://www.ncbi.nlm.nih.gov/pmc/articles/PMC5155318/bin/mtna2016100x1.xlsx	MS	2021-03-02
PMC5159945	Hsapiens	Nat_Commun	2016	https://www.ncbi.nlm.nih.gov/pmc/articles/PMC5159945/bin/ncomms13837-s5.xlsx	MS	2021-03-01
PMC5161754	Hsapiens	Oncogene	2016	https://www.ncbi.nlm.nih.gov/pmc/articles/PMC5161754/bin/onc2016170x2.xlsx	MS	2021-03-01
PMC5168934	Hsapiens	Nature	2016	https://www.ncbi.nlm.nih.gov/pmc/articles/PMC5168934/bin/NIHMS781143-supplement-ST3.xlsx	MS	Sep-11
PMC5181115	Mmusculus	Cell	2016	https://www.ncbi.nlm.nih.gov/pmc/articles/PMC5181115/bin/NIHMS835459-supplement-10.xlsx	MS	2021-03-01
PMC5181115	Hsapiens	Cell	2016	https://www.ncbi.nlm.nih.gov/pmc/articles/PMC5181115/bin/NIHMS835459-supplement-11.xlsx	MS	2021-03-01
PMC5189935	Hsapiens	PLoS_Med	2016	https://www.ncbi.nlm.nih.gov/pmc/articles/PMC5189935/bin/pmed.1002201.s012.xlsx	MS	Sep-01
PMC5189935	Hsapiens	PLoS_Med	2016	https://www.ncbi.nlm.nih.gov/pmc/articles/PMC5189935/bin/pmed.1002201.s013.xlsx	MZ	Sep-12 in sheet 1 col EV
PMC5189935	Hsapiens	PLoS_Med	2016	https://www.ncbi.nlm.nih.gov/pmc/articles/PMC5189935/bin/pmed.1002201.s014.xlsx	MS	Sep-01
PMC5191836	Drerio	PLoS_Genet	2016	https://www.ncbi.nlm.nih.gov/pmc/articles/PMC5191836/bin/pgen.1006512.s010.xls	MS	2021-03-01
PMC5192994	Hsapiens	CPT_Pharmacometrics_Syst_Pharmacol	2016	https://www.ncbi.nlm.nih.gov/pmc/articles/PMC5192994/bin/PSP4-5-599-s005.xlsx	MS	2021-03-01
PMC5198951	Hsapiens	Cancer_Sci	2016	https://www.ncbi.nlm.nih.gov/pmc/articles/PMC5198951/bin/CAS-107-1755-s007.xlsx	MS	2021-03-01
PMC5214519	Mmusculus	Immunity	2016	https://www.ncbi.nlm.nih.gov/pmc/articles/PMC5214519/bin/NIHMS838029-supplement-2.xlsx	MS	2021-03-02
PMC5214989	Hsapiens	Hum_Genet	2016	https://www.ncbi.nlm.nih.gov/pmc/articles/PMC5214989/bin/439_2016_1736_MOESM5_ESM.xlsx	MS	2021-03-01
PMC5215681	Drerio	Glia	2016	https://www.ncbi.nlm.nih.gov/pmc/articles/PMC5215681/bin/GLIA-65-138-s004.xlsx	MS	Sep-02
PMC5215735	Mmusculus	Cancer_Immunol_Res	2016	https://www.ncbi.nlm.nih.gov/pmc/articles/PMC5215735/bin/NIHMS827221-supplement-1.xlsx	MS	2021-03-07
PMC5215735	Mmusculus	Cancer_Immunol_Res	2016	https://www.ncbi.nlm.nih.gov/pmc/articles/PMC5215735/bin/NIHMS827221-supplement-2.xlsx	MS	2021-03-06
PMC5215919	Hsapiens	Genes_Immun	2016	https://www.ncbi.nlm.nih.gov/pmc/articles/PMC5215919/bin/NIHMS777799-supplement-17.xlsx	MS	2021-03-07
PMC5215919	Ggallus	Genes_Immun	2016	https://www.ncbi.nlm.nih.gov/pmc/articles/PMC5215919/bin/NIHMS777799-supplement-18.xlsx	MS	2021-03-07
PMC5217781	Hsapiens	Mol_Cell_Proteomics	2016	https://www.ncbi.nlm.nih.gov/pmc/articles/PMC5217781/bin/10.1074_M116.063883_mcp.M116.063883-14.xlsx	MS	02-Sep
PMC5217781	Hsapiens	Mol_Cell_Proteomics	2016	https://www.ncbi.nlm.nih.gov/pmc/articles/PMC5217781/bin/10.1074_M116.063883_mcp.M116.063883-2.xlsx	MS	02-Sep
PMC5217781	Ggallus	Mol_Cell_Proteomics	2016	https://www.ncbi.nlm.nih.gov/pmc/articles/PMC5217781/bin/10.1074_M116.063883_mcp.M116.063883-3.xlsx	MS	02-Sep
PMC5217781	Hsapiens	Mol_Cell_Proteomics	2016	https://www.ncbi.nlm.nih.gov/pmc/articles/PMC5217781/bin/10.1074_M116.063883_mcp.M116.063883-4.xlsx	MS	42615
PMC5217781	Hsapiens	Mol_Cell_Proteomics	2016	https://www.ncbi.nlm.nih.gov/pmc/articles/PMC5217781/bin/10.1074_M116.063883_mcp.M116.063883-7.xlsx	MS	02-Sep
PMC5217781	Hsapiens	Mol_Cell_Proteomics	2016	https://www.ncbi.nlm.nih.gov/pmc/articles/PMC5217781/bin/10.1074_M116.063883_mcp.M116.063883-8.xlsx	MS	02-Sep
PMC5222911	Ggallus	Breast_Cancer_Res_Treat	2016	https://www.ncbi.nlm.nih.gov/pmc/articles/PMC5222911/bin/10549_2016_4018_MOESM5_ESM.xlsx	MS	38047
PMC5233809	Hsapiens	EBioMedicine	2016	https://www.ncbi.nlm.nih.gov/pmc/articles/PMC5233809/bin/mmc1.xlsx	MS	2021-03-01
PMC5235921	Mmusculus	Oncoscience	2016	https://www.ncbi.nlm.nih.gov/pmc/articles/PMC5235921/bin/oncoscience-03-322-s002.xlsx	MS	2021-03-01
PMC5239508	Rnorvegicus	Oncotarget	2016	https://www.ncbi.nlm.nih.gov/pmc/articles/PMC5239508/bin/oncotarget-07-51699-s004.xlsx	MS	2021-03-01
PMC5247424	Hsapiens	Cell_Mol_Gastroenterol_Hepatol	2016	https://www.ncbi.nlm.nih.gov/pmc/articles/PMC5247424/bin/mmc1.xlsx	MS	2021-03-01
PMC5253248	Rnorvegicus	Alcohol	2016	https://www.ncbi.nlm.nih.gov/pmc/articles/PMC5253248/bin/NIHMS827255-supplement-13.xlsx	MZ	6-Mar
PMC5259865	Mmusculus	BMC_Genomics	2016	https://www.ncbi.nlm.nih.gov/pmc/articles/PMC5259865/bin/12864_2016_3325_MOESM1_ESM.xlsx	MS	2021-03-01
PMC5259865	Mmusculus	BMC_Genomics	2016	https://www.ncbi.nlm.nih.gov/pmc/articles/PMC5259865/bin/12864_2016_3325_MOESM4_ESM.xlsx	MS	2021-03-01
PMC5259951	Athaliana	BMC_Genomics	2016	https://www.ncbi.nlm.nih.gov/pmc/articles/PMC5259951/bin/12864_2016_3319_MOESM9_ESM.xls	MS	2021-08-31
PMC5267325	Hsapiens	Circ_Cardiovasc_Genet	2016	https://www.ncbi.nlm.nih.gov/pmc/articles/PMC5267325/bin/NIHMS817273-supplement-001506_-_Supplemental_Tables.xlsx	MS	11-Sep
PMC5285462	Mmusculus	Mol_Psychiatry	2016	https://www.ncbi.nlm.nih.gov/pmc/articles/PMC5285462/bin/mp2016227x4.xlsx	MS	40238
PMC5285474	Hsapiens	Nat_Genet	2016	https://www.ncbi.nlm.nih.gov/pmc/articles/PMC5285474/bin/NIHMS831183-supplement-4.xlsx	MS	14-Sep
PMC5288156	Hsapiens	Oncotarget	2016	https://www.ncbi.nlm.nih.gov/pmc/articles/PMC5288156/bin/oncotarget-07-52888-s002.xlsx	MS	2021-03-03
PMC5288156	Hsapiens	Oncotarget	2016	https://www.ncbi.nlm.nih.gov/pmc/articles/PMC5288156/bin/oncotarget-07-52888-s003.xlsx	MS	2021-03-03
PMC5289297	Hsapiens	Nat_Immunol	2016	https://www.ncbi.nlm.nih.gov/pmc/articles/PMC5289297/bin/NIHMS831957-supplement-2.xlsx	MS	42251
PMC5289297	Hsapiens	Nat_Immunol	2016	https://www.ncbi.nlm.nih.gov/pmc/articles/PMC5289297/bin/NIHMS831957-supplement-4.xlsx	MS	2021-03-04
PMC5289297	Hsapiens	Nat_Immunol	2016	https://www.ncbi.nlm.nih.gov/pmc/articles/PMC5289297/bin/NIHMS831957-supplement-6.xlsx	MS	42253
PMC5289857	Dmelanogaster	Genetics	2016	https://www.ncbi.nlm.nih.gov/pmc/articles/PMC5289857/bin/871FileS2.xlsx	MS	Sep-02
PMC5289860	Scerevisiae	Genetics	2016	https://www.ncbi.nlm.nih.gov/pmc/articles/PMC5289860/bin/925FileS2.xlsx	MS	42278
PMC5300907	Mmusculus	Cell	2016	https://www.ncbi.nlm.nih.gov/pmc/articles/PMC5300907/bin/mmc4.xlsx	MS	37680
PMC5306084	Hsapiens	Arch_Toxicol	2016	https://www.ncbi.nlm.nih.gov/pmc/articles/PMC5306084/bin/204_2016_1741_MOESM2_ESM.xlsx	MS	42064
PMC5308646	Hsapiens	Oncotarget	2016	https://www.ncbi.nlm.nih.gov/pmc/articles/PMC5308646/bin/oncotarget-07-61215-s006.xlsx	MS	2021-03-01
PMC5308646	Mmusculus	Oncotarget	2016	https://www.ncbi.nlm.nih.gov/pmc/articles/PMC5308646/bin/oncotarget-07-61215-s007.xlsx	MS	2021-03-01
PMC5308646	Mmusculus	Oncotarget	2016	https://www.ncbi.nlm.nih.gov/pmc/articles/PMC5308646/bin/oncotarget-07-61215-s009.xlsx	MS	2021-03-02
PMC5308657	Hsapiens	Oncotarget	2016	https://www.ncbi.nlm.nih.gov/pmc/articles/PMC5308657/bin/oncotarget-07-61366-s003.xlsx	MS	2021-03-01
PMC5308675	Hsapiens	Oncotarget	2016	https://www.ncbi.nlm.nih.gov/pmc/articles/PMC5308675/bin/oncotarget-07-61601-s003.xlsx	MS	2021-03-05
PMC5308675	Hsapiens	Oncotarget	2016	https://www.ncbi.nlm.nih.gov/pmc/articles/PMC5308675/bin/oncotarget-07-61601-s005.xlsx	MS	2021-03-07
PMC5311252	Hsapiens	Oncogene	2016	https://www.ncbi.nlm.nih.gov/pmc/articles/PMC5311252/bin/onc2016242x1.xlsx	MS	35489
PMC5312366	Hsapiens	Oncotarget	2016	https://www.ncbi.nlm.nih.gov/pmc/articles/PMC5312366/bin/oncotarget-07-60021-s004.xlsx	MS	2021-03-01
PMC5312366	Hsapiens	Oncotarget	2016	https://www.ncbi.nlm.nih.gov/pmc/articles/PMC5312366/bin/oncotarget-07-60021-s011.xlsx	MS	01-Sep
PMC5316486	Mmusculus	Int_J_Cancer	2016	https://www.ncbi.nlm.nih.gov/pmc/articles/PMC5316486/bin/NIHMS845732-supplement-Supp_data.xls	MS	41339
PMC5330838	Mmusculus	J_Innate_Immun	2016	https://www.ncbi.nlm.nih.gov/pmc/articles/PMC5330838/bin/jin-0009-0126-s02.xlsx	MS	2021-03-01
PMC5334526	Hsapiens	Aging_Cell	2016	https://www.ncbi.nlm.nih.gov/pmc/articles/PMC5334526/bin/ACEL-16-293-s002.xls	MS	05-Sep
PMC5334526	Hsapiens	Aging_Cell	2016	https://www.ncbi.nlm.nih.gov/pmc/articles/PMC5334526/bin/ACEL-16-293-s004.xls	MS	Sep-09
PMC5339851	Hsapiens	Cell_Res	2016	https://www.ncbi.nlm.nih.gov/pmc/articles/PMC5339851/bin/cr2016156x6.xlsx	MS	42253
PMC5342040	Hsapiens	Oncotarget	2016	https://www.ncbi.nlm.nih.gov/pmc/articles/PMC5342040/bin/oncotarget-07-74120-s002.xlsx	MS	42254
PMC5342040	Hsapiens	Oncotarget	2016	https://www.ncbi.nlm.nih.gov/pmc/articles/PMC5342040/bin/oncotarget-07-74120-s003.xlsx	MS	7-Sep
PMC5342040	Hsapiens	Oncotarget	2016	https://www.ncbi.nlm.nih.gov/pmc/articles/PMC5342040/bin/oncotarget-07-74120-s007.xlsx	MS	5-Sep
PMC5342415	Hsapiens	Oncotarget	2016	https://www.ncbi.nlm.nih.gov/pmc/articles/PMC5342415/bin/oncotarget-07-55249-s003.xlsx	MS	2021-03-01
PMC5342422	Hsapiens	Oncotarget	2016	https://www.ncbi.nlm.nih.gov/pmc/articles/PMC5342422/bin/oncotarget-07-55352-s003.xlsx	MS	1-Sep
PMC5342529	Hsapiens	Oncotarget	2016	https://www.ncbi.nlm.nih.gov/pmc/articles/PMC5342529/bin/oncotarget-07-69991-s002.xlsx	MS	2-Sep
PMC5348369	Hsapiens	Oncotarget	2016	https://www.ncbi.nlm.nih.gov/pmc/articles/PMC5348369/bin/oncotarget-07-80967-s003.xlsx	MS	2021-03-07
PMC5348369	Hsapiens	Oncotarget	2016	https://www.ncbi.nlm.nih.gov/pmc/articles/PMC5348369/bin/oncotarget-07-80967-s005.xlsx	MS	2-Sep
PMC5348369	Hsapiens	Oncotarget	2016	https://www.ncbi.nlm.nih.gov/pmc/articles/PMC5348369/bin/oncotarget-07-80967-s007.xlsx	MS	2021-03-01
PMC5348369	Hsapiens	Oncotarget	2016	https://www.ncbi.nlm.nih.gov/pmc/articles/PMC5348369/bin/oncotarget-07-80967-s008.xlsx	MS	2021-03-04
PMC5348424	Hsapiens	Oncotarget	2016	https://www.ncbi.nlm.nih.gov/pmc/articles/PMC5348424/bin/oncotarget-07-81715-s002.xlsx	MS	2021-03-04
PMC5348424	Ggallus	Oncotarget	2016	https://www.ncbi.nlm.nih.gov/pmc/articles/PMC5348424/bin/oncotarget-07-81715-s004.xlsx	MS	2021-03-01
PMC5351654	Hsapiens	Oncotarget	2016	https://www.ncbi.nlm.nih.gov/pmc/articles/PMC5351654/bin/oncotarget-08-6579-s002.xlsx	MS	42430
PMC5352062	Hsapiens	Oncotarget	2016	https://www.ncbi.nlm.nih.gov/pmc/articles/PMC5352062/bin/oncotarget-08-1369-s002.xls	MS	2021-03-01
PMC5352062	Hsapiens	Oncotarget	2016	https://www.ncbi.nlm.nih.gov/pmc/articles/PMC5352062/bin/oncotarget-08-1369-s005.xlsx	MS	2021-03-01
PMC5352062	Hsapiens	Oncotarget	2016	https://www.ncbi.nlm.nih.gov/pmc/articles/PMC5352062/bin/oncotarget-08-1369-s006.xlsx	MS	2021-03-01
PMC5352062	Hsapiens	Oncotarget	2016	https://www.ncbi.nlm.nih.gov/pmc/articles/PMC5352062/bin/oncotarget-08-1369-s008.xlsx	MS	2021-03-01
PMC5352062	Hsapiens	Oncotarget	2016	https://www.ncbi.nlm.nih.gov/pmc/articles/PMC5352062/bin/oncotarget-08-1369-s010.xlsx	MS	2021-03-01
PMC5352062	Hsapiens	Oncotarget	2016	https://www.ncbi.nlm.nih.gov/pmc/articles/PMC5352062/bin/oncotarget-08-1369-s011.xlsx	MS	2021-03-01
PMC5352183	Hsapiens	Oncotarget	2016	https://www.ncbi.nlm.nih.gov/pmc/articles/PMC5352183/bin/oncotarget-08-624-s002.xlsx	MS	2021-03-01
PMC5352183	Hsapiens	Oncotarget	2016	https://www.ncbi.nlm.nih.gov/pmc/articles/PMC5352183/bin/oncotarget-08-624-s004.xlsx	MS	2021-03-04
PMC5352183	Hsapiens	Oncotarget	2016	https://www.ncbi.nlm.nih.gov/pmc/articles/PMC5352183/bin/oncotarget-08-624-s005.xlsx	MS	3-Sep
PMC5352183	Hsapiens	Oncotarget	2016	https://www.ncbi.nlm.nih.gov/pmc/articles/PMC5352183/bin/oncotarget-08-624-s006.xlsx	MS	2021-03-01
PMC5352183	Hsapiens	Oncotarget	2016	https://www.ncbi.nlm.nih.gov/pmc/articles/PMC5352183/bin/oncotarget-08-624-s008.xlsx	MS	2021-03-01
PMC5352183	Hsapiens	Oncotarget	2016	https://www.ncbi.nlm.nih.gov/pmc/articles/PMC5352183/bin/oncotarget-08-624-s009.xlsx	MS	3-Sep
PMC5354304	Hsapiens	Cell_Host_Microbe	2016	https://www.ncbi.nlm.nih.gov/pmc/articles/PMC5354304/bin/NIHMS834073-supplement-2.xls	MS	2021-03-01
PMC5354304	Hsapiens	Cell_Host_Microbe	2016	https://www.ncbi.nlm.nih.gov/pmc/articles/PMC5354304/bin/NIHMS834073-supplement-3.xls	MS	2-Sep
PMC5354816	Hsapiens	Oncotarget	2016	https://www.ncbi.nlm.nih.gov/pmc/articles/PMC5354816/bin/oncotarget-08-4110-s008.xlsx	MS	Sep-03
PMC5355282	Ggallus	Oncotarget	2016	https://www.ncbi.nlm.nih.gov/pmc/articles/PMC5355282/bin/oncotarget-08-11517-s002.xlsx	MS	2021-03-02
PMC5356579	Hsapiens	Oncotarget	2016	https://www.ncbi.nlm.nih.gov/pmc/articles/PMC5356579/bin/oncotarget-07-68638-s007.xlsx	MZ	1-Mar
PMC5356579	Ggallus	Oncotarget	2016	https://www.ncbi.nlm.nih.gov/pmc/articles/PMC5356579/bin/oncotarget-07-68638-s008.xlsx	MZ	1-Mar
PMC5356772	Ggallus	Oncotarget	2016	https://www.ncbi.nlm.nih.gov/pmc/articles/PMC5356772/bin/oncotarget-08-1993-s003.xlsx	MS	2021-03-02
PMC5363361	Ggallus	J_Anim_Breed_Genet	2016	https://www.ncbi.nlm.nih.gov/pmc/articles/PMC5363361/bin/JBG-134-87-s005.xlsx	MS	39142
PMC5374454	Rnorvegicus	Physiol_Genomics	2016	https://www.ncbi.nlm.nih.gov/pmc/articles/PMC5374454/bin/Supplemental_Dataset_1.xlsx	MS	2021-03-02
PMC5374454	Rnorvegicus	Physiol_Genomics	2016	https://www.ncbi.nlm.nih.gov/pmc/articles/PMC5374454/bin/Supplemental_Dataset_2.xlsx	MZ	2-Mar
PMC5374454	Rnorvegicus	Physiol_Genomics	2016	https://www.ncbi.nlm.nih.gov/pmc/articles/PMC5374454/bin/Supplemental_Dataset_3.xlsx	MS	2021-03-02
PMC5374454	Rnorvegicus	Physiol_Genomics	2016	https://www.ncbi.nlm.nih.gov/pmc/articles/PMC5374454/bin/Supplemental_Dataset_4.xlsx	MS	2021-03-02
PMC5384872	Hsapiens	Cell_Stem_Cell	2016	https://www.ncbi.nlm.nih.gov/pmc/articles/PMC5384872/bin/NIHMS828277-supplement-3.xlsx	MS	35489
PMC5386695	Hsapiens	Oncotarget	2016	https://www.ncbi.nlm.nih.gov/pmc/articles/PMC5386695/bin/oncotarget-08-19427-s003.xlsx	MS	2021-03-05
PMC5410259	Hsapiens	Oncotarget	2016	https://www.ncbi.nlm.nih.gov/pmc/articles/PMC5410259/bin/oncotarget-08-22741-s003.xlsx	MS	2021-03-07
PMC5420795	Hsapiens	Leukemia	2016	https://www.ncbi.nlm.nih.gov/pmc/articles/PMC5420795/bin/leu2016314x5.xlsx	MS	2021-03-01
PMC5455996	Hsapiens	Cell_Syst	2016	https://www.ncbi.nlm.nih.gov/pmc/articles/PMC5455996/bin/NIHMS849497-supplement-Supp_table_5.xlsx	MS	2014-03-01
PMC5455996	Hsapiens	Cell_Syst	2016	https://www.ncbi.nlm.nih.gov/pmc/articles/PMC5455996/bin/NIHMS849497-supplement-Supp_table_8.xlsx	MS	07-Sep
PMC5461645	Hsapiens	Pharmacol_Res_Perspect	2016	https://www.ncbi.nlm.nih.gov/pmc/articles/PMC5461645/bin/PRP2-5-e00285-s001.xls	MS	2021-03-01
PMC5463853	Hsapiens	Neuro_Oncol	2016	https://www.ncbi.nlm.nih.gov/pmc/articles/PMC5463853/bin/now160_suppl_supplemntary_file_1.xlsx	MS	2021-03-05
PMC5465819	Hsapiens	Nature	2016	https://www.ncbi.nlm.nih.gov/pmc/articles/PMC5465819/bin/NIHMS858998-supplement-Supplementary_Table__2.xlsx	MS	10-Sep
PMC5506095	Hsapiens	Diabetologia	2016	https://www.ncbi.nlm.nih.gov/pmc/articles/PMC5506095/bin/125_2016_4074_MOESM4_ESM.xlsx	MS	41891
PMC5506095	Hsapiens	Diabetologia	2016	https://www.ncbi.nlm.nih.gov/pmc/articles/PMC5506095/bin/125_2016_4074_MOESM7_ESM.xlsx	MS	41893
PMC5506095	Hsapiens	Diabetologia	2016	https://www.ncbi.nlm.nih.gov/pmc/articles/PMC5506095/bin/125_2016_4074_MOESM8_ESM.xlsx	MS	41896
PMC5508252	Hsapiens	Mol_Psychiatry	2016	https://www.ncbi.nlm.nih.gov/pmc/articles/PMC5508252/bin/mp201684x3.xlsx	MZ	Mar-01 in hidden cell
PMC5509784	Hsapiens	Chromosoma	2016	https://www.ncbi.nlm.nih.gov/pmc/articles/PMC5509784/bin/412_2016_607_MOESM1_ESM.xlsx	MS	40978
PMC5515343	Hsapiens	NPJ_Breast_Cancer	2016	https://www.ncbi.nlm.nih.gov/pmc/articles/PMC5515343/bin/npjbcancer20167-s6.xls	MS	2021-03-01
PMC5516860	Hsapiens	NPJ_Syst_Biol_Appl	2016	https://www.ncbi.nlm.nih.gov/pmc/articles/PMC5516860/bin/npjsba201632-s4.xls	MS	2021-03-01
PMC5533284	Hsapiens	Cancer_Epidemiol_Biomarkers_Prev	2016	https://www.ncbi.nlm.nih.gov/pmc/articles/PMC5533284/bin/NIHMS879425-supplement-SupTable_2.xlsx	MS	41705
PMC5582956	Hsapiens	Mol_Cancer_Res	2016	https://www.ncbi.nlm.nih.gov/pmc/articles/PMC5582956/bin/NIHMS881976-supplement-2.xlsx	MS	2021-03-03
PMC5584155	Hsapiens	Oncotarget	2016	https://www.ncbi.nlm.nih.gov/pmc/articles/PMC5584155/bin/oncotarget-08-50489-s011.xlsx	MS	Sep-11
PMC5584687	Mmusculus	Cell_Rep	2016	https://www.ncbi.nlm.nih.gov/pmc/articles/PMC5584687/bin/NIHMS895117-supplement-Supp_table_S3.xls	MS	01-Sep
PMC5596881	Mmusculus	Curr_Opin_Toxicol	2016	https://www.ncbi.nlm.nih.gov/pmc/articles/PMC5596881/bin/NIHMS832545-supplement-2.xlsx	MS	2021-03-07
PMC5610546	Mmusculus	Nat_Chem_Biol	2016	https://www.ncbi.nlm.nih.gov/pmc/articles/PMC5610546/bin/NIHMS876501-supplement-Suppl_Table_2.xlsx	MS	Sep-01
PMC5610546	Mmusculus	Nat_Chem_Biol	2016	https://www.ncbi.nlm.nih.gov/pmc/articles/PMC5610546/bin/NIHMS876501-supplement-Suppl_Table_3.xlsx	MS	2004-03-10
PMC5627776	Hsapiens	Nat_Genet	2016	https://www.ncbi.nlm.nih.gov/pmc/articles/PMC5627776/bin/NIHMS861778-supplement-Suppl_table_2.xlsx	MS	2021-03-01
PMC5627776	Hsapiens	Nat_Genet	2016	https://www.ncbi.nlm.nih.gov/pmc/articles/PMC5627776/bin/NIHMS861778-supplement-Suppl_table_4.xlsx	MS	2021-03-05
PMC5627776	Hsapiens	Nat_Genet	2016	https://www.ncbi.nlm.nih.gov/pmc/articles/PMC5627776/bin/NIHMS861778-supplement-Suppl_table_5.xlsx	MS	2021-03-02
PMC5627776	Hsapiens	Nat_Genet	2016	https://www.ncbi.nlm.nih.gov/pmc/articles/PMC5627776/bin/NIHMS861778-supplement-Suppl_table_6.xlsx	MS	14-Sep
PMC5668139	Hsapiens	J_Hepatol	2016	https://www.ncbi.nlm.nih.gov/pmc/articles/PMC5668139/bin/NIHMS915061-supplement-Sup_Table1.xlsx	MS	2021-03-02
PMC5685295	Hsapiens	NPJ_Genom_Med	2016	https://www.ncbi.nlm.nih.gov/pmc/articles/PMC5685295/bin/npjgenmed20159-s11.xls	MS	2021-03-01
PMC5685295	Hsapiens	NPJ_Genom_Med	2016	https://www.ncbi.nlm.nih.gov/pmc/articles/PMC5685295/bin/npjgenmed20159-s7.xls	MS	2001-03-01
PMC5697718	Mmusculus	Cell_Rep	2016	https://www.ncbi.nlm.nih.gov/pmc/articles/PMC5697718/bin/NIHMS917987-supplement-Table_S3_.xlsx	MS	2021-03-01
PMC5821466	Hsapiens	Int_J_Cancer	2016	https://www.ncbi.nlm.nih.gov/pmc/articles/PMC5821466/bin/NIHMS933463-supplement-sup_002.xlsx	MZ	2020-03-04
PMC5821466	Hsapiens	Int_J_Cancer	2016	https://www.ncbi.nlm.nih.gov/pmc/articles/PMC5821466/bin/NIHMS933463-supplement-sup_004.xlsx	MZ	2020-03-01
PMC5821466	Hsapiens	Int_J_Cancer	2016	https://www.ncbi.nlm.nih.gov/pmc/articles/PMC5821466/bin/NIHMS933463-supplement-sup_005.xlsx	MZ	2020-03-01
PMC5831404	Hsapiens	Breast_Cancer_Res_Treat	2016	https://www.ncbi.nlm.nih.gov/pmc/articles/PMC5831404/bin/NIHMS796182-supplement-1.xlsx	MZ	11-Sep
PMC5832962	Mmusculus	Oncogene	2016	https://www.ncbi.nlm.nih.gov/pmc/articles/PMC5832962/bin/NIHMS943530-supplement-Table_1.xls	MZ	42072
PMC5832962	Mmusculus	Oncogene	2016	https://www.ncbi.nlm.nih.gov/pmc/articles/PMC5832962/bin/NIHMS943530-supplement-Table_2.xls	MZ	2-Sep
PMC5841760	Hsapiens	Nat_Neurosci	2016	https://www.ncbi.nlm.nih.gov/pmc/articles/PMC5841760/bin/NIHMS808251-supplement-supp_table5.xlsx	MZ	2020-03-01
PMC5848428	Hsapiens	Cell_Signal	2016	https://www.ncbi.nlm.nih.gov/pmc/articles/PMC5848428/bin/NIHMS823256-supplement-1.xlsx	MZ	2020-03-02
PMC5848428	Ggallus	Cell_Signal	2016	https://www.ncbi.nlm.nih.gov/pmc/articles/PMC5848428/bin/NIHMS823256-supplement-3.xlsx	MZ	2020-03-01
PMC5853474	Athaliana	J_Exp_Bot	2016	https://www.ncbi.nlm.nih.gov/pmc/articles/PMC5853474/bin/erw386_suppl_supplementary_table_s4.xlsx	MZ	36951
PMC6113540	Hsapiens	JACC_Basic_Transl_Sci	2016	https://www.ncbi.nlm.nih.gov/pmc/articles/PMC6113540/bin/mmc1.xlsx	MZ	Mar-01
PMC6204228	Mmusculus	Gastroenterology	2016	https://www.ncbi.nlm.nih.gov/pmc/articles/PMC6204228/bin/NIHMS835614-supplement-Supplementary_Table_2.xlsx	MZ	1-Mar
PMC6204228	Mmusculus	Gastroenterology	2016	https://www.ncbi.nlm.nih.gov/pmc/articles/PMC6204228/bin/NIHMS835614-supplement-Supplementary_Table_6.xlsx	MZ	1-Mar
PMC6398531	Rnorvegicus	Aging_Cell	2016	https://www.ncbi.nlm.nih.gov/pmc/articles/PMC6398531/bin/ACEL-15-1074-s005.xlsx	MZ	1-Mar
PMC6398531	Rnorvegicus	Aging_Cell	2016	https://www.ncbi.nlm.nih.gov/pmc/articles/PMC6398531/bin/ACEL-15-1074-s006.xlsx	MZ	42430
PMC6398531	Rnorvegicus	Aging_Cell	2016	https://www.ncbi.nlm.nih.gov/pmc/articles/PMC6398531/bin/ACEL-15-1074-s007.xlsx	MZ	2-Mar
PMC6524647	Mmusculus	Genomics	2016	https://www.ncbi.nlm.nih.gov/pmc/articles/PMC6524647/bin/NIHMS1526877-supplement-1.xlsx	MK	41340
PMC6524647	Hsapiens	Genomics	2016	https://www.ncbi.nlm.nih.gov/pmc/articles/PMC6524647/bin/NIHMS1526877-supplement-3.xlsx	MK	2-Sep
PMC6524647	Hsapiens	Genomics	2016	https://www.ncbi.nlm.nih.gov/pmc/articles/PMC6524647/bin/NIHMS1526877-supplement-5.xlsx	MK	2-Sep
PMC6524647	Hsapiens	Genomics	2016	https://www.ncbi.nlm.nih.gov/pmc/articles/PMC6524647/bin/NIHMS1526877-supplement-6.xlsx	MK	6-Sep
PMC6666317	Hsapiens	Cell_Metab	2016	https://www.ncbi.nlm.nih.gov/pmc/articles/PMC6666317/bin/NIHMS1038347-supplement-Data_S1.xlsx	MK	35489
PMC7102905	Hsapiens	Nature	2016	https://www.ncbi.nlm.nih.gov/pmc/articles/PMC7102905/bin/NIHMS1050915-supplement-SuppTable3.xlsx	MK	2021-03-01
PMC5206674	Hsapiens	Sci_Rep	2017	https://www.ncbi.nlm.nih.gov/pmc/articles/PMC5206674/bin/srep39883-s2.xls	MS	42432
PMC5209944	Hsapiens	BMC_Genomics	2017	https://www.ncbi.nlm.nih.gov/pmc/articles/PMC5209944/bin/12864_2016_3384_MOESM2_ESM.xlsx	MS	36951
PMC5215791	Hsapiens	PLoS_One	2017	https://www.ncbi.nlm.nih.gov/pmc/articles/PMC5215791/bin/pone.0169098.s015.xlsx	MS	14-Sep
PMC5217260	Hsapiens	BMC_Genomics	2017	https://www.ncbi.nlm.nih.gov/pmc/articles/PMC5217260/bin/12864_2016_3452_MOESM4_ESM.xlsx	MS	Nov-97
PMC5222723	Hsapiens	Mol_Cell	2017	https://www.ncbi.nlm.nih.gov/pmc/articles/PMC5222723/bin/mmc2.xlsx	MS	2021-03-02
PMC5226840	Drerio	PLoS_One	2017	https://www.ncbi.nlm.nih.gov/pmc/articles/PMC5226840/bin/pone.0169923.s003.xlsx	MS	40602
PMC5227331	Hsapiens	Nat_Commun	2017	https://www.ncbi.nlm.nih.gov/pmc/articles/PMC5227331/bin/ncomms13671-s4.xlsx	MS	42430
PMC5228096	Hsapiens	BMC_Pulm_Med	2017	https://www.ncbi.nlm.nih.gov/pmc/articles/PMC5228096/bin/12890_2016_356_MOESM1_ESM.xls	MS	2021-03-01
PMC5233649	Hsapiens	Dev_Biol	2017	https://www.ncbi.nlm.nih.gov/pmc/articles/PMC5233649/bin/mmc5.xlsx	MS	2021-03-03
PMC5233649	Hsapiens	Dev_Biol	2017	https://www.ncbi.nlm.nih.gov/pmc/articles/PMC5233649/bin/mmc6.xlsx	MS	2021-03-05
PMC5236011	Hsapiens	Cell_Rep	2017	https://www.ncbi.nlm.nih.gov/pmc/articles/PMC5236011/bin/mmc2.xlsx	MZ	Found 'Mar-11 in sheet col DX
PMC5237265	Mmusculus	BMC_Genomics	2017	https://www.ncbi.nlm.nih.gov/pmc/articles/PMC5237265/bin/12864_2016_3476_MOESM1_ESM.xlsx	MS	2021-03-03
PMC5242055	Hsapiens	BMC_Bioinformatics	2017	https://www.ncbi.nlm.nih.gov/pmc/articles/PMC5242055/bin/12859_2017_1477_MOESM2_ESM.xlsx	MS	2021-03-06
PMC5245798	Hsapiens	PLoS_Genet	2017	https://www.ncbi.nlm.nih.gov/pmc/articles/PMC5245798/bin/pgen.1006538.s031.xlsx	MS	08-Sep
PMC5245798	Hsapiens	PLoS_Genet	2017	https://www.ncbi.nlm.nih.gov/pmc/articles/PMC5245798/bin/pgen.1006538.s034.xlsx	MS	2021-03-01
PMC5245798	Hsapiens	PLoS_Genet	2017	https://www.ncbi.nlm.nih.gov/pmc/articles/PMC5245798/bin/pgen.1006538.s035.xlsx	MS	2021-03-07
PMC5245905	Hsapiens	PLoS_Pathog	2017	https://www.ncbi.nlm.nih.gov/pmc/articles/PMC5245905/bin/ppat.1006145.s006.xlsx	MS	24432
PMC5249225	Mmusculus	PLoS_One	2017	https://www.ncbi.nlm.nih.gov/pmc/articles/PMC5249225/bin/pone.0169958.s003.xls	MS	03-Sep
PMC5249236	Hsapiens	PLoS_One	2017	https://www.ncbi.nlm.nih.gov/pmc/articles/PMC5249236/bin/pone.0167794.s003.xlsx	MS	2021-03-02
PMC5249236	Hsapiens	PLoS_One	2017	https://www.ncbi.nlm.nih.gov/pmc/articles/PMC5249236/bin/pone.0167794.s004.xlsx	MS	2021-03-01
PMC5253631	Hsapiens	Nat_Commun	2017	https://www.ncbi.nlm.nih.gov/pmc/articles/PMC5253631/bin/ncomms14121-s5.xlsx	MS	2021-03-01
PMC5253631	Hsapiens	Nat_Commun	2017	https://www.ncbi.nlm.nih.gov/pmc/articles/PMC5253631/bin/ncomms14121-s6.xlsx	MS	2021-03-10
PMC5256985	Hsapiens	PLoS_One	2017	https://www.ncbi.nlm.nih.gov/pmc/articles/PMC5256985/bin/pone.0170025.s003.xls	MS	2012-03-03
PMC5264244	Hsapiens	Nat_Commun	2017	https://www.ncbi.nlm.nih.gov/pmc/articles/PMC5264244/bin/ncomms14270-s3.xlsx	MS	2021-03-07
PMC5266220	Mmusculus	PLoS_Genet	2017	https://www.ncbi.nlm.nih.gov/pmc/articles/PMC5266220/bin/pgen.1006498.s017.xls	MS	2021-03-01
PMC5266220	Mmusculus	PLoS_Genet	2017	https://www.ncbi.nlm.nih.gov/pmc/articles/PMC5266220/bin/pgen.1006498.s019.xlsx	MS	2021-03-01
PMC5267451	Hsapiens	Genet_Sel_Evol	2017	https://www.ncbi.nlm.nih.gov/pmc/articles/PMC5267451/bin/12711_2017_286_MOESM5_ESM.xlsx	MS	36951
PMC5268456	Hsapiens	PLoS_One	2017	https://www.ncbi.nlm.nih.gov/pmc/articles/PMC5268456/bin/pone.0170813.s003.xlsx	MS	2021-03-01
PMC5270224	Hsapiens	Genome_Biol	2017	https://www.ncbi.nlm.nih.gov/pmc/articles/PMC5270224/bin/13059_2017_1156_MOESM2_ESM.xlsx	MS	38231
PMC5270224	Hsapiens	Genome_Biol	2017	https://www.ncbi.nlm.nih.gov/pmc/articles/PMC5270224/bin/13059_2017_1156_MOESM4_ESM.xlsx	MS	37316
PMC5270224	Hsapiens	Genome_Biol	2017	https://www.ncbi.nlm.nih.gov/pmc/articles/PMC5270224/bin/13059_2017_1156_MOESM7_ESM.xlsx	MS	2021-03-01
PMC5290525	Mmusculus	Sci_Rep	2017	https://www.ncbi.nlm.nih.gov/pmc/articles/PMC5290525/bin/srep41722-s2.xls	MS	Sep-01
PMC5290525	Mmusculus	Sci_Rep	2017	https://www.ncbi.nlm.nih.gov/pmc/articles/PMC5290525/bin/srep41722-s3.xls	MS	Sep-01
PMC5290525	Rnorvegicus	Sci_Rep	2017	https://www.ncbi.nlm.nih.gov/pmc/articles/PMC5290525/bin/srep41722-s4.xls	MS	Sep-09
PMC5290635	Hsapiens	Genome_Med	2017	https://www.ncbi.nlm.nih.gov/pmc/articles/PMC5290635/bin/13073_2017_401_MOESM3_ESM.xlsx	MS	2021-03-01
PMC5291451	Ggallus	PLoS_One	2017	https://www.ncbi.nlm.nih.gov/pmc/articles/PMC5291451/bin/pone.0170458.s007.xlsx	MS	2021-03-01
PMC5291451	Hsapiens	PLoS_One	2017	https://www.ncbi.nlm.nih.gov/pmc/articles/PMC5291451/bin/pone.0170458.s008.xlsx	MS	2021-03-01
PMC5291451	Hsapiens	PLoS_One	2017	https://www.ncbi.nlm.nih.gov/pmc/articles/PMC5291451/bin/pone.0170458.s009.xlsx	MS	41699
PMC5291451	Hsapiens	PLoS_One	2017	https://www.ncbi.nlm.nih.gov/pmc/articles/PMC5291451/bin/pone.0170458.s010.xlsx	MS	2021-03-01
PMC5291451	Hsapiens	PLoS_One	2017	https://www.ncbi.nlm.nih.gov/pmc/articles/PMC5291451/bin/pone.0170458.s011.xlsx	MS	2021-03-07
PMC5291451	Hsapiens	PLoS_One	2017	https://www.ncbi.nlm.nih.gov/pmc/articles/PMC5291451/bin/pone.0170458.s012.xlsx	MS	2021-03-07
PMC5291540	Hsapiens	PLoS_Pathog	2017	https://www.ncbi.nlm.nih.gov/pmc/articles/PMC5291540/bin/ppat.1006167.s006.xls	MS	2021-03-01
PMC5292673	Mmusculus	FEBS_Open_Bio	2017	https://www.ncbi.nlm.nih.gov/pmc/articles/PMC5292673/bin/FEB4-7-204-s001.xlsx	MS	2021-10-04
PMC5293807	Hsapiens	Front_Mol_Neurosci	2017	https://www.ncbi.nlm.nih.gov/pmc/articles/PMC5293807/bin/Table_5.XLS	MS	2021-03-08
PMC5295814	Hsapiens	eLife	2017	https://www.ncbi.nlm.nih.gov/pmc/articles/PMC5295814/bin/elife-22784-fig1-data1.xlsx	MS	40057
PMC5297047	Drerio	BMC_Genomics	2017	https://www.ncbi.nlm.nih.gov/pmc/articles/PMC5297047/bin/12864_2017_3518_MOESM4_ESM.xlsx	MS	03-Sep
PMC5300051	Hsapiens	Dev_Cell	2017	https://www.ncbi.nlm.nih.gov/pmc/articles/PMC5300051/bin/mmc2.xlsx	MS	2021-03-02
PMC5300051	Dmelanogaster	Dev_Cell	2017	https://www.ncbi.nlm.nih.gov/pmc/articles/PMC5300051/bin/mmc3.xlsx	MS	2021-03-05
PMC5300051	Mmusculus	Dev_Cell	2017	https://www.ncbi.nlm.nih.gov/pmc/articles/PMC5300051/bin/mmc4.xlsx	MS	Sep-15
PMC5300051	Hsapiens	Dev_Cell	2017	https://www.ncbi.nlm.nih.gov/pmc/articles/PMC5300051/bin/mmc5.xlsx	MS	2021-03-02
PMC5301378	Hsapiens	BMC_Genet	2017	https://www.ncbi.nlm.nih.gov/pmc/articles/PMC5301378/bin/12863_2016_467_MOESM1_ESM.xls	MS	2021-03-04
PMC5302127	Hsapiens	Nature	2017	https://www.ncbi.nlm.nih.gov/pmc/articles/PMC5302127/bin/NIHMS832530-supplement-supp_table2.xlsx	MS	2021-03-02
PMC5302127	Hsapiens	Nature	2017	https://www.ncbi.nlm.nih.gov/pmc/articles/PMC5302127/bin/NIHMS832530-supplement-supp_table3.xlsx	MS	2021-03-02
PMC5302127	Hsapiens	Nature	2017	https://www.ncbi.nlm.nih.gov/pmc/articles/PMC5302127/bin/NIHMS832530-supplement-supp_table4.xlsx	MS	2021-03-09
PMC5302127	Hsapiens	Nature	2017	https://www.ncbi.nlm.nih.gov/pmc/articles/PMC5302127/bin/NIHMS832530-supplement-supp_table6.xlsx	MS	2021-03-08
PMC5302127	Hsapiens	Nature	2017	https://www.ncbi.nlm.nih.gov/pmc/articles/PMC5302127/bin/NIHMS832530-supplement-supp_table7.xlsx	MS	09-Sep
PMC5302847	Hsapiens	Nature	2017	https://www.ncbi.nlm.nih.gov/pmc/articles/PMC5302847/bin/NIHMS834200-supplement-supp_tables.xlsx	MS	42615
PMC5309798	Hsapiens	Nat_Commun	2017	https://www.ncbi.nlm.nih.gov/pmc/articles/PMC5309798/bin/ncomms14366-s4.xlsx	MS	2021-03-01
PMC5310007	Hsapiens	BMC_Genomics	2017	https://www.ncbi.nlm.nih.gov/pmc/articles/PMC5310007/bin/12864_2017_3578_MOESM3_ESM.xlsx	MS	2021-03-04
PMC5311948	Hsapiens	Sci_Rep	2017	https://www.ncbi.nlm.nih.gov/pmc/articles/PMC5311948/bin/srep42728-s2.xls	MS	2021-03-01
PMC5312572	Rnorvegicus	BMC_Genomics	2017	https://www.ncbi.nlm.nih.gov/pmc/articles/PMC5312572/bin/12864_2017_3532_MOESM1_ESM.xlsx	MS	2021-03-01
PMC5312572	Mmusculus	BMC_Genomics	2017	https://www.ncbi.nlm.nih.gov/pmc/articles/PMC5312572/bin/12864_2017_3532_MOESM3_ESM.xlsx	MS	2021-03-04
PMC5312928	Mmusculus	PLoS_Pathog	2017	https://www.ncbi.nlm.nih.gov/pmc/articles/PMC5312928/bin/ppat.1006155.s010.xlsx	MS	2021-03-01
PMC5314398	Rnorvegicus	Sci_Rep	2017	https://www.ncbi.nlm.nih.gov/pmc/articles/PMC5314398/bin/srep42790-s2.xls	MS	05-Sep
PMC5314398	Rnorvegicus	Sci_Rep	2017	https://www.ncbi.nlm.nih.gov/pmc/articles/PMC5314398/bin/srep42790-s4.xls	MS	2021-03-05
PMC5316868	Mmusculus	Nat_Commun	2017	https://www.ncbi.nlm.nih.gov/pmc/articles/PMC5316868/bin/ncomms14443-s3.xlsx	MS	42065
PMC5316868	Mmusculus	Nat_Commun	2017	https://www.ncbi.nlm.nih.gov/pmc/articles/PMC5316868/bin/ncomms14443-s8.xlsx	MS	42065
PMC5316884	Hsapiens	Nat_Commun	2017	https://www.ncbi.nlm.nih.gov/pmc/articles/PMC5316884/bin/ncomms14433-s10.xlsx	MS	2021-03-11
PMC5316884	Hsapiens	Nat_Commun	2017	https://www.ncbi.nlm.nih.gov/pmc/articles/PMC5316884/bin/ncomms14433-s3.xlsx	MS	2021-03-07
PMC5318969	Hsapiens	Br_J_Cancer	2017	https://www.ncbi.nlm.nih.gov/pmc/articles/PMC5318969/bin/bjc2016426x10.xlsx	MS	2021-03-01
PMC5318969	Hsapiens	Br_J_Cancer	2017	https://www.ncbi.nlm.nih.gov/pmc/articles/PMC5318969/bin/bjc2016426x2.xlsx	MS	2021-03-01
PMC5318969	Hsapiens	Br_J_Cancer	2017	https://www.ncbi.nlm.nih.gov/pmc/articles/PMC5318969/bin/bjc2016426x9.xlsx	MS	2021-03-01
PMC5319024	Hsapiens	J_Immunother_Cancer	2017	https://www.ncbi.nlm.nih.gov/pmc/articles/PMC5319024/bin/40425_2017_215_MOESM1_ESM.xlsx	MS	2021-03-06
PMC5319050	Hsapiens	Genome_Biol	2017	https://www.ncbi.nlm.nih.gov/pmc/articles/PMC5319050/bin/13059_2017_1153_MOESM2_ESM.xlsx	MS	2021-03-03
PMC5320752	Ggallus	BMC_Med	2017	https://www.ncbi.nlm.nih.gov/pmc/articles/PMC5320752/bin/12916_2017_792_MOESM10_ESM.xlsx	MS	42617
PMC5320752	Hsapiens	BMC_Med	2017	https://www.ncbi.nlm.nih.gov/pmc/articles/PMC5320752/bin/12916_2017_792_MOESM12_ESM.xlsx	MS	42065
PMC5320752	Hsapiens	BMC_Med	2017	https://www.ncbi.nlm.nih.gov/pmc/articles/PMC5320752/bin/12916_2017_792_MOESM2_ESM.xlsx	MS	41700
PMC5320752	Hsapiens	BMC_Med	2017	https://www.ncbi.nlm.nih.gov/pmc/articles/PMC5320752/bin/12916_2017_792_MOESM3_ESM.xlsx	MS	04-Sep
PMC5320752	Ggallus	BMC_Med	2017	https://www.ncbi.nlm.nih.gov/pmc/articles/PMC5320752/bin/12916_2017_792_MOESM4_ESM.xlsx	MS	09-Sep
PMC5320752	Hsapiens	BMC_Med	2017	https://www.ncbi.nlm.nih.gov/pmc/articles/PMC5320752/bin/12916_2017_792_MOESM5_ESM.xlsx	MS	2021-03-03
PMC5320752	Hsapiens	BMC_Med	2017	https://www.ncbi.nlm.nih.gov/pmc/articles/PMC5320752/bin/12916_2017_792_MOESM6_ESM.xlsx	MS	2021-03-02
PMC5320752	Hsapiens	BMC_Med	2017	https://www.ncbi.nlm.nih.gov/pmc/articles/PMC5320752/bin/12916_2017_792_MOESM7_ESM.xlsx	MS	41887
PMC5320752	Hsapiens	BMC_Med	2017	https://www.ncbi.nlm.nih.gov/pmc/articles/PMC5320752/bin/12916_2017_792_MOESM8_ESM.xlsx	MS	2021-03-02
PMC5320752	Ggallus	BMC_Med	2017	https://www.ncbi.nlm.nih.gov/pmc/articles/PMC5320752/bin/12916_2017_792_MOESM9_ESM.xlsx	MS	15-Sep
PMC5323021	Mmusculus	PLoS_Genet	2017	https://www.ncbi.nlm.nih.gov/pmc/articles/PMC5323021/bin/pgen.1006600.s018.xlsx	MS	Aug-00
PMC5324221	Mmusculus	BMC_Genomics	2017	https://www.ncbi.nlm.nih.gov/pmc/articles/PMC5324221/bin/12864_2017_3566_MOESM1_ESM.xlsx	MS	2021-03-01
PMC5326756	Hsapiens	Front_Pharmacol	2017	https://www.ncbi.nlm.nih.gov/pmc/articles/PMC5326756/bin/Table3.XLSX	MS	2021-03-04
PMC5327362	Hsapiens	Theranostics	2017	https://www.ncbi.nlm.nih.gov/pmc/articles/PMC5327362/bin/thnov07p0482s1.xlsx	MS	39507
PMC5327384	Hsapiens	Sci_Rep	2017	https://www.ncbi.nlm.nih.gov/pmc/articles/PMC5327384/bin/srep43350-s3.xls	MS	2021-03-01
PMC5327407	Hsapiens	Sci_Rep	2017	https://www.ncbi.nlm.nih.gov/pmc/articles/PMC5327407/bin/srep43144-s1.xls	MS	2021-03-01
PMC5332558	Mmusculus	Cell	2017	https://www.ncbi.nlm.nih.gov/pmc/articles/PMC5332558/bin/mmc4.xlsx	MS	Sep-01
PMC5337961	Mmusculus	Sci_Rep	2017	https://www.ncbi.nlm.nih.gov/pmc/articles/PMC5337961/bin/srep43709-s3.xls	MS	2021-10-02
PMC5337978	Hsapiens	Sci_Rep	2017	https://www.ncbi.nlm.nih.gov/pmc/articles/PMC5337978/bin/srep43446-s2.xls	MS	2021-03-01
PMC5340525	Hsapiens	eLife	2017	https://www.ncbi.nlm.nih.gov/pmc/articles/PMC5340525/bin/elife-23670-fig3-data1.xlsx	MS	Sep-03
PMC5340525	Hsapiens	eLife	2017	https://www.ncbi.nlm.nih.gov/pmc/articles/PMC5340525/bin/elife-23670-fig5-data1.xlsx	MS	37500
PMC5341194	Hsapiens	J_Exp_Clin_Cancer_Res	2017	https://www.ncbi.nlm.nih.gov/pmc/articles/PMC5341194/bin/13046_2017_504_MOESM1_ESM.xlsx	MS	2021-03-01
PMC5344292	Hsapiens	Br_J_Cancer	2017	https://www.ncbi.nlm.nih.gov/pmc/articles/PMC5344292/bin/bjc2016457x6.xlsx	MS	5-Sep
PMC5344681	Hsapiens	Mol_Cell	2017	https://www.ncbi.nlm.nih.gov/pmc/articles/PMC5344681/bin/mmc2.xlsx	MS	Sep-02
PMC5345195	Mmusculus	Acta_Neuropathol_Commun	2017	https://www.ncbi.nlm.nih.gov/pmc/articles/PMC5345195/bin/40478_2017_421_MOESM6_ESM.xlsx	MS	2021-03-05
PMC5348049	Mmusculus	PLoS_Genet	2017	https://www.ncbi.nlm.nih.gov/pmc/articles/PMC5348049/bin/pgen.1006623.s023.xlsx	MS	41334
PMC5348049	Mmusculus	PLoS_Genet	2017	https://www.ncbi.nlm.nih.gov/pmc/articles/PMC5348049/bin/pgen.1006623.s027.xlsx	MS	2021-02-28
PMC5349457	Hsapiens	PLoS_One	2017	https://www.ncbi.nlm.nih.gov/pmc/articles/PMC5349457/bin/pone.0173082.s001.xlsx	MS	41334
PMC5349675	Mmusculus	PLoS_One	2017	https://www.ncbi.nlm.nih.gov/pmc/articles/PMC5349675/bin/pone.0173402.s002.xls	MS	2021-03-09
PMC5352168	Drerio	PLoS_One	2017	https://www.ncbi.nlm.nih.gov/pmc/articles/PMC5352168/bin/pone.0172044.s006.xlsx	MS	2021-03-02
PMC5353859	Mmusculus	BMC_Syst_Biol	2017	https://www.ncbi.nlm.nih.gov/pmc/articles/PMC5353859/bin/12918_2017_414_MOESM1_ESM.xlsx	MS	Sep-02
PMC5354250	Dmelanogaster	PLoS_Genet	2017	https://www.ncbi.nlm.nih.gov/pmc/articles/PMC5354250/bin/pgen.1006635.s009.xlsx	MS	1-Sep
PMC5354250	Dmelanogaster	PLoS_Genet	2017	https://www.ncbi.nlm.nih.gov/pmc/articles/PMC5354250/bin/pgen.1006635.s010.xlsx	MS	1-Sep
PMC5354391	Hsapiens	PLoS_One	2017	https://www.ncbi.nlm.nih.gov/pmc/articles/PMC5354391/bin/pone.0173723.s006.xlsx	MS	42073
PMC5354391	Hsapiens	PLoS_One	2017	https://www.ncbi.nlm.nih.gov/pmc/articles/PMC5354391/bin/pone.0173723.s008.xlsx	MZ	40238
PMC5354675	Hsapiens	Oncotarget	2017	https://www.ncbi.nlm.nih.gov/pmc/articles/PMC5354675/bin/oncotarget-08-10498-s002.xlsx	MS	1-Sep
PMC5355058	Hsapiens	Oncotarget	2017	https://www.ncbi.nlm.nih.gov/pmc/articles/PMC5355058/bin/oncotarget-08-12820-s003.xlsx	MS	36403
PMC5355157	Ggallus	Oncotarget	2017	https://www.ncbi.nlm.nih.gov/pmc/articles/PMC5355157/bin/oncotarget-08-14003-s002.xlsx	MS	2021-03-01
PMC5356192	Hsapiens	Sci_Rep	2017	https://www.ncbi.nlm.nih.gov/pmc/articles/PMC5356192/bin/srep44736-s3.xls	MS	2021-03-01
PMC5356192	Mmusculus	Sci_Rep	2017	https://www.ncbi.nlm.nih.gov/pmc/articles/PMC5356192/bin/srep44736-s4.xls	MS	2021-03-01
PMC5357138	Hsapiens	eLife	2017	https://www.ncbi.nlm.nih.gov/pmc/articles/PMC5357138/bin/elife-23268-supp1.xlsx	MS	2021-03-03
PMC5358385	Hsapiens	Proc_Natl_Acad_Sci_U_S_A	2017	https://www.ncbi.nlm.nih.gov/pmc/articles/PMC5358385/bin/pnas.1701512114.sd07.xlsx	MZ	40238
PMC5359956	Hsapiens	BMC_Genomics	2017	https://www.ncbi.nlm.nih.gov/pmc/articles/PMC5359956/bin/12864_2017_3625_MOESM1_ESM.xlsx	MZ	May-01
PMC5360591	Hsapiens	EBioMedicine	2017	https://www.ncbi.nlm.nih.gov/pmc/articles/PMC5360591/bin/mmc6.xlsx	MS	03-Sep
PMC5364632	Ggallus	BMC_Genomics	2017	https://www.ncbi.nlm.nih.gov/pmc/articles/PMC5364632/bin/12864_2017_3644_MOESM2_ESM.xlsx	MZ	5-Mar
PMC5368269	Hsapiens	Front_Microbiol	2017	https://www.ncbi.nlm.nih.gov/pmc/articles/PMC5368269/bin/Table3.xlsx	MS	09-Sep
PMC5370089	Mmusculus	PLoS_Biol	2017	https://www.ncbi.nlm.nih.gov/pmc/articles/PMC5370089/bin/pbio.2000698.s013.xlsx	MZ	1-Mar
PMC5370449	Mmusculus	Genome_Biol	2017	https://www.ncbi.nlm.nih.gov/pmc/articles/PMC5370449/bin/13059_2017_1187_MOESM10_ESM.xlsx	MS	Sep-09
PMC5370449	Mmusculus	Genome_Biol	2017	https://www.ncbi.nlm.nih.gov/pmc/articles/PMC5370449/bin/13059_2017_1187_MOESM11_ESM.xlsx	MS	Sep-09
PMC5370449	Mmusculus	Genome_Biol	2017	https://www.ncbi.nlm.nih.gov/pmc/articles/PMC5370449/bin/13059_2017_1187_MOESM3_ESM.xlsx	MS	Sep-09
PMC5370449	Mmusculus	Genome_Biol	2017	https://www.ncbi.nlm.nih.gov/pmc/articles/PMC5370449/bin/13059_2017_1187_MOESM4_ESM.xlsx	MS	Sep-04
PMC5372308	Hsapiens	J_Hematol_Oncol	2017	https://www.ncbi.nlm.nih.gov/pmc/articles/PMC5372308/bin/13045_2017_445_MOESM11_ESM.xls	MS	2021-03-04
PMC5374547	Hsapiens	BMC_Bioinformatics	2017	https://www.ncbi.nlm.nih.gov/pmc/articles/PMC5374547/bin/12859_2017_1467_MOESM1_ESM.xlsx	MZ	4-Mar in cell B2
PMC5374547	Hsapiens	BMC_Bioinformatics	2017	https://www.ncbi.nlm.nih.gov/pmc/articles/PMC5374547/bin/12859_2017_1467_MOESM4_ESM.xlsx	MS	2021-03-01
PMC5376649	Hsapiens	Nat_Commun	2017	https://www.ncbi.nlm.nih.gov/pmc/articles/PMC5376649/bin/ncomms14744-s12.xlsx	MS	2021-03-05
PMC5376649	Hsapiens	Nat_Commun	2017	https://www.ncbi.nlm.nih.gov/pmc/articles/PMC5376649/bin/ncomms14744-s9.xlsx	MS	2021-03-01
PMC5379071	Ggallus	Nat_Commun	2017	https://www.ncbi.nlm.nih.gov/pmc/articles/PMC5379071/bin/ncomms14864-s13.xlsx	MS	2021-03-01
PMC5379071	Hsapiens	Nat_Commun	2017	https://www.ncbi.nlm.nih.gov/pmc/articles/PMC5379071/bin/ncomms14864-s4.xlsx	MZ	1-Mar
PMC5379071	Hsapiens	Nat_Commun	2017	https://www.ncbi.nlm.nih.gov/pmc/articles/PMC5379071/bin/ncomms14864-s5.xlsx	MZ	1-Mar
PMC5379071	Ggallus	Nat_Commun	2017	https://www.ncbi.nlm.nih.gov/pmc/articles/PMC5379071/bin/ncomms14864-s6.xlsx	MZ	1-Mar
PMC5379071	Hsapiens	Nat_Commun	2017	https://www.ncbi.nlm.nih.gov/pmc/articles/PMC5379071/bin/ncomms14864-s8.xlsx	MS	2021-03-02
PMC5379071	Hsapiens	Nat_Commun	2017	https://www.ncbi.nlm.nih.gov/pmc/articles/PMC5379071/bin/ncomms14864-s9.xlsx	MS	2021-03-02
PMC5379658	Hsapiens	BMC_Cancer	2017	https://www.ncbi.nlm.nih.gov/pmc/articles/PMC5379658/bin/12885_2017_3237_MOESM7_ESM.xlsx	MS	2021-03-03
PMC5381047	Mmusculus	BMC_Neurosci	2017	https://www.ncbi.nlm.nih.gov/pmc/articles/PMC5381047/bin/12868_2017_352_MOESM1_ESM.xls	MS	41456
PMC5382268	Hsapiens	Nat_Commun	2017	https://www.ncbi.nlm.nih.gov/pmc/articles/PMC5382268/bin/ncomms14931-s2.xls	MS	2021-03-01
PMC5382363	Hsapiens	Genome_Med	2017	https://www.ncbi.nlm.nih.gov/pmc/articles/PMC5382363/bin/13073_2017_419_MOESM4_ESM.xlsx	MS	2021-08-05
PMC5382363	Hsapiens	Genome_Med	2017	https://www.ncbi.nlm.nih.gov/pmc/articles/PMC5382363/bin/13073_2017_419_MOESM5_ESM.xlsx	MS	2021-08-05
PMC5382363	Hsapiens	Genome_Med	2017	https://www.ncbi.nlm.nih.gov/pmc/articles/PMC5382363/bin/13073_2017_419_MOESM6_ESM.xlsx	MS	2021-08-05
PMC5382473	Mmusculus	Skelet_Muscle	2017	https://www.ncbi.nlm.nih.gov/pmc/articles/PMC5382473/bin/13395_2017_122_MOESM12_ESM.xlsx	MS	Sep-02
PMC5382473	Mmusculus	Skelet_Muscle	2017	https://www.ncbi.nlm.nih.gov/pmc/articles/PMC5382473/bin/13395_2017_122_MOESM13_ESM.xlsx	MS	Sep-01
PMC5382473	Mmusculus	Skelet_Muscle	2017	https://www.ncbi.nlm.nih.gov/pmc/articles/PMC5382473/bin/13395_2017_122_MOESM4_ESM.xls	MS	2021-03-01
PMC5382473	Mmusculus	Skelet_Muscle	2017	https://www.ncbi.nlm.nih.gov/pmc/articles/PMC5382473/bin/13395_2017_122_MOESM5_ESM.xlsx	MS	2021-03-01
PMC5382473	Mmusculus	Skelet_Muscle	2017	https://www.ncbi.nlm.nih.gov/pmc/articles/PMC5382473/bin/13395_2017_122_MOESM7_ESM.xlsx	MS	Sep-06
PMC5383347	Hsapiens	PLoS_Comput_Biol	2017	https://www.ncbi.nlm.nih.gov/pmc/articles/PMC5383347/bin/pcbi.1005449.s010.xlsx	MS	2021-03-01
PMC5383985	Athaliana	BMC_Genomics	2017	https://www.ncbi.nlm.nih.gov/pmc/articles/PMC5383985/bin/12864_2017_3664_MOESM2_ESM.xlsx	MS	37135
PMC5384230	Drerio	Sci_Rep	2017	https://www.ncbi.nlm.nih.gov/pmc/articles/PMC5384230/bin/srep46112-s3.xls	MS	02-Sep
PMC5385072	Hsapiens	BMC_Cancer	2017	https://www.ncbi.nlm.nih.gov/pmc/articles/PMC5385072/bin/12885_2017_3257_MOESM1_ESM.xls	MS	2021-03-06
PMC5386720	Hsapiens	Oncotarget	2017	https://www.ncbi.nlm.nih.gov/pmc/articles/PMC5386720/bin/oncotarget-08-19768-s004.xlsx	MS	2021-03-01
PMC5387285	Hsapiens	BMC_Bioinformatics	2017	https://www.ncbi.nlm.nih.gov/pmc/articles/PMC5387285/bin/12859_2017_1627_MOESM2_ESM.xlsx	MS	2021-03-10
PMC5389146	Hsapiens	Epigenetics_Chromatin	2017	https://www.ncbi.nlm.nih.gov/pmc/articles/PMC5389146/bin/13072_2017_126_MOESM4_ESM.xlsx	MS	Sep-05
PMC5390115	Dmelanogaster	Stem_Cell_Reports	2017	https://www.ncbi.nlm.nih.gov/pmc/articles/PMC5390115/bin/mmc3.xlsx	MS	41701
PMC5390115	Mmusculus	Stem_Cell_Reports	2017	https://www.ncbi.nlm.nih.gov/pmc/articles/PMC5390115/bin/mmc4.xlsx	MS	41334
PMC5390244	Hsapiens	Stem_Cell_Reports	2017	https://www.ncbi.nlm.nih.gov/pmc/articles/PMC5390244/bin/mmc6.xlsx	MS	2015-03-08
PMC5391141	Hsapiens	EMBO_J	2017	https://www.ncbi.nlm.nih.gov/pmc/articles/PMC5391141/bin/EMBJ-36-981-s004.xlsx	MS	Sep-01
PMC5392285	Hsapiens	Oncotarget	2017	https://www.ncbi.nlm.nih.gov/pmc/articles/PMC5392285/bin/oncotarget-08-17771-s002.xlsx	MS	06-Sep
PMC5392285	Hsapiens	Oncotarget	2017	https://www.ncbi.nlm.nih.gov/pmc/articles/PMC5392285/bin/oncotarget-08-17771-s003.xlsx	MS	42072
PMC5392295	Ggallus	Oncotarget	2017	https://www.ncbi.nlm.nih.gov/pmc/articles/PMC5392295/bin/oncotarget-08-17897-s002.xlsx	MS	2021-03-01
PMC5393397	Mmusculus	Mol_Cell_Proteomics	2017	https://www.ncbi.nlm.nih.gov/pmc/articles/PMC5393397/bin/10.1074_M116.062448_mcp.M116.062448-2.xlsx	MS	2021-03-02
PMC5393397	Mmusculus	Mol_Cell_Proteomics	2017	https://www.ncbi.nlm.nih.gov/pmc/articles/PMC5393397/bin/10.1074_M116.062448_mcp.M116.062448-3.xlsx	MS	Sep-02
PMC5393586	Mmusculus	PLoS_One	2017	https://www.ncbi.nlm.nih.gov/pmc/articles/PMC5393586/bin/pone.0175675.s005.xlsx	MS	2021-08-31
PMC5395297	Celegans	eLife	2017	https://www.ncbi.nlm.nih.gov/pmc/articles/PMC5395297/bin/elife-21666-fig3-data3.xlsx	MS	2021-03-01
PMC5395563	Mmusculus	Front_Cell_Infect_Microbiol	2017	https://www.ncbi.nlm.nih.gov/pmc/articles/PMC5395563/bin/DataSheet1.XLS	MS	42430
PMC5397424	Hsapiens	Front_Genet	2017	https://www.ncbi.nlm.nih.gov/pmc/articles/PMC5397424/bin/TablesST1-ST7.xlsx	MS	37500
PMC5397745	Hsapiens	Clin_Epigenetics	2017	https://www.ncbi.nlm.nih.gov/pmc/articles/PMC5397745/bin/13148_2017_339_MOESM2_ESM.xlsx	MS	40969
PMC5397745	Hsapiens	Clin_Epigenetics	2017	https://www.ncbi.nlm.nih.gov/pmc/articles/PMC5397745/bin/13148_2017_339_MOESM4_ESM.xlsx	MS	40969
PMC5399393	Hsapiens	BMC_Genomics	2017	https://www.ncbi.nlm.nih.gov/pmc/articles/PMC5399393/bin/12864_2017_3667_MOESM7_ESM.xlsx	MS	2021-03-02
PMC5400779	Hsapiens	Cell_Rep	2017	https://www.ncbi.nlm.nih.gov/pmc/articles/PMC5400779/bin/mmc2.xlsx	MS	2021-03-08
PMC5404928	Mmusculus	eLife	2017	https://www.ncbi.nlm.nih.gov/pmc/articles/PMC5404928/bin/elife-22345-fig1-data2.xlsx	MS	2021-03-02
PMC5405959	Hsapiens	PLoS_One	2017	https://www.ncbi.nlm.nih.gov/pmc/articles/PMC5405959/bin/pone.0176139.s004.xlsx	MS	2021-03-07
PMC5405959	Hsapiens	PLoS_One	2017	https://www.ncbi.nlm.nih.gov/pmc/articles/PMC5405959/bin/pone.0176139.s005.xlsx	MS	2021-03-07
PMC5406526	Hsapiens	Neoplasia	2017	https://www.ncbi.nlm.nih.gov/pmc/articles/PMC5406526/bin/mmc2.xlsx	MS	2021-03-01
PMC5407026	Hsapiens	Genome_Biol	2017	https://www.ncbi.nlm.nih.gov/pmc/articles/PMC5407026/bin/13059_2017_1200_MOESM5_ESM.xlsx	MS	42795
PMC5409503	Hsapiens	Nat_Genet	2017	https://www.ncbi.nlm.nih.gov/pmc/articles/PMC5409503/bin/NIHMS71696-supplement-Supplementary_Tables.xlsx	MS	2021-03-01
PMC5410061	Hsapiens	BMC_Genomics	2017	https://www.ncbi.nlm.nih.gov/pmc/articles/PMC5410061/bin/12864_2017_3719_MOESM3_ESM.xls	MS	2021-03-09
PMC5410061	Hsapiens	BMC_Genomics	2017	https://www.ncbi.nlm.nih.gov/pmc/articles/PMC5410061/bin/12864_2017_3719_MOESM4_ESM.xls	MS	2021-03-09
PMC5410061	Hsapiens	BMC_Genomics	2017	https://www.ncbi.nlm.nih.gov/pmc/articles/PMC5410061/bin/12864_2017_3719_MOESM6_ESM.xls	MS	2021-03-05
PMC5410061	Hsapiens	BMC_Genomics	2017	https://www.ncbi.nlm.nih.gov/pmc/articles/PMC5410061/bin/12864_2017_3719_MOESM8_ESM.xlsx	MS	2021-03-02
PMC5410061	Ggallus	BMC_Genomics	2017	https://www.ncbi.nlm.nih.gov/pmc/articles/PMC5410061/bin/12864_2017_3719_MOESM9_ESM.xls	MS	2021-03-02
PMC5413951	Mmusculus	Nat_Commun	2017	https://www.ncbi.nlm.nih.gov/pmc/articles/PMC5413951/bin/ncomms15089-s7.xlsx	MS	2021-03-04
PMC5413951	Mmusculus	Nat_Commun	2017	https://www.ncbi.nlm.nih.gov/pmc/articles/PMC5413951/bin/ncomms15089-s8.xlsx	MS	2021-03-05
PMC5414116	Mmusculus	Nat_Commun	2017	https://www.ncbi.nlm.nih.gov/pmc/articles/PMC5414116/bin/ncomms15102-s3.xlsx	MS	2021-03-11
PMC5414116	Mmusculus	Nat_Commun	2017	https://www.ncbi.nlm.nih.gov/pmc/articles/PMC5414116/bin/ncomms15102-s5.xlsx	MS	2021-03-04
PMC5414116	Mmusculus	Nat_Commun	2017	https://www.ncbi.nlm.nih.gov/pmc/articles/PMC5414116/bin/ncomms15102-s7.xlsx	MS	2021-03-01
PMC5415204	Hsapiens	PLoS_Genet	2017	https://www.ncbi.nlm.nih.gov/pmc/articles/PMC5415204/bin/pgen.1006739.s010.xlsx	MS	Sep-02
PMC5415793	Mmusculus	Genome_Biol	2017	https://www.ncbi.nlm.nih.gov/pmc/articles/PMC5415793/bin/13059_2017_1211_MOESM5_ESM.xlsx	MS	41157
PMC5416702	Hsapiens	Transl_Psychiatry	2017	https://www.ncbi.nlm.nih.gov/pmc/articles/PMC5416702/bin/tp201761x3.xls	MS	2021-03-01
PMC5421954	Hsapiens	Oncotarget	2017	https://www.ncbi.nlm.nih.gov/pmc/articles/PMC5421954/bin/oncotarget-08-25599-s002.xls	MS	2021-03-01
PMC5424143	Hsapiens	Nat_Commun	2017	https://www.ncbi.nlm.nih.gov/pmc/articles/PMC5424143/bin/ncomms15178-s5.xlsx	MS	2021-03-01
PMC5424158	Hsapiens	Nat_Commun	2017	https://www.ncbi.nlm.nih.gov/pmc/articles/PMC5424158/bin/ncomms15081-s2.xlsx	MS	2021-03-01
PMC5424158	Hsapiens	Nat_Commun	2017	https://www.ncbi.nlm.nih.gov/pmc/articles/PMC5424158/bin/ncomms15081-s3.xlsx	MS	2021-03-04
PMC5425591	Celegans	Front_Mol_Neurosci	2017	https://www.ncbi.nlm.nih.gov/pmc/articles/PMC5425591/bin/DataSheet4.XLS	MS	40608
PMC5425591	Celegans	Front_Mol_Neurosci	2017	https://www.ncbi.nlm.nih.gov/pmc/articles/PMC5425591/bin/DataSheet5.XLS	MS	2021-03-06
PMC5426048	Scerevisiae	BMC_Biol	2017	https://www.ncbi.nlm.nih.gov/pmc/articles/PMC5426048/bin/12915_2017_373_MOESM13_ESM.xlsx	MS	2021-10-01
PMC5426048	Scerevisiae	BMC_Biol	2017	https://www.ncbi.nlm.nih.gov/pmc/articles/PMC5426048/bin/12915_2017_373_MOESM9_ESM.xlsx	MS	2021-10-01
PMC5427175	Hsapiens	Nature	2017	https://www.ncbi.nlm.nih.gov/pmc/articles/PMC5427175/bin/NIHMS72140-supplement-Supplementary_table_2.xlsx	MS	2021-03-01
PMC5427898	Mmusculus	Sci_Rep	2017	https://www.ncbi.nlm.nih.gov/pmc/articles/PMC5427898/bin/41598_2017_176_MOESM2_ESM.xls	MS	42430
PMC5428258	Hsapiens	Sci_Rep	2017	https://www.ncbi.nlm.nih.gov/pmc/articles/PMC5428258/bin/41598_2017_313_MOESM2_ESM.xlsx	MS	2021-03-03
PMC5428258	Hsapiens	Sci_Rep	2017	https://www.ncbi.nlm.nih.gov/pmc/articles/PMC5428258/bin/41598_2017_313_MOESM3_ESM.xlsx	MS	2021-03-01
PMC5429541	Mmusculus	Epigenetics_Chromatin	2017	https://www.ncbi.nlm.nih.gov/pmc/articles/PMC5429541/bin/13072_2017_133_MOESM7_ESM.xlsx	MS	Sep-14
PMC5429683	Hsapiens	Sci_Rep	2017	https://www.ncbi.nlm.nih.gov/pmc/articles/PMC5429683/bin/41598_2017_826_MOESM1_ESM.xls	MS	42431
PMC5430779	Mmusculus	Sci_Rep	2017	https://www.ncbi.nlm.nih.gov/pmc/articles/PMC5430779/bin/41598_2017_804_MOESM3_ESM.xls	MS	2021-03-01
PMC5431152	Athaliana	Sci_Rep	2017	https://www.ncbi.nlm.nih.gov/pmc/articles/PMC5431152/bin/41598_2017_1556_MOESM2_ESM.xls	MS	01-Sep
PMC5431431	Hsapiens	Sci_Rep	2017	https://www.ncbi.nlm.nih.gov/pmc/articles/PMC5431431/bin/41598_2017_1624_MOESM4_ESM.xls	MS	Sep-02
PMC5432281	Hsapiens	Oncotarget	2017	https://www.ncbi.nlm.nih.gov/pmc/articles/PMC5432281/bin/oncotarget-08-26591-s003.xlsx	MS	42064
PMC5434184	Ggallus	Brain_Behav	2017	https://www.ncbi.nlm.nih.gov/pmc/articles/PMC5434184/bin/BRB3-7-e00678-s007.xlsx	MS	2021-03-01
PMC5435139	Scerevisiae	PLoS_One	2017	https://www.ncbi.nlm.nih.gov/pmc/articles/PMC5435139/bin/pone.0176085.s002.xlsx	MS	2005-09-30
PMC5435139	Scerevisiae	PLoS_One	2017	https://www.ncbi.nlm.nih.gov/pmc/articles/PMC5435139/bin/pone.0176085.s004.xlsx	MS	2005-09-30
PMC5435709	Hsapiens	Sci_Rep	2017	https://www.ncbi.nlm.nih.gov/pmc/articles/PMC5435709/bin/41598_2017_2174_MOESM1_ESM.xls	MS	Sep-02
PMC5435926	Hsapiens	Pigment_Cell_Melanoma_Res	2017	https://www.ncbi.nlm.nih.gov/pmc/articles/PMC5435926/bin/PCMR-30-307-s003.xlsx	MZ	Mar-01
PMC5436075	Hsapiens	Blood_Cancer_J	2017	https://www.ncbi.nlm.nih.gov/pmc/articles/PMC5436075/bin/bcj201732x4.xlsx	MS	2021-03-01
PMC5436075	Hsapiens	Blood_Cancer_J	2017	https://www.ncbi.nlm.nih.gov/pmc/articles/PMC5436075/bin/bcj201732x6.xlsx	MS	2021-03-01
PMC5438563	Hsapiens	Epigenetics_Chromatin	2017	https://www.ncbi.nlm.nih.gov/pmc/articles/PMC5438563/bin/13072_2017_136_MOESM1_ESM.xlsx	MS	2021-03-01
[truncated: 3,087 more rows]
