# Supplementary material for: Gene name errors: Lessons not learned
Source: PLoS Comput Biol. 2021 Jul 30;17(7):e1008984. doi: 10.1371/journal.pcbi.1008984 (PMC8357140; doi:10.1371/journal.pcbi.1008984)
Supplement: S3 Table — (XLSX) [file pcbi.1008984.s003.xlsx]

## Sheet: S3 - false positives
PMCID	Species	Journal_Name	Year	Affected_file	Confirmed	Notes/Example	Audit notes
PMC3909937	Hsapiens	BMC_Genomics	2014	https://www.ncbi.nlm.nih.govzip/DLD1_Biocarta/ranked_gene_list_bg_versus_b_1355836171296.xls	MZ	False positive	MZ confirmed
PMC3909937	Hsapiens	BMC_Genomics	2014	https://www.ncbi.nlm.nih.govzip/GSEA_KEGG_DLD1/ranked_gene_list_1_versus_0_1358419160078.xls	MK	False positive	MZ confirmed
PMC3909937	Hsapiens	BMC_Genomics	2014	https://www.ncbi.nlm.nih.govzip/GSEA_KEGG_SW480/ranked_gene_list_1_versus_0_1358419519343.xls	MK	False positive	MZ confirmed
PMC3909937	Hsapiens	BMC_Genomics	2014	https://www.ncbi.nlm.nih.govzip/GSEA_LS174T_KEGG/ranked_gene_list_1_versus_0_1358419934281.xls	MK	False positive	MZ confirmed
PMC3909937	Hsapiens	BMC_Genomics	2014	https://www.ncbi.nlm.nih.govzip/LS174T_Biocarta/ranked_gene_list_bg_versus_b_1355840256140.xls	MK	False positive	MZ confirmed
PMC3909937	Hsapiens	BMC_Genomics	2014	https://www.ncbi.nlm.nih.govzip/SW480_Biocarta/ranked_gene_list_bg_versus_b_1355838868203.xls	MK	False positive	MZ confirmed
PMC3938550	Hsapiens	PLoS_One	2014	https://www.ncbi.nlm.nih.gov/pmc/articles/PMC3938550/bin/pone.0090002.s009.xlsx	MK	False positive	MZ confirmed
PMC4200523	Hsapiens	Nat_Commun	2014	https://www.ncbi.nlm.nih.gov/pmc/articles/PMC4200523/bin/ncomms6114-s4.xlsx	MK	False positive	MZ confirmed
PMC4731966	Hsapiens	Alzheimers_Res_Ther	2016	https://www.ncbi.nlm.nih.gov/pmc/articles/PMC4731966/bin/13195_2015_167_MOESM11_ESM.xls	MD	False positive	MZ confirmed
PMC4731966	Hsapiens	Alzheimers_Res_Ther	2016	https://www.ncbi.nlm.nih.gov/pmc/articles/PMC4731966/bin/13195_2015_167_MOESM7_ESM.xlsx	MD	False positive	MZ confirmed
PMC4884142	Hsapiens	Nat_Cell_Biol	2016	https://www.ncbi.nlm.nih.gov/pmc/articles/PMC4884142/bin/NIHMS777400-supplement-supp_table1.xlsx	MD	False positive	MZ confirmed
PMC5025164	Hsapiens	PLoS_Comput_Biol	2016	https://www.ncbi.nlm.nih.gov/pmc/articles/PMC5025164/bin/pcbi.1005074.s002.xlsx	MS	False positive	MZ confirmed
PMC5131449	Hsapiens	Genome_Biol	2016	https://www.ncbi.nlm.nih.gov/pmc/articles/PMC5131449/bin/13059_2016_1100_MOESM5_ESM.xlsx	MS	False positive	MZ Confirmed
PMC5206988	Ggallus	Cell_Rep	2016	https://www.ncbi.nlm.nih.gov/pmc/articles/PMC5206988/bin/NIHMS832476-supplement-1.xlsx	MS	False positive	MZ confirmed
PMC6590057	Hsapiens	Dev_Psychopathol	2016	https://www.ncbi.nlm.nih.gov/pmc/articles/PMC6590057/bin/NIHMS1024433-supplement-5.xls	MK	False positive	MZ confirmed
PMC5328632	Dmelanogaster	PLoS_One	2017	https://www.ncbi.nlm.nih.gov/pmc/articles/PMC5328632/bin/pone.0173162.s008.xlsx	MS	False positive	MZ confirmed
PMC5386326	Hsapiens	PLoS_Pathog	2017	https://www.ncbi.nlm.nih.gov/pmc/articles/PMC5386326/bin/ppat.1006286.s012.xlsx	MS	False positive	MZ confirmed
PMC5389146	Hsapiens	Epigenetics_Chromatin	2017	https://www.ncbi.nlm.nih.gov/pmc/articles/PMC5389146/bin/13072_2017_126_MOESM3_ESM.xlsx	MS	False positive	MZ confirmed
PMC5514513	Hsapiens	Genome_Med	2017	https://www.ncbi.nlm.nih.gov/pmc/articles/PMC5514513/bin/13073_2017_454_MOESM6_ESM.xlsx	MS	False positive	MZ confirmed
PMC5652602	Hsapiens	Diabetes	2017	https://www.ncbi.nlm.nih.gov/pmc/articles/PMC5652602/bin/DB161253SupplementaryData2.xlsx	MS	False positive	MZ confirmed
PMC5749727	Hsapiens	PLoS_One	2018	https://www.ncbi.nlm.nih.gov/pmc/articles/PMC5749727/bin/pone.0189886.s018.xlsx	MS	False positive	MZ confirmed
PMC5795896	Hsapiens	Invest_Ophthalmol_Vis_Sci	2018	https://www.ncbi.nlm.nih.gov/pmc/articles/PMC5795896/bin/iovs-59-01-25_s02.xlsx	MZ	False positive	MZ confirmed
PMC5866982	Ggallus	J_Vet_Intern_Med	2018	https://www.ncbi.nlm.nih.gov/pmc/articles/PMC5866982/bin/JVIM-32-665-s002.xlsx	MZ	False positive	MZ confirmed
PMC5884551	Hsapiens	PLoS_Genet	2018	https://www.ncbi.nlm.nih.gov/pmc/articles/PMC5884551/bin/pgen.1007272.s008.xlsx	MZ	False positive. 10649 is the number of isoforms (Good for demonstration)	MZ confirmed
PMC5934326	Hsapiens	Nat_Genet	2018	https://www.ncbi.nlm.nih.gov/pmc/articles/PMC5934326/bin/NIHMS943355-supplement-3.xlsx	MZ	False positive	MZ confirmed
PMC5951800	Hsapiens	Sci_Rep	2018	https://www.ncbi.nlm.nih.gov/pmc/articles/PMC5951800/bin/41598_2018_25801_MOESM3_ESM.xlsx	MZ	False positive. Names like snoRNA_SNORD115-21-201 are being detected	MZ confirmed
PMC6068141	Hsapiens	Nat_Commun	2018	https://www.ncbi.nlm.nih.gov/pmc/articles/PMC6068141/bin/41467_2018_5261_MOESM4_ESM.xlsx	MZ	False positive (substituted Entrez ID for genes with no symbol)	MZ confirmed
PMC6105032	Hsapiens	PLoS_Biol	2018	https://www.ncbi.nlm.nih.gov/pmc/articles/PMC6105032/bin/pbio.2005886.s013.xlsx	MZ	False positive	MZ confirmed
PMC6126841	Ggallus	PLoS_Genet	2018	https://www.ncbi.nlm.nih.gov/pmc/articles/PMC6126841/bin/pgen.1007589.s018.xlsx	MZ	False positive	MZ confirmed
PMC6134581	Ggallus	BMC_Evol_Biol	2018	https://www.ncbi.nlm.nih.gov/pmc/articles/PMC6134581/bin/12862_2018_1248_MOESM2_ESM.xlsx	MZ	False positive	MZ confirmed
PMC6170393	Hsapiens	Leukemia	2018	https://www.ncbi.nlm.nih.gov/pmc/articles/PMC6170393/bin/41375_2018_33_MOESM9_ESM.xlsx	MZ	False positive	MZ confirmed
PMC6191937	Hsapiens	Cell	2018	https://www.ncbi.nlm.nih.gov/pmc/articles/PMC6191937/bin/mmc6.xlsx	MZ	False positive	MZ confirmed
PMC6191937	Scerevisiae	Cell	2018	https://www.ncbi.nlm.nih.gov/pmc/articles/PMC6191937/bin/mmc7.xlsx	MZ	False positive	MZ confirmed
PMC6264905	Scerevisiae	PLoS_Biol	2018	https://www.ncbi.nlm.nih.gov/pmc/articles/PMC6264905/bin/pbio.2006450.s014.xlsx	MZ	False positive	MZ confirmed
PMC6280671	Hsapiens	Cell_Rep	2018	https://www.ncbi.nlm.nih.gov/pmc/articles/PMC6280671/bin/NIHMS1511993-supplement-4.xlsx	MZ	False positive	MZ confirmed
PMC6335273	Ggallus	Front_Genet	2019	https://www.ncbi.nlm.nih.gov/pmc/articles/PMC6335273/bin/Table_5.XLSX	MZ	False positive	MZ confirmed
PMC6582245	Hsapiens	Front_Genet	2019	https://www.ncbi.nlm.nih.gov/pmc/articles/PMC6582245/bin/Table_4.XLSX	MK	False positive	MZ confirmed
PMC6791843	Hsapiens	Sci_Rep	2019	https://www.ncbi.nlm.nih.gov/pmc/articles/PMC6791843/bin/41598_2019_51094_MOESM9_ESM.xlsx	MZ	False positive	MZ confirmed
PMC7306982	Hsapiens	Gut	2019	https://www.ncbi.nlm.nih.gov/pmc/articles/PMC7306982/bin/gutjnl-2019-319438supp006.xlsx	MK	False positive	MZ confirmed
PMC7181522	Athaliana	BMC_Genomics	2020	https://www.ncbi.nlm.nih.gov/pmc/articles/PMC7181522/bin/12864_2020_6711_MOESM2_ESM.xlsx	MZ	False positive	MZ confirmed
PMC7193132	Hsapiens	Hepatol_Commun	2020	https://www.ncbi.nlm.nih.gov/pmc/articles/PMC7193132/bin/HEP4-4-724-s001.xlsx	MZ	False positive	MZ confirmed
PMC7282675	Hsapiens	PLoS_Genet	2020	https://www.ncbi.nlm.nih.gov/pmc/articles/PMC7282675/bin/pgen.1008743.s018.xlsx	MZ	False positive	MZ confirmed
PMC7282675	Hsapiens	PLoS_Genet	2020	https://www.ncbi.nlm.nih.gov/pmc/articles/PMC7282675/bin/pgen.1008743.s019.xlsx	MZ	False positive	MZ confirmed
PMC7314551	Hsapiens	Sci_Adv	2020	https://www.ncbi.nlm.nih.gov/pmc/articles/PMC7314551/bin/aaz5216_Data_file_S2.xlsx	MZ	False positive	MZ confirmed
PMC7388835	Hsapiens	Int_J_Mol_Med	2020	https://www.ncbi.nlm.nih.gov/pmc/articles/PMC7388835/bin/Supplementary_Data3.xlsx	MZ	False positive	MZ confirmed
PMC7599071	Hsapiens	eLife	2020	https://www.ncbi.nlm.nih.gov/pmc/articles/PMC7599071/bin/elife-57117-supp1.xlsx	MZ	False positive	MZ confirmed
PMC7679001	Hsapiens	PLoS_Genet	2020	https://www.ncbi.nlm.nih.gov/pmc/articles/PMC7679001/bin/pgen.1009189.s005.xlsx	MZ	False positive	MZ confirmed
PMC7679001	Hsapiens	PLoS_Genet	2020	https://www.ncbi.nlm.nih.gov/pmc/articles/PMC7679001/bin/pgen.1009189.s007.xlsx	MZ	False positive	MZ confirmed
PMC7682094	Hsapiens	Genome_Biol	2020	https://www.ncbi.nlm.nih.gov/pmc/articles/PMC7682094/bin/13059_2020_2192_MOESM1_ESM.xlsx	MZ	False positive	MZ confirmed
PMC7769790	Hsapiens	J_Mol_Med_	2020	https://www.ncbi.nlm.nih.gov/pmc/articles/PMC7769790/bin/109_2020_1937_MOESM1_ESM.xlsx	MZ	False positive	MZ confirmed
