# Supplementary material for: Gene name errors: Lessons not learned
Source: PLoS Comput Biol. 2021 Jul 30;17(7):e1008984. doi: 10.1371/journal.pcbi.1008984 (PMC8357140; doi:10.1371/journal.pcbi.1008984)
Supplement: S4 Table — (XLSX) [file pcbi.1008984.s004.xlsx]

## Sheet: S4 - error types
Type	Example error from the sheet	Dates
Numerical	9.63e+17	NA
Numerical	8.68	NA
Numerical	9.13E+015	NA
Numerical	3002	NA
DD/MM/YYYY	2001-04-01
DD/MM/YYYY	2001-09-01
DD/MM/YYYY	2016-03-02
DD/MM/YYYY	2017-03-03
DD/MM/YYYY	31/08/2007
DD/MM/YYYY	5/03/2016
DD/MM/YYYY	7/03/2016
DD/MM/YYYY	01/03/02
DD/MM/YYYY	01/03/04
DD/MM/YYYY	01/03/2002
DD/MM/YYYY	2020-03-01
DD/MM/YYYY	01/04/2001
DD/MM/YYYY	03/01/11
DD/MM/YYYY	03/01/16
DD/MM/YYYY	03/07/18
DD/MM/YYYY	1/03/2001
DD/MM/YYYY	1/03/2015
DD/MM/YYYY	2/03/2010
DD/MM/YYYY	2020-02-28
DD-Month	14332	1939-03-28
5-digit number	35489	1997-02-28
5-digit number	35489	1997-02-28
5-digit number	36951	2001-03-01
5-digit number	36951	2001-03-01
5-digit number	36982	2001-04-01
5-digit number	37104	2001-08-01
5-digit number	37135	2001-09-01
5-digit number	37500	2002-09-01
5-digit number	38412	2005-03-01
5-digit number	38412	2005-03-01
5-digit number	38596	2005-09-01
5-digit number	39692	2008-09-01
5-digit number	40425	2010-09-04
5-digit number	41519	2013-09-02
5-digit number	42064	2015-03-01
5-digit number	42064	2015-03-01
5-digit number	42064	2015-03-01
5-digit number	42065	2015-03-02
5-digit number	42068	2015-03-05
5-digit number	42071	2015-03-08
5-digit number	42072	2015-03-09
5-digit number	42257	2015-09-10
5-digit number	42262	2015-09-15
5-digit number	42430	2016-03-01
5-digit number	42430	2016-03-01
5-digit number	42430	2016-03-01
5-digit number	42431	2016-03-02
5-digit number	42433	2016-03-04
5-digit number	42618	2016-09-05
5-digit number	42622	2016-09-09
5-digit number	42627	2016-09-14
5-digit number	42795	2017-03-01
5-digit number	42795	2017-03-01
5-digit number	42795	2017-03-01
5-digit number	42803	2017-03-09
5-digit number	42804	2017-03-10
5-digit number	42979	2017-09-01
5-digit number	42979	2017-09-01
5-digit number	42981	2017-09-03
5-digit number	42989	2017-09-11
5-digit number	43012	2017-10-04
5-digit number	43070	2017-12-01
5-digit number	"40422" on row 5, "40422" on row 30	2010-09-01
5-digit number	?|388795 and 43528.00	2019-03-04
5-digit number	24432 (NM_022914)	1966-11-21
5-digit number	23231	1963-08-08
5-digit number	35489	1997-02-28
5-digit number	35489	1997-02-28
5-digit number	35489	1997-02-28
5-digit number	35827	1998-02-01
5-digit number	35854	1998-02-28
5-digit number	36769	2000-08-31
5-digit number	36769	2000-08-31
5-digit number	36769	2000-08-31
5-digit number	36892	2001-01-01
5-digit number	36892	2001-01-01
5-digit number	36892 (GEN1)	2001-01-01
5-digit number	36951	2001-03-01
5-digit number	36951	2001-03-01
5-digit number	36951	2001-03-01
5-digit number	36951	2001-03-01
5-digit number	36951	2001-03-01
5-digit number	36951	2001-03-01
5-digit number	36951	2001-03-01
5-digit number	36951	2001-03-01
5-digit number	36951	2001-03-01
5-digit number	36951	2001-03-01
5-digit number	36951	2001-03-01
5-digit number	36951	2001-03-01
5-digit number	36951	2001-03-01
5-digit number	36951 also 2 SV=1	2001-03-01
5-digit number	37012	2001-05-01
5-digit number	37012	2001-05-01
5-digit number	37104	2001-08-01
5-digit number	37104 in cell E2	2001-08-01
5-digit number	37129 from BOP1?	2001-08-26
5-digit number	37134	2001-08-31
5-digit number	37135	2001-09-01
5-digit number	37135	2001-09-01
5-digit number	37135	2001-09-01
5-digit number	37135	2001-09-01
5-digit number	37135	2001-09-01
5-digit number	37135 in cell A2	2001-09-01
5-digit number	37165	2001-10-01
5-digit number	37226	2001-12-01
5-digit number	37226	2001-12-01
5-digit number	37288	2002-02-01
5-digit number	37316	2002-03-01
5-digit number	37316	2002-03-01
5-digit number	37316	2002-03-01
5-digit number	37316	2002-03-01
5-digit number	37316	2002-03-01
5-digit number	37316 in cell D4	2002-03-01
5-digit number	37469	2002-08-01
5-digit number	37469 (ENSG00000123908 / AGO2)	2002-08-01
5-digit number	37500	2002-09-01
5-digit number	37500	2002-09-01
5-digit number	37500	2002-09-01
5-digit number	37500	2002-09-01
5-digit number	37681	2003-03-01
5-digit number	37681	2003-03-01
5-digit number	37865	2003-09-01
5-digit number	38047	2004-03-01
5-digit number	38231	2004-09-01
5-digit number	38411	2005-02-28
5-digit number	38596	2005-09-01
5-digit number	38777	2006-03-01
5-digit number	38777	2006-03-01
5-digit number	39325	2007-08-31
5-digit number	39326	2007-09-01
5-digit number	39692	2008-09-01
5-digit number	39699	2008-09-08
5-digit number	39705 (entrez 9403 = SEP15 / SELENOF - selenoprotein F) and others	2008-09-14
5-digit number	39873 but also exponential numbers	2009-03-01
5-digit number	39874.000	2009-03-02
5-digit number	39876	2009-03-04
5-digit number	39878 in cell E4	2009-03-06
5-digit number	30998	1984-11-12
5-digit number	40237	2010-02-28
5-digit number	40238	2010-03-01
5-digit number	40238	2010-03-01
5-digit number	40238	2010-03-01
5-digit number	40238	2010-03-01
5-digit number	40238	2010-03-01
5-digit number	40422	2010-09-01
5-digit number	40427	2010-09-06
5-digit number	40430	2010-09-09
5-digit number	40602	2011-02-28
5-digit number	40604	2011-03-02
5-digit number	40607 this is a good example of C. elegans date genes F55A3.1, K04G2.8, T24H10.7, Y47G6A.12, F52F12.1, ZK455.8	2011-03-05
5-digit number	40786	2011-08-31
5-digit number	40787	2011-09-01
5-digit number	40940 (FEB1 - febrile convulsions 1 AND DELEC1 50514)	2012-02-01
5-digit number	40969	2012-03-01
5-digit number	40973	2012-03-05
5-digit number	41153	2012-09-01
5-digit number	41161	2012-09-09
5-digit number	41166	2012-09-14
5-digit number	41333	2013-02-28
5-digit number	41334	2013-03-01
5-digit number	41336	2013-03-03
5-digit number	41338	2013-03-05
5-digit number	41343	2013-03-10
5-digit number	41518 (Entrez 54204)	2013-09-01
5-digit number	41521	2013-09-04
5-digit number	41527	2013-09-10
5-digit number	41548	2013-10-01
5-digit number	41699	2014-03-01
5-digit number	41699	2014-03-01
5-digit number	41699	2014-03-01
5-digit number	41699	2014-03-01
5-digit number	41707	2014-03-09
5-digit number	41889	2014-09-07
5-digit number	42064	2015-03-01
5-digit number	42064	2015-03-01
5-digit number	42064	2015-03-01
5-digit number	42064	2015-03-01
5-digit number	42065	2015-03-02
5-digit number	42066 in cell B3	2015-03-03
5-digit number	42068	2015-03-05
5-digit number	42069	2015-03-06
5-digit number	42070	2015-03-07
5-digit number	42072	2015-03-09
5-digit number	42074	2015-03-11
5-digit number	42248	2015-09-01
5-digit number	42249	2015-09-02
5-digit number	42251	2015-09-04
5-digit number	42254	2015-09-07
5-digit number	42257	2015-09-10
5-digit number	42430	2016-03-01
5-digit number	42430	2016-03-01
5-digit number	42430	2016-03-01
5-digit number	42430	2016-03-01
5-digit number	42430	2016-03-01
5-digit number	42430	2016-03-01
5-digit number	42434	2016-03-05
5-digit number	42435	2016-03-06
5-digit number	42435	2016-03-06
5-digit number	42463 (APR3)	2016-04-03
5-digit number	42614	2016-09-01
5-digit number	42614	2016-09-01
5-digit number	42615	2016-09-02
5-digit number	42616 in cell J2	2016-09-03
5-digit number	42624	2016-09-11
5-digit number	42624 in cell A3!	2016-09-11
5-digit number	42795	2017-03-01
5-digit number	42795	2017-03-01
5-digit number	42795	2017-03-01
5-digit number	42795	2017-03-01
5-digit number	42795	2017-03-01
5-digit number	42795	2017-03-01
5-digit number	42795	2017-03-01
5-digit number	42795	2017-03-01
5-digit number	42795	2017-03-01
5-digit number	42795 (MARC1)	2017-03-01
5-digit number	42796	2017-03-02
5-digit number	42796	2017-03-02
5-digit number	42796	2017-03-02
5-digit number	42796 (MARC-2)	2017-03-02
5-digit number	42797 in cell A5	2017-03-03
5-digit number	42798	2017-03-04
5-digit number	42799	2017-03-05
5-digit number	42800	2017-03-06
5-digit number	42800	2017-03-06
5-digit number	42801	2017-03-07
5-digit number	42801	2017-03-07
5-digit number	42802	2017-03-08
5-digit number	42804	2017-03-10
5-digit number	42980	2017-09-02
5-digit number	42980	2017-09-02
5-digit number	42980.00	2017-09-02
5-digit number	42981	2017-09-03
5-digit number	42981	2017-09-03
5-digit number	42981	2017-09-03
5-digit number	42982	2017-09-04
5-digit number	42983	2017-09-05
5-digit number	42987	2017-09-09
5-digit number	42990	2017-09-12
5-digit number	43,525.000	2019-03-01
5-digit number	43009	2017-10-01
5-digit number	43160	2018-03-01
5-digit number	43160	2018-03-01
5-digit number	43160	2018-03-01
5-digit number	43160	2018-03-01
5-digit number	43160	2018-03-01
5-digit number	43160	2018-03-01
5-digit number	43160	2018-03-01
5-digit number	43160	2018-03-01
5-digit number	43160	2018-03-01
5-digit number	43160	2018-03-01
5-digit number	43160	2018-03-01
5-digit number	43160	2018-03-01
5-digit number	43160	2018-03-01
5-digit number	43160 in cell A5 to A9	2018-03-01
5-digit number	43161	2018-03-02
5-digit number	43161	2018-03-02
5-digit number	43161	2018-03-02
5-digit number	43161	2018-03-02
5-digit number	43162	2018-03-03
5-digit number	43162	2018-03-03
5-digit number	43163	2018-03-04
5-digit number	43164	2018-03-05
5-digit number	43164	2018-03-05
5-digit number	43164.00000	2018-03-05
5-digit number	43166	2018-03-07
5-digit number	43167	2018-03-08
5-digit number	43170	2018-03-11
5-digit number	43344	2018-09-01
5-digit number	43344	2018-09-01
5-digit number	43344	2018-09-01
5-digit number	43344	2018-09-01
5-digit number	43345	2018-09-02
5-digit number	43346	2018-09-03
5-digit number	43350	2018-09-07
5-digit number	43352	2018-09-09
5-digit number	43353	2018-09-10
5-digit number	43354	2018-09-11
5-digit number	43357	2018-09-14
5-digit number	43378.00	2018-10-05
5-digit number	43525	2019-03-01
5-digit number	43525	2019-03-01
5-digit number	43525	2019-03-01
5-digit number	43525	2019-03-01
5-digit number	43525	2019-03-01
5-digit number	43525	2019-03-01
5-digit number	43525	2019-03-01
5-digit number	43525	2019-03-01
5-digit number	43525	2019-03-01
5-digit number	43525	2019-03-01
5-digit number	43525	2019-03-01
5-digit number	43525	2019-03-01
5-digit number	43525	2019-03-01
5-digit number	43525	2019-03-01
5-digit number	43525	2019-03-01
5-digit number	43525	2019-03-01
5-digit number	43525	2019-03-01
5-digit number	43525 (also 0 and 3 which appear to be errors)	2019-03-01
5-digit number	43526	2019-03-02
5-digit number	43526	2019-03-02
5-digit number	43526	2019-03-02
5-digit number	43526	2019-03-02
5-digit number	43526 in cell D2	2019-03-02
5-digit number	43528	2019-03-04
5-digit number	43528	2019-03-04
5-digit number	43529	2019-03-05
5-digit number	43529	2019-03-05
5-digit number	43529	2019-03-05
5-digit number	43529	2019-03-05
5-digit number	43530	2019-03-06
5-digit number	43531	2019-03-07
5-digit number	43531	2019-03-07
5-digit number	43535	2019-03-11
5-digit number	43556	2019-04-01
5-digit number	43709	2019-09-01
5-digit number	43709	2019-09-01
5-digit number	43710	2019-09-02
5-digit number	43710	2019-09-02
5-digit number	43710	2019-09-02
5-digit number	43711	2019-09-03
5-digit number	43713	2019-09-05
5-digit number	43713 and ?|653553	2019-09-05
5-digit number	43715	2019-09-07
5-digit number	43715	2019-09-07
5-digit number	43716	2019-09-08
5-digit number	43717	2019-09-09
5-digit number	43719	2019-09-11
5-digit number	43720	2019-09-12
5-digit number	43739	2019-10-01
5-digit number	43800	2019-12-01
5-digit number	43891	2020-03-01
5-digit number	43891	2020-03-01
5-digit number	43891	2020-03-01
5-digit number	43891	2020-03-01
5-digit number	43891	2020-03-01
5-digit number	43891	2020-03-01
5-digit number	43891	2020-03-01
5-digit number	43891	2020-03-01
5-digit number	43891 (Q5VT66 / MARC1)	2020-03-01
5-digit number	43891 in hidden sheet (good for demonstration)	2020-03-01
5-digit number	43892	2020-03-02
5-digit number	43892	2020-03-02
5-digit number	43892	2020-03-02
5-digit number	43892	2020-03-02
5-digit number	43894	2020-03-04
5-digit number	43895	2020-03-05
5-digit number	43896	2020-03-06
5-digit number	43896	2020-03-06
5-digit number	43899	2020-03-09
5-digit number	43899	2020-03-09
5-digit number	43900	2020-03-10
5-digit number	44075	2020-09-01
5-digit number	44076	2020-09-02
5-digit number	44076	2020-09-02
5-digit number	44076	2020-09-02
5-digit number	44076	2020-09-02
5-digit number	44077	2020-09-03
5-digit number	44079	2020-09-05
5-digit number	44083	2020-09-09
5-digit number	44105	2020-10-01
5-digit number	44106	2020-10-02
DD-Month	2020-03-01
DD-Month	2020-03-01
DD-Month	2020-03-01
DD-Month	2020-03-01
DD-Month	2020-03-01
DD-Month	2020-03-01
DD-Month	2020-03-01
DD-Month	2020-03-01
DD-Month	2020-03-01
DD-Month	2020-03-01
DD-Month	2020-03-01
DD-Month	2020-03-01
DD-Month	2020-03-01
DD-Month	2020-03-01
DD-Month	2020-03-01
DD-Month	2020-03-01
DD-Month	2020-03-01
DD-Month	2020-03-01
DD-Month	2020-03-01
DD-Month	2020-03-01
DD-Month	2020-03-01
DD-Month	2020-03-01
DD-Month	2020-03-01
DD-Month	2020-03-01
DD-Month	2020-03-01
DD-Month	2020-03-01
DD-Month	2020-03-01
DD-Month	2020-03-01
DD-Month	2020-03-01
DD-Month	2020-03-01
DD-Month	2020-03-01
DD-Month	2020-03-01
DD-Month	2020-03-01
DD-Month	2020-03-02
DD-Month	2020-03-02
DD-Month	2020-03-02
DD-Month	2020-03-02
DD-Month	2020-03-02
DD-Month	2020-03-03
DD-Month	2020-03-03
DD-Month	2020-03-04
DD-Month	2020-03-04
DD-Month	2020-03-04
DD-Month	2020-03-06
DD-Month	2020-03-06
DD-Month	2020-03-06
DD-Month	2020-03-06
DD-Month	2020-03-07
DD-Month	2020-03-07
DD-Month	2020-03-07
DD-Month	2020-03-10
DD-Month	2020-04-03
DD-Month	2020-05-24
DD-Month	2020-08-01
DD-Month	2020-10-01
DD-Month	2020-12-01
DD-Month	2020-12-01
DD-Month	#VALUE!
DD-Month	2-Mar and others eg: ?|155060
DD-Month	#NAME? (-rpl27) in addition to the normal date conversion
DD-Month	01-Dec
DD-Month	01-Dec
DD-Month	01-Sep
DD-Month	01-Sep
DD-Month	01/Mar
DD-Month	01/Sep
DD-Month	02-Sep
DD-Month	07-Sep
DD-Month	1-Apr
DD-Month	1-Apr
DD-Month	1-Apr
DD-Month	1-Apr
DD-Month	1-Apr
DD-Month	1-Apr
DD-Month	1-Apr
DD-Month	1-Apr
DD-Month	1-Apr (AT4G04610/APR1)
DD-Month	1-Apr but also lots of other numbers (good for demonstration)
DD-Month	1-Dec
DD-Month	1-Dec
DD-Month	1-Dec
DD-Month	1-Dec
DD-Month	1-Dec
DD-Month	1-Dec
DD-Month	1-Dec
DD-Month	1-Dec
DD-Month	1-Dec
DD-Month	1-Dec
DD-Month	1-Dec
DD-Month	1-Dec
DD-Month	1-Dec
DD-Month	1-Dec
DD-Month	1-Dec
DD-Month	1-Dec
DD-Month	1-Dec
DD-Month	1-Dec
DD-Month	1-Dec
DD-Month	1-Jul
DD-Month	1-Mar
DD-Month	1-Mar
DD-Month	1-Mar
DD-Month	1-Mar
DD-Month	1-Mar
DD-Month	1-Mar
DD-Month	1-Mar
DD-Month	1-Mar
DD-Month	1-Mar
DD-Month	1-Mar
DD-Month	1-Mar
DD-Month	1-Mar
DD-Month	1-Mar
DD-Month	1-Mar
DD-Month	1-Mar
DD-Month	1-Mar
DD-Month	1-Mar
DD-Month	1-Mar
DD-Month	1-Mar
DD-Month	1-Mar
DD-Month	1-Mar
DD-Month	1-Mar
DD-Month	1-Mar
DD-Month	1-Mar
DD-Month	1-Mar
DD-Month	1-Mar
DD-Month	1-Mar
DD-Month	1-Mar
DD-Month	1-Mar
DD-Month	1-Mar
DD-Month	1-Mar
DD-Month	1-Mar
DD-Month	1-Mar
DD-Month	1-Mar
DD-Month	1-Mar
DD-Month	1-Mar
DD-Month	1-Mar
DD-Month	1-Mar
DD-Month	1-Mar
DD-Month	1-Mar
DD-Month	1-Mar
DD-Month	1-Mar
DD-Month	1-Mar
DD-Month	1-Mar
DD-Month	1-Mar
DD-Month	1-Mar
DD-Month	1-Mar
DD-Month	1-Mar
DD-Month	1-Mar
DD-Month	1-Mar
DD-Month	1-Mar
DD-Month	1-Mar
DD-Month	1-Mar
DD-Month	1-Mar
DD-Month	1-Mar
DD-Month	1-Mar
DD-Month	1-Mar
DD-Month	1-Mar
DD-Month	1-Mar
DD-Month	1-Mar
DD-Month	1-Mar
DD-Month	1-Mar
DD-Month	1-Mar
DD-Month	1-Mar
DD-Month	1-Mar
DD-Month	1-Mar
DD-Month	1-Mar
DD-Month	1-Mar
DD-Month	1-Mar
DD-Month	1-Mar
DD-Month	1-Mar
DD-Month	1-Mar
DD-Month	1-Mar
DD-Month	1-Mar
DD-Month	1-Mar
DD-Month	1-Mar
DD-Month	1-Mar
DD-Month	1-Mar
DD-Month	1-Mar
DD-Month	1-Mar
DD-Month	1-Mar
DD-Month	1-Mar
DD-Month	1-Mar
DD-Month	1-Mar
DD-Month	1-Mar
DD-Month	1-Mar
DD-Month	1-Mar
DD-Month	1-Mar
DD-Month	1-Mar
DD-Month	1-Mar
DD-Month	1-Mar
DD-Month	1-Mar
DD-Month	1-Mar
DD-Month	1-Mar
DD-Month	1-Mar
DD-Month	1-Mar
DD-Month	1-Mar
DD-Month	1-Mar
DD-Month	1-Mar
DD-Month	1-Mar
DD-Month	1-Mar
DD-Month	1-Mar
DD-Month	1-Mar
DD-Month	1-Mar
DD-Month	1-Mar
DD-Month	1-Mar
DD-Month	1-Mar
DD-Month	1-Mar
DD-Month	1-Mar
DD-Month	1-Mar
DD-Month	1-Mar
DD-Month	1-Mar
DD-Month	1-Mar
DD-Month	1-Mar
DD-Month	1-Mar
DD-Month	1-Mar
DD-Month	1-Mar
DD-Month	1-Mar
DD-Month	1-Mar
DD-Month	1-Mar
DD-Month	1-Mar
DD-Month	1-Mar
DD-Month	1-Mar
DD-Month	1-mar
DD-Month	1-Mar
DD-Month	1-Mar
DD-Month	1-Mar
DD-Month	1-Mar
DD-Month	1-Mar
DD-Month	1-Mar
DD-Month	1-Mar
DD-Month	1-Mar
DD-Month	1-Mar
DD-Month	1-Mar
DD-Month	1-Mar
DD-Month	1-Mar
DD-Month	1-Mar
DD-Month	1-Mar
DD-Month	1-Mar
DD-Month	1-Mar
DD-Month	1-Mar
DD-Month	1-Mar
DD-Month	1-Mar
DD-Month	1-Mar
DD-Month	1-Mar
DD-Month	1-Mar
DD-Month	1-Mar
DD-Month	1-Mar
DD-Month	1-Mar
DD-Month	1-Mar
DD-Month	1-Mar
DD-Month	1-Mar
DD-Month	1-Mar
DD-Month	1-Mar
DD-Month	1-Mar
DD-Month	1-Mar
DD-Month	1-Mar
DD-Month	1-Mar
DD-Month	1-Mar
DD-Month	1-Mar
DD-Month	1-Mar
DD-Month	1-Mar
DD-Month	1-Mar
DD-Month	1-Mar
DD-Month	1-Mar
DD-Month	1-Mar
DD-Month	1-Mar
DD-Month	1-Mar
DD-Month	1-Mar
DD-Month	1-Mar
DD-Month	1-Mar
DD-Month	1-Mar
DD-Month	1-Mar
DD-Month	1-Mar
DD-Month	1-Mar
DD-Month	1-Mar
DD-Month	1-Mar
DD-Month	1-Mar
DD-Month	1-Mar
DD-Month	1-Mar
DD-Month	1-Mar
DD-Month	1-Mar
DD-Month	1-Mar
DD-Month	1-Mar
DD-Month	1-Mar
DD-Month	1-Mar
DD-Month	1-Mar
DD-Month	1-Mar
DD-Month	1-Mar
DD-Month	1-Mar
DD-Month	1-Mar
DD-Month	1-Mar
DD-Month	1-Mar
DD-Month	1-Mar
DD-Month	1-Mar
DD-Month	1-Mar
DD-Month	1-Mar
DD-Month	1-Mar
DD-Month	1-Mar
DD-Month	1-Mar
DD-Month	1-Mar
DD-Month	1-Mar
DD-Month	1-Mar
DD-Month	1-Mar
DD-Month	1-Mar
DD-Month	1-Mar
DD-Month	1-Mar
DD-Month	1-Mar
DD-Month	1-Mar
DD-Month	1-Mar
DD-Month	1-Mar
DD-Month	1-Mar
DD-Month	1-Mar
DD-Month	1-Mar
DD-Month	1-Mar
DD-Month	1-Mar
DD-Month	1-Mar
DD-Month	1-Mar
DD-Month	1-Mar
DD-Month	1-Mar
DD-Month	1-Mar
DD-Month	1-Mar
DD-Month	1-Mar
DD-Month	1-Mar
DD-Month	1-Mar
DD-Month	1-Mar
DD-Month	1-Mar
DD-Month	1-Mar
DD-Month	1-Mar
DD-Month	1-Mar
DD-Month	1-Mar
DD-Month	1-Mar
DD-Month	1-Mar
DD-Month	1-Mar
DD-Month	1-Mar
DD-Month	1-Mar
DD-Month	1-Mar
DD-Month	1-Mar
DD-Month	1-Mar
DD-Month	1-Mar
DD-Month	1-Mar
DD-Month	1-Mar
DD-Month	1-Mar
DD-Month	1-Mar
DD-Month	1-Mar
DD-Month	1-Mar
DD-Month	1-Mar
DD-Month	1-Mar
DD-Month	1-Mar
DD-Month	1-Mar
DD-Month	1-Mar
DD-Month	1-Mar
DD-Month	1-Mar
DD-Month	1-Mar
DD-Month	1-Mar
DD-Month	1-Mar
DD-Month	1-Mar
DD-Month	1-Mar
DD-Month	1-Mar
DD-Month	1-Mar
DD-Month	1-Mar
DD-Month	1-Mar
DD-Month	1-Mar
DD-Month	1-Mar
DD-Month	1-Mar
DD-Month	1-Mar
DD-Month	1-Mar
DD-Month	1-Mar
DD-Month	1-Mar
DD-Month	1-Mar
DD-Month	1-Mar
DD-Month	1-Mar
DD-Month	1-Mar
DD-Month	1-Mar
DD-Month	1-Mar
DD-Month	1-Mar
DD-Month	1-Mar
DD-Month	1-Mar
DD-Month	1-Mar
DD-Month	1-Mar
DD-Month	1-Mar
DD-Month	1-Mar
DD-Month	1-Mar
DD-Month	1-Mar
DD-Month	1-Mar
DD-Month	1-Mar
DD-Month	1-Mar
DD-Month	1-Mar
DD-Month	1-Mar
DD-Month	1-Mar
DD-Month	1-Mar
DD-Month	1-Mar
DD-Month	1-Mar
DD-Month	1-Mar
DD-Month	1-Mar
DD-Month	1-Mar
DD-Month	1-Mar
DD-Month	1-Mar
DD-Month	1-Mar
DD-Month	1-Mar
DD-Month	1-Mar
DD-Month	1-Mar
DD-Month	1-Mar
DD-Month	1-Mar
DD-Month	1-Mar
DD-Month	1-Mar
DD-Month	1-Mar
DD-Month	1-Mar
DD-Month	1-Mar
DD-Month	1-Mar
DD-Month	1-Mar
DD-Month	1-Mar
DD-Month	1-Mar
DD-Month	1-Mar
DD-Month	1-Mar
DD-Month	1-Mar
DD-Month	1-Mar
DD-Month	1-Mar
DD-Month	1-Mar
DD-Month	1-Mar
DD-Month	1-Mar
DD-Month	1-Mar
DD-Month	1-Mar
DD-Month	1-Mar
DD-Month	1-Mar
DD-Month	1-Mar
DD-Month	1-Mar
DD-Month	1-Mar
DD-Month	1-Mar
DD-Month	1-Mar
DD-Month	1-Mar
DD-Month	1-Mar
DD-Month	1-Mar
DD-Month	1-Mar
DD-Month	1-Mar
DD-Month	1-Mar
DD-Month	1-Mar
DD-Month	1-Mar
DD-Month	1-Mar
DD-Month	1-Mar
DD-Month	1-Mar
DD-Month	1-Mar
DD-Month	1-Mar
DD-Month	1-Mar
DD-Month	1-Mar
DD-Month	1-Mar
DD-Month	1-Mar
DD-Month	1-Mar
DD-Month	1-Mar
DD-Month	1-Mar
DD-Month	1-Mar
DD-Month	1-Mar
DD-Month	1-Mar
DD-Month	1-Mar
DD-Month	1-Mar
DD-Month	1-Mar
DD-Month	1-Mar
DD-Month	1-Mar
DD-Month	1-Mar
DD-Month	1-Mar
DD-Month	1-Mar
DD-Month	1-Mar
DD-Month	1-Mar
DD-Month	1-Mar
DD-Month	1-Mar
DD-Month	1-Mar
DD-Month	1-Mar
DD-Month	1-Mar
DD-Month	1-Mar
DD-Month	1-Mar
DD-Month	1-Mar
DD-Month	1-Mar
DD-Month	1-Mar
DD-Month	1-Mar
DD-Month	1-Mar
DD-Month	1-Mar
DD-Month	1-Mar
DD-Month	1-Mar
DD-Month	1-Mar
DD-Month	1-Mar
DD-Month	1-Mar
DD-Month	1-Mar
DD-Month	1-Mar
DD-Month	1-Mar
DD-Month	1-Mar
DD-Month	1-Mar
DD-Month	1-Mar
DD-Month	1-Mar
DD-Month	1-Mar
DD-Month	1-Mar
DD-Month	1-Mar
DD-Month	1-Mar
DD-Month	1-Mar
DD-Month	1-Mar
DD-Month	1-Mar
DD-Month	1-Mar
DD-Month	1-Mar
DD-Month	1-Mar
DD-Month	1-Mar
DD-Month	1-Mar
DD-Month	1-Mar
DD-Month	1-Mar
DD-Month	1-Mar
DD-Month	1-Mar
DD-Month	1-Mar
DD-Month	1-Mar
DD-Month	1-Mar
DD-Month	1-Mar
DD-Month	1-Mar
DD-Month	1-Mar
DD-Month	1-Mar
DD-Month	1-Mar
DD-Month	1-Mar
DD-Month	1-Mar
DD-Month	1-Mar
DD-Month	1-Mar
DD-Month	1-Mar
DD-Month	1-Mar
DD-Month	1-Mar
DD-Month	1-Mar
DD-Month	1-Mar
DD-Month	1-Mar
DD-Month	1-Mar
DD-Month	1-Mar
DD-Month	1-Mar
DD-Month	1-Mar
DD-Month	1-Mar
DD-Month	1-Mar
DD-Month	1-Mar
DD-Month	1-Mar
DD-Month	1-Mar
DD-Month	1-Mar
DD-Month	1-Mar
DD-Month	1-Mar
DD-Month	1-Mar
DD-Month	1-Mar
DD-Month	1-Mar
DD-Month	1-Mar
DD-Month	1-Mar
DD-Month	1-Mar
DD-Month	1-Mar
DD-Month	1-Mar
DD-Month	1-Mar
DD-Month	1-Mar
DD-Month	1-Mar
DD-Month	1-Mar (3 of the 5 sheets have date conversions)
DD-Month	1-Mar (also 17.5 don't know how)
DD-Month	1-Mar (also a cell with ?)
DD-Month	1-Mar (also DKK1 has a numeric value of 1)
DD-Month	1-Mar (also DKK1 has a numeric value of 1)
DD-Month	1-Mar (also DKK1 has a numeric value of 1)
DD-Month	1-Mar (in supp table 20)
DD-Month	1-Mar (some sheets have _DEC1 indicating they knew there was a problem)
DD-Month	1-Mar also 100043387 (NM_001099327)
DD-Month	1-Mar also 6 (ENSGALG00000005283) and several other novel errors
DD-Month	1-Mar also 7 (ENSGALG00000016687)
DD-Month	1-Mar and 43525
DD-Month	1-Mar and the whole set
DD-Month	1-Mar but also some genes with single digit eg ENSGALT00000016864 to "7" which looks like a different sort of error
DD-Month	1-Mar in cell A22
DD-Month	1-Mar in cell P3
DD-Month	1-Mar in hidden cell
DD-Month	1-Mar in hidden cell
DD-Month	1-Oct
DD-Month	1-Oct
DD-Month	1-Oct
DD-Month	1-Oct
DD-Month	1-Oct
DD-Month	1-Oct
DD-Month	1-Oct
DD-Month	1-Oct
DD-Month	1-Oct
DD-Month	1-Oct
DD-Month	1-Oct
DD-Month	1-Oct
DD-Month	1-Oct
DD-Month	1-Oct
DD-Month	1-Oct
DD-Month	1-Oct
DD-Month	1-Oct
DD-Month	1-Oct
DD-Month	1-Oct
DD-Month	1-Oct
DD-Month	1-Oct
DD-Month	1-Oct
DD-Month	1-Oct
DD-Month	1-Oct
DD-Month	1-Oct
DD-Month	1-Oct
DD-Month	1-Oct (YKL134C)
DD-Month	1-Oct in cell H3
DD-Month	1-Sep
DD-Month	1-Sep
DD-Month	1-Sep
DD-Month	1-Sep
DD-Month	1-Sep
DD-Month	1-Sep
DD-Month	1-Sep
DD-Month	1-Sep
DD-Month	1-Sep
DD-Month	1-Sep
DD-Month	1-Sep
DD-Month	1-Sep
DD-Month	1-Sep
DD-Month	1-Sep
DD-Month	1-Sep
DD-Month	1-Sep
DD-Month	1-Sep
DD-Month	1-Sep
DD-Month	1-Sep
DD-Month	1-Sep
DD-Month	1-Sep
DD-Month	1-Sep
DD-Month	1-Sep
DD-Month	1-Sep
DD-Month	1-Sep
DD-Month	1-Sep
DD-Month	1-Sep
DD-Month	1-Sep
DD-Month	1-Sep
DD-Month	1-Sep
DD-Month	1-Sep
DD-Month	1-Sep
DD-Month	1-Sep
DD-Month	1-Sep
DD-Month	1-Sep
DD-Month	1-Sep
DD-Month	1-Sep
DD-Month	1-Sep
DD-Month	1-Sep
DD-Month	1-Sep
DD-Month	1-Sep
DD-Month	1-Sep
DD-Month	1-Sep
DD-Month	1-Sep
DD-Month	1-Sep (interestingly it looks like someone spotted the error for the gene at the top of the spreadsheet but forgot to check the whole column)
DD-Month	10-Jul
DD-Month	10-Mar
DD-Month	10-Mar
DD-Month	10-Mar
DD-Month	10-Mar
DD-Month	10-Mar
DD-Month	10-Mar
DD-Month	10-Mar
DD-Month	10-Mar
DD-Month	10-Mar
DD-Month	10-Mar
DD-Month	10-Mar
DD-Month	10-Mar
DD-Month	10-Mar
DD-Month	10-Mar (sheet WNT_GISTIC_DEL)
DD-Month	10-Mar and "March4"
DD-Month	10-Mar in cell A10
DD-Month	10-Sep
DD-Month	10-Sep
DD-Month	10-Sep
DD-Month	10-Sep
DD-Month	10-Sep
DD-Month	10-Sep
DD-Month	10-Sep
DD-Month	10-Sep
DD-Month	10-Sep
DD-Month	10-Sep
DD-Month	11-Mar
DD-Month	11-Mar
DD-Month	11-Mar
DD-Month	11-Mar
DD-Month	11-Mar
DD-Month	11-Mar
DD-Month	11-Mar
DD-Month	11-Mar
DD-Month	11-Mar
DD-Month	11-Sep
DD-Month	11-Sep
DD-Month	11-Sep
DD-Month	11-Sep
DD-Month	11-Sep
DD-Month	11-Sep
DD-Month	11-Sep
DD-Month	11-Sep
DD-Month	11-Sep
DD-Month	11-Sep
DD-Month	11-Sep
DD-Month	11-Sep
DD-Month	11-Sep
DD-Month	11-Sep
DD-Month	11-Sep
DD-Month	11-Sep
DD-Month	11-Sep, ABCA2, ABCA7
DD-Month	11102 (ENSG00000163684/RPP14)
DD-Month	12-Sep
DD-Month	12-Sep
DD-Month	12-Sep
DD-Month	12-Sep
DD-Month	12-Sep
DD-Month	12-Sep
DD-Month	12-Sep
DD-Month	13-Sep
DD-Month	14-Sep
DD-Month	14-Sep
DD-Month	14-Sep
DD-Month	14-Sep
DD-Month	14-Sep
DD-Month	14-Sep
DD-Month	14-Sep
DD-Month	14-Sep
DD-Month	14-Sep
DD-Month	14-Sep
DD-Month	14-Sep in cell G4
DD-Month	15-Sep
DD-Month	15-Sep
DD-Month	15-Sep
DD-Month	15-Sep
DD-Month	15-Sep
DD-Month	15-Sep
DD-Month	15-Sep
DD-Month	15-Sep
DD-Month	15-Sep
DD-Month	15-Sep found on row 2
DD-Month	2-Feb
DD-Month	2-Mar
DD-Month	2-Mar
DD-Month	2-Mar
DD-Month	2-Mar
DD-Month	2-Mar
DD-Month	2-Mar
DD-Month	2-Mar
DD-Month	2-Mar
DD-Month	2-Mar
DD-Month	2-Mar
DD-Month	2-Mar
DD-Month	2-Mar
DD-Month	2-Mar
DD-Month	2-Mar
DD-Month	2-Mar
DD-Month	2-Mar
DD-Month	2-Mar
DD-Month	2-Mar
DD-Month	2-Mar
DD-Month	2-Mar
DD-Month	2-Mar
DD-Month	2-Mar
DD-Month	2-Mar
DD-Month	2-Mar
DD-Month	2-Mar
DD-Month	2-Mar
DD-Month	2-Mar
DD-Month	2-Mar
DD-Month	2-Mar
DD-Month	2-Mar
DD-Month	2-Mar
DD-Month	2-Mar
DD-Month	2-Mar
DD-Month	2-Mar
DD-Month	2-Mar
DD-Month	2-Mar
DD-Month	2-Mar
DD-Month	2-Mar
DD-Month	2-Mar
DD-Month	2-Mar
DD-Month	2-Mar
DD-Month	2-Mar
DD-Month	2-Mar
DD-Month	2-Mar
DD-Month	2-Mar
DD-Month	2-Mar
DD-Month	2-Mar
DD-Month	2-Mar
DD-Month	2-Mar
DD-Month	2-Mar
DD-Month	2-Mar
DD-Month	2-Mar
DD-Month	2-Mar
DD-Month	2-Mar
DD-Month	2-Mar
DD-Month	2-Mar
DD-Month	2-Mar
DD-Month	2-Mar
DD-Month	2-Mar
DD-Month	2-Mar
DD-Month	2-Mar
DD-Month	2-Mar
DD-Month	2-Mar
DD-Month	2-Mar
DD-Month	2-Mar
DD-Month	2-Mar
DD-Month	2-Mar
DD-Month	2-Mar
DD-Month	2-Mar
DD-Month	2-Mar
DD-Month	2-Mar
DD-Month	2-Mar
DD-Month	2-Mar
DD-Month	2-Mar
DD-Month	2-Mar
DD-Month	2-Mar
DD-Month	2-Mar
DD-Month	2-Mar
DD-Month	2-Mar
DD-Month	2-Mar
DD-Month	2-Mar
DD-Month	2-Mar
DD-Month	2-Mar
DD-Month	2-Mar
DD-Month	2-Mar
DD-Month	2-Mar
DD-Month	2-Mar
DD-Month	2-Mar
DD-Month	2-Mar
DD-Month	2-Mar
DD-Month	2-Mar
DD-Month	2-Mar
DD-Month	2-Mar
DD-Month	2-Mar
DD-Month	2-Mar
DD-Month	2-Mar
DD-Month	2-Mar
DD-Month	2-Mar
DD-Month	2-Mar
DD-Month	2-Mar
DD-Month	2-Mar
DD-Month	2-Mar
DD-Month	2-Mar
DD-Month	2-Mar
DD-Month	2-Mar
DD-Month	2-Mar
DD-Month	2-Mar
DD-Month	2-Mar
DD-Month	2-Mar
DD-Month	2-Mar
DD-Month	2-Mar
DD-Month	2-Mar
DD-Month	2-Mar
DD-Month	2-Mar
DD-Month	2-Mar
DD-Month	2-Mar
DD-Month	2-Mar
DD-Month	2-Mar
DD-Month	2-Mar
DD-Month	2-Mar
DD-Month	2-Mar
DD-Month	2-Mar
DD-Month	2-Mar
DD-Month	2-Mar
DD-Month	2-Mar (hidden cell)
DD-Month	2-Mar (there are also many other conversion in this sheet which indicates it wasn't reviewed properly)
DD-Month	2-Mar (This one is good for demonstration)
DD-Month	2-Mar hidden cell
DD-Month	2-Mar in cell A2
DD-Month	2-Mar in cell C14
DD-Month	2-Sep
DD-Month	2-Sep
DD-Month	2-Sep
DD-Month	2-Sep
DD-Month	2-Sep
DD-Month	2-Sep
DD-Month	2-Sep
DD-Month	2-Sep
DD-Month	2-Sep
DD-Month	2-Sep
DD-Month	2-Sep
DD-Month	2-Sep
DD-Month	2-Sep
DD-Month	2-Sep
DD-Month	2-Sep
DD-Month	2-Sep
DD-Month	2-Sep
DD-Month	2-Sep
DD-Month	2-Sep
DD-Month	2-Sep
DD-Month	2-Sep
DD-Month	2-Sep
DD-Month	2-Sep
DD-Month	2-Sep
DD-Month	2-Sep
DD-Month	2-Sep
DD-Month	2-Sep
DD-Month	2-Sep
DD-Month	2-Sep
DD-Month	2-Sep
DD-Month	2-Sep
DD-Month	2-Sep
DD-Month	2-Sep
DD-Month	2-Sep
DD-Month	2-Sep
DD-Month	2-Sep
DD-Month	2-Sep
DD-Month	2-Sep
DD-Month	2-Sep
DD-Month	2-Sep
DD-Month	2-Sep
DD-Month	2-Sep
DD-Month	2-Sep
DD-Month	2-Sep
DD-Month	24-May
DD-Month	28-Feb (Mtarc1)
DD-Month	28-Feb (rs3792615)
DD-Month	29-Feb
DD-Month	3-Mar
DD-Month	3-Mar
DD-Month	3-Mar
DD-Month	3-Mar
DD-Month	3-Mar
DD-Month	3-Mar
DD-Month	3-Mar
DD-Month	3-Mar
DD-Month	3-Mar
DD-Month	3-Mar
DD-Month	3-Mar
DD-Month	3-Mar
DD-Month	3-Mar
DD-Month	3-Mar
DD-Month	3-Mar
DD-Month	3-Mar
DD-Month	3-Mar
DD-Month	3-Mar
DD-Month	3-Mar
DD-Month	3-Mar
DD-Month	3-Mar
DD-Month	3-Mar
DD-Month	3-Mar
DD-Month	3-Mar
DD-Month	3-Mar
DD-Month	3-Mar
DD-Month	3-Mar
DD-Month	3-Mar
DD-Month	3-Mar
DD-Month	3-Mar
DD-Month	3-Mar
DD-Month	3-Mar
DD-Month	3-Mar
DD-Month	3-Mar
DD-Month	3-Mar
DD-Month	3-Mar
DD-Month	3-Mar
DD-Month	3-Mar
DD-Month	3-Mar
DD-Month	3-Mar
DD-Month	3-Mar
DD-Month	3-Mar
DD-Month	3-Mar
DD-Month	3-Mar
DD-Month	3-Mar
DD-Month	3-Mar
DD-Month	3-Mar
DD-Month	3-Mar
DD-Month	3-Mar
DD-Month	3-Mar
DD-Month	3-Mar
DD-Month	3-Mar
DD-Month	3-Mar
DD-Month	3-Mar
DD-Month	3-Mar
DD-Month	3-Mar in a hidden sheet
DD-Month	3-Mar in a hidden sheet
DD-Month	3-Mar in a hidden sheet
DD-Month	3-Oct (O75751 -> SLC22A3)
DD-Month	3-Sep
DD-Month	3-Sep
DD-Month	3-Sep
DD-Month	3-Sep
DD-Month	3-Sep
DD-Month	3-Sep
DD-Month	3-Sep
DD-Month	3-Sep
DD-Month	3-Sep
DD-Month	3-Sep
DD-Month	3-Sep
DD-Month	3-Sep
DD-Month	3-Sep
DD-Month	3-Sep
DD-Month	3-Sep
DD-Month	3-Sep
DD-Month	3-Sep
DD-Month	3-Sep
DD-Month	3-Sep
DD-Month	3-Sep
DD-Month	3-Sep
DD-Month	3-Sep
DD-Month	3-Sep
DD-Month	3-Sep
DD-Month	3-Sep
DD-Month	3-Sep
DD-Month	3-Sep
DD-Month	3-Sep
DD-Month	3-Sep
DD-Month	3-Sep
DD-Month	3-Sep in hidden cell
DD-Month	3-Sep,AGL9
DD-Month	30-Nov
DD-Month	24432, Mar-01
DD-Month	36951 and Mar-01
DD-Month	31-May (Jun-1 maybe)
DD-Month	31/Aug (RPRC003955. I think this is sept-1 getting converted to 31st Aug)
DD-Month	4-Aug (AT1G50710/AUG4)
DD-Month	4-Mar
DD-Month	4-Mar
DD-Month	4-Mar
DD-Month	4-Mar
DD-Month	4-Mar
DD-Month	4-Mar
DD-Month	4-Mar
DD-Month	4-Mar
DD-Month	4-Mar
DD-Month	4-Mar
DD-Month	4-Mar
DD-Month	4-Mar
DD-Month	4-Mar
DD-Month	4-Mar
DD-Month	4-Mar
DD-Month	4-Mar
DD-Month	4-Mar
DD-Month	4-Mar
DD-Month	4-Mar
DD-Month	4-Mar
DD-Month	4-Mar
DD-Month	4-Mar
DD-Month	4-Mar
DD-Month	4-Mar
DD-Month	4-Mar
DD-Month	4-Mar
DD-Month	4-Mar
DD-Month	4-Mar
DD-Month	4-Mar
DD-Month	4-Mar
DD-Month	4-Mar
DD-Month	4-Mar
DD-Month	4-Mar
DD-Month	4-Mar
DD-Month	4-Mar
DD-Month	4-Mar
DD-Month	4-Mar
DD-Month	4-Mar
DD-Month	4-Mar
DD-Month	4-Mar
DD-Month	4-Mar
DD-Month	4-Mar
DD-Month	4-Mar
DD-Month	4-Mar in cell B2
DD-Month	4-Oct
DD-Month	4-Sep
DD-Month	4-Sep
DD-Month	4-Sep
DD-Month	4-Sep
DD-Month	4-Sep
DD-Month	4-Sep
DD-Month	4-Sep
DD-Month	4-Sep
DD-Month	4-Sep
DD-Month	4-Sep
DD-Month	4-Sep
DD-Month	4-Sep
DD-Month	4-Sep
DD-Month	4-Sep
DD-Month	4-Sep
DD-Month	4-Sep
DD-Month	4-Sep
DD-Month	4-Sep
DD-Month	4-Sep
DD-Month	4-Sep
DD-Month	4-Sep
DD-Month	4-Sep
DD-Month	4-Sep
DD-Month	4-Sep
DD-Month	4-Sep
DD-Month	4-Sep
DD-Month	4-Sep
DD-Month	4-Sep
DD-Month	4-Sep in cell A3
DD-Month	4-Sep in cell in L4
DD-Month	41333 and 28-Feb
DD-Month	42064 and 1-Mar types of errors
DD-Month	42064 and 1-Mar types of errors
DD-Month	42064 and 1-Mar types of errors
DD-Month	42064 and 1-Mar types of errors
DD-Month	42430 and 1-Mar
DD-Month	42430 and 1-Mar
DD-Month	42430 and 1-Mar
DD-Month	42430 and 1-Mar
DD-Month	42430 and 1-Mar
DD-Month	42430 and 1-Mar type errors
DD-Month	42797 3-Mar both types. Good for demonstration
DD-Month	43160 and 3-Sep
DD-Month	5-Mar
DD-Month	5-Mar
DD-Month	5-Mar
DD-Month	5-Mar
DD-Month	5-Mar
DD-Month	5-Mar
DD-Month	5-Mar
DD-Month	5-Mar
DD-Month	5-Mar
DD-Month	5-Mar
DD-Month	5-Mar
DD-Month	5-Mar
DD-Month	5-Mar
DD-Month	5-Mar
DD-Month	5-Mar
DD-Month	5-Mar
DD-Month	5-Mar
DD-Month	5-Mar
DD-Month	5-Mar
DD-Month	5-Mar
DD-Month	5-Mar
DD-Month	5-Mar
DD-Month	5-Mar
DD-Month	5-Mar
DD-Month	5-Mar in cell C5
DD-Month	5-Mar*
DD-Month	5-Sep
DD-Month	5-Sep
DD-Month	5-Sep
DD-Month	5-Sep
DD-Month	5-Sep
DD-Month	5-Sep
DD-Month	5-Sep
DD-Month	5-Sep
DD-Month	5-Sep
DD-Month	5-Sep
DD-Month	5-Sep
DD-Month	5-Sep
DD-Month	5-Sep
DD-Month	5-Sep
DD-Month	5-Sep
DD-Month	5-Sep
DD-Month	5-Sep
DD-Month	5-Sep
DD-Month	5-Sep
DD-Month	5-Sep
DD-Month	5-Sep
DD-Month	5-Sep
DD-Month	5-Sep
DD-Month	5-Sep in cell A12
DD-Month	5-Sep in cell A13
DD-Month	5-Sep in cell A15
DD-Month	6-Aug
DD-Month	6-Mar
DD-Month	6-Mar
DD-Month	6-Mar
DD-Month	6-Mar
DD-Month	6-Mar
DD-Month	6-Mar
DD-Month	6-Mar
DD-Month	6-Mar
DD-Month	6-Mar
DD-Month	6-Mar
DD-Month	6-Mar
DD-Month	6-Mar
DD-Month	6-Mar
DD-Month	6-Mar
DD-Month	6-Mar
DD-Month	6-Mar
DD-Month	6-Mar
DD-Month	6-Mar
DD-Month	6-Mar
DD-Month	6-Mar
DD-Month	6-Mar
DD-Month	6-Mar
DD-Month	6-Mar
DD-Month	6-Mar
DD-Month	6-Mar
DD-Month	6-Mar
DD-Month	6-Mar
DD-Month	6-Mar
DD-Month	6-Mar
DD-Month	6-Mar
DD-Month	6-Mar
DD-Month	6-Mar
DD-Month	6-Mar
DD-Month	6-Mar
DD-Month	6-Mar
DD-Month	6-Mar
DD-Month	6-Mar
DD-Month	6-Mar 1-Apr 1-Jun 1-Sep 1-Oct 2-Oct
DD-Month	6-Mar, 1-Apr, 1-Jun, 1-Sep, 1-Oct, 2-Oct
DD-Month	6-Oct
DD-Month	6-Sep
DD-Month	6-Sep
DD-Month	6-Sep
DD-Month	6-Sep
DD-Month	6-Sep
DD-Month	6-Sep
DD-Month	6-Sep
DD-Month	6-Sep
DD-Month	6-Sep
DD-Month	6-Sep
DD-Month	6-Sep
DD-Month	6-Sep
DD-Month	6-Sep
DD-Month	6-Sep
DD-Month	6-Sep
DD-Month	6-Sep
DD-Month	6-Sep
DD-Month	6-Sep
DD-Month	6-Sep
DD-Month	6-Sep
DD-Month	6-Sep
DD-Month	6-Sep
DD-Month	6-Sep
DD-Month	6-Sep in cell A10
DD-Month	7-Mar
DD-Month	7-Mar
DD-Month	7-Mar
DD-Month	7-Mar
DD-Month	7-Mar
DD-Month	7-Mar
DD-Month	7-Mar
DD-Month	7-Mar
DD-Month	7-Mar
DD-Month	7-Mar
DD-Month	7-Mar
DD-Month	7-Mar
DD-Month	7-Mar
DD-Month	7-Mar
DD-Month	7-Mar
DD-Month	7-Mar
DD-Month	7-Mar (this is a good example for demonstration purposes)
DD-Month	7-Mar and other novel errors
DD-Month	7-Mar in cell A30
DD-Month	7-Sep
DD-Month	7-Sep
DD-Month	7-Sep
DD-Month	7-Sep
DD-Month	7-Sep
DD-Month	7-Sep
DD-Month	7-Sep
DD-Month	7-Sep
DD-Month	7-Sep
DD-Month	7-Sep
DD-Month	7-Sep
DD-Month	7-Sep
DD-Month	8-Mar
DD-Month	8-Mar
DD-Month	8-Mar
DD-Month	8-Mar
DD-Month	8-Mar
DD-Month	8-Mar
DD-Month	8-Mar
DD-Month	8-Mar
DD-Month	8-Mar
DD-Month	8-Mar
DD-Month	8-Mar
DD-Month	8-Mar
DD-Month	8-Mar
DD-Month	8-Mar
DD-Month	8-Mar
DD-Month	8-Mar
DD-Month	8-Mar
DD-Month	8-Mar
DD-Month	8-Mar
DD-Month	8-Mar
DD-Month	8-Mar
DD-Month	8-Mar
DD-Month	8-Mar
DD-Month	8-Mar
DD-Month	8-Mar
DD-Month	8-Mar
DD-Month	8-Mar
DD-Month	8-Mar
DD-Month	8-Mar
DD-Month	8-Mar as well as a bunch of numbers which don't belong
DD-Month	8-Mar in cell A3
DD-Month	8-Mar in sheet S7
DD-Month	8-Sep
DD-Month	8-Sep
DD-Month	8-Sep
DD-Month	8-Sep
DD-Month	8-Sep
DD-Month	8-Sep
DD-Month	8-Sep
DD-Month	8-Sep
DD-Month	8-Sep
DD-Month	8-Sep
DD-Month	8-Sep
DD-Month	8-Sep
DD-Month	8-Sep
DD-Month	8-Sep
DD-Month	8-Sep
DD-Month	8-Sep
DD-Month	9-Mar
DD-Month	9-Mar
DD-Month	9-Mar
DD-Month	9-Mar
DD-Month	9-Mar
DD-Month	9-Mar
DD-Month	9-Mar
DD-Month	9-Mar
DD-Month	9-Mar
DD-Month	9-Mar in a hidden sheet
DD-Month	9-Mar in a hidden sheet
DD-Month	9-Mar in cell A3
DD-Month	9-Sep
DD-Month	9-Sep
DD-Month	9-Sep
DD-Month	9-Sep
DD-Month	9-Sep
DD-Month	9-Sep
DD-Month	9-Sep
DD-Month	9-Sep
DD-Month	9-Sep
DD-Month	9-Sep
DD-Month	9-Sep
DD-Month	9-Sep
DD-Month	9-Sep
DD-Month	9-Sep
DD-Month	9-Sep
DD-Month	9-Sep
DD-Month	9-Sep
DD-Month	9-Sep
DD-Month	9-Sep
DD-Month	9-Sep
DD-Month	9-Sep
DD-Month	9-Sep
DD-Month	9-Sep
DD-Month	9-Sep
DD-Month	9-Sep
DD-Month	9-Sep
DD-Month	9-Sep
DD-Month	9-Sep
DD-Month	9-Sep
DD-Month	9-Sep
DD-Month	9-Sep
DD-Month	9-Sep
DD-Month	9-Sep
DD-Month	9-Sep
DD-Month	9-Sep
DD-Month	9-Sep
DD-Month	9-Sep
DD-Month	9-Sep found in sheet 1 col ER
DD-Month	Apr-01
DD-Month	Apr-01 (AT4G04610)
DD-Month	AtOCT4, 4-Oct
DD-Month	Aug-01
DD-Month	Aug-01
DD-Month	Aug-01
DD-Month	Aug-01
DD-Month	Aug-01
DD-Month	Aug-01 (Augmin AT2G41350)
DD-Month	Aug-01 (ENSG00000092847 / AGO1)
DD-Month	Aug-01 in cell E2
DD-Month	Aug-02
DD-Month	Aug-02 (AGO2)
DD-Month	Aug-02 (AT2G32980)
DD-Month	Aug-02 (ENSG00000123908)
DD-Month	Aug-03
DD-Month	Aug-03
DD-Month	Aug-03
DD-Month	Aug-04
DD-Month	Aug-97 (ENSG00000180096.7)
DD-Month	CDK4 TSPAN31 9-Mar AGAP2 MIR6759
DD-Month	CDK4 TSPAN31 OS9 9-Mar AGAP2 LOC100130776 in cell A4
DD-Month	Dec-01
DD-Month	Dec-01
DD-Month	Dec-01
DD-Month	Dec-01
DD-Month	Dec-01
DD-Month	Dec-01
DD-Month	Dec-01
DD-Month	Dec-01
DD-Month	Dec-01
DD-Month	Dec-01 and 28573184
DD-Month	ENSG00000178295 Jan1 GEN1 Holliday junction 5' flap endonuclease [Source:HGNC Symbol;Acc:26881]
DD-Month	Feb-97 (MARCH1) Nov-97 (DEC1)
DD-Month	Feb-97, Aug-97, Aug-98, Feb-99, Feb-00, Aug-00, Feb-01, Feb-02 (SEPT and MARCH genes)
DD-Month	Feb-97, Aug-97, Aug-98, Feb-99, Feb-00, Aug-00, Feb-01, Feb-02 (SEPT and MARCH genes)
DD-Month	Feb-97, Aug-97, Aug-98, Feb-99, Feb-00, Aug-00, Feb-01, Feb-02 (SEPT and MARCH genes)
DD-Month	Feb-97, Aug-97, Nov-97, Feb-98, Aug-98
DD-Month	Feb-97, etc
DD-Month	Feb-99 Aug-03
DD-Month	Feb-99, Aug-01
DD-Month	Found 'Mar-11 in sheet col DX
DD-Month	Jan-01
DD-Month	Jan-01
DD-Month	Jan-02
DD-Month	Jan-41 (ENSG00000144559)
DD-Month	Jul-98 (31/07/1998 Ago2)
DD-Month	Jun-01 Sep-01 Oct-01 Mar-02 Oct-02
DD-Month	Mar-01
DD-Month	Mar-01
DD-Month	Mar-01
DD-Month	Mar-01
DD-Month	Mar-01
DD-Month	Mar-01
DD-Month	Mar-01
DD-Month	Mar-01
DD-Month	Mar-01
DD-Month	Mar-01
DD-Month	Mar-01
DD-Month	Mar-01
DD-Month	Mar-01
DD-Month	Mar-01
DD-Month	Mar-01
DD-Month	Mar-01
DD-Month	Mar-01
DD-Month	Mar-01
DD-Month	Mar-01
DD-Month	Mar-01
DD-Month	Mar-01
DD-Month	Mar-01
DD-Month	Mar-01
DD-Month	Mar-01
DD-Month	Mar-01
DD-Month	Mar-01
DD-Month	Mar-01
DD-Month	Mar-01
DD-Month	Mar-01
DD-Month	Mar-01
DD-Month	Mar-01
DD-Month	Mar-01
DD-Month	Mar-01
DD-Month	Mar-01
DD-Month	Mar-01
DD-Month	Mar-01
DD-Month	Mar-01
DD-Month	Mar-01
DD-Month	Mar-01
DD-Month	Mar-01
DD-Month	Mar-01
DD-Month	Mar-01
DD-Month	Mar-01
DD-Month	Mar-01
DD-Month	Mar-01
DD-Month	Mar-01
DD-Month	Mar-01
DD-Month	Mar-01
DD-Month	Mar-01
DD-Month	Mar-01
DD-Month	Mar-01
DD-Month	Mar-01
DD-Month	Mar-01
DD-Month	Mar-01
DD-Month	Mar-01
DD-Month	Mar-01
DD-Month	Mar-01
DD-Month	Mar-01
DD-Month	Mar-01
DD-Month	Mar-01
DD-Month	Mar-01
DD-Month	Mar-01
DD-Month	Mar-01
DD-Month	Mar-01
DD-Month	Mar-01
DD-Month	Mar-01
DD-Month	Mar-01
DD-Month	Mar-01
DD-Month	Mar-01
DD-Month	Mar-01
DD-Month	Mar-01
DD-Month	Mar-01
DD-Month	Mar-01
DD-Month	Mar-01
DD-Month	Mar-01
DD-Month	Mar-01
DD-Month	Mar-01
DD-Month	Mar-01
DD-Month	Mar-01
DD-Month	Mar-01
DD-Month	Mar-01
DD-Month	Mar-01
DD-Month	Mar-01
DD-Month	Mar-01
DD-Month	Mar-01
DD-Month	Mar-01
DD-Month	Mar-01
DD-Month	Mar-01
DD-Month	Mar-01
DD-Month	Mar-01
DD-Month	Mar-01
DD-Month	Mar-01
DD-Month	Mar-01
DD-Month	Mar-01
DD-Month	Mar-01
DD-Month	Mar-01
DD-Month	Mar-01
DD-Month	Mar-01
DD-Month	Mar-01
DD-Month	Mar-01
DD-Month	Mar-01
DD-Month	Mar-01
DD-Month	Mar-01
DD-Month	Mar-01
DD-Month	Mar-01
DD-Month	Mar-01
DD-Month	Mar-01
DD-Month	Mar-01
DD-Month	Mar-01
DD-Month	Mar-01
DD-Month	Mar-01
DD-Month	Mar-01
DD-Month	Mar-01
DD-Month	Mar-01
DD-Month	Mar-01
DD-Month	Mar-01
DD-Month	Mar-01
DD-Month	Mar-01
DD-Month	Mar-01
DD-Month	Mar-01
DD-Month	Mar-01
DD-Month	Mar-01
DD-Month	Mar-01
DD-Month	Mar-01
DD-Month	Mar-01
DD-Month	Mar-01
DD-Month	Mar-01
DD-Month	Mar-01
DD-Month	Mar-01
DD-Month	Mar-01
DD-Month	Mar-01
DD-Month	Mar-01
DD-Month	Mar-01
DD-Month	Mar-01
DD-Month	Mar-01
DD-Month	Mar-01
DD-Month	Mar-01
DD-Month	Mar-01
DD-Month	Mar-01
DD-Month	Mar-01
DD-Month	Mar-01
DD-Month	Mar-01
DD-Month	Mar-01
DD-Month	Mar-01
DD-Month	Mar-01
DD-Month	Mar-01 and 37135
DD-Month	Mar-01 in cell AT2
DD-Month	Mar-01 in hidden cell
DD-Month	Mar-01 in sheet FwMwU
DD-Month	Mar-02
DD-Month	Mar-02
DD-Month	Mar-02
DD-Month	Mar-02
DD-Month	Mar-02
DD-Month	Mar-02
DD-Month	Mar-02
DD-Month	Mar-02
DD-Month	Mar-02
DD-Month	Mar-02
DD-Month	Mar-02
DD-Month	Mar-02
DD-Month	Mar-02
DD-Month	Mar-02
DD-Month	Mar-02
DD-Month	Mar-02
DD-Month	Mar-02
DD-Month	Mar-02
DD-Month	Mar-02
DD-Month	Mar-02
DD-Month	Mar-02
DD-Month	Mar-02 also a gene called "17.5"
DD-Month	Mar-03
DD-Month	Mar-03
DD-Month	Mar-03
DD-Month	Mar-03
DD-Month	Mar-03
DD-Month	Mar-03
DD-Month	Mar-03
DD-Month	Mar-03
DD-Month	Mar-03
DD-Month	Mar-04
DD-Month	Mar-04
DD-Month	Mar-04
DD-Month	Mar-04
DD-Month	Mar-04
DD-Month	Mar-04
DD-Month	Mar-04
DD-Month	Mar-05
DD-Month	Mar-05
DD-Month	Mar-05
DD-Month	Mar-05
DD-Month	Mar-05
DD-Month	Mar-05 in cell A4
DD-Month	Mar-06
DD-Month	Mar-06
DD-Month	Mar-06
DD-Month	Mar-06
DD-Month	Mar-06
DD-Month	Mar-07
DD-Month	Mar-07
DD-Month	Mar-07
DD-Month	Mar-08
DD-Month	Mar-08
DD-Month	Mar-08
DD-Month	Mar-08
DD-Month	Mar-08
DD-Month	Mar-08
DD-Month	Mar-09
DD-Month	Mar-09
DD-Month	Mar-10
DD-Month	Mar-10
DD-Month	Mar-10
DD-Month	Mar-11
DD-Month	Mar-32
DD-Month	March1
DD-Month	March1 (01/03/2018) in cell B3
DD-Month	March1 (01/03/2019)
DD-Month	March1 (01/03/2020)
DD-Month	March1 (01/03/2020)
DD-Month	March2
DD-Month	March2 (02/03/2020)
DD-Month	March5 (05/03/2020)
DD-Month	March5 05/03/2020
DD-Month	March9
DD-Month	May-01
DD-Month	May-01
DD-Month	May-01
DD-Month	May-01 (ENSECAG00000000597 / MEI1)
DD-Month	May-01 (NM_152513/MEI1)
DD-Month	Sep 05
DD-Month	Sep-01
DD-Month	Sep-01
DD-Month	Sep-01
DD-Month	Sep-01
DD-Month	Sep-01
DD-Month	Sep-01
DD-Month	Sep-01
DD-Month	Sep-01
DD-Month	Sep-01
DD-Month	Sep-01
DD-Month	Sep-01
DD-Month	Sep-01
DD-Month	Sep-01
DD-Month	Sep-01
DD-Month	Sep-01
DD-Month	Sep-01
DD-Month	Sep-01
DD-Month	Sep-01
DD-Month	Sep-01
DD-Month	Sep-01
DD-Month	Sep-01
DD-Month	Sep-01
DD-Month	Sep-01
DD-Month	Sep-01
DD-Month	Sep-01
DD-Month	Sep-01
DD-Month	Sep-01
DD-Month	Sep-01
DD-Month	Sep-01
DD-Month	Sep-01
[truncated: 161 more rows]
